# Supplementary material for: Post translational modifications of milk proteins in geographically diverse goat breeds
Source: Sci Rep. 2021 Mar 10;11:5619. doi: 10.1038/s41598-021-85094-9 (PMC7946870; doi:10.1038/s41598-021-85094-9)
Supplement: Supplementary file 2 — Supplementary Information 2. [file 41598_2021_85094_MOESM2_ESM.xlsx]

## Sheet: Tab_explanation
Supporting information Table S2: Identified peptides with post translational modifications in goat milk
Analysis using Proteome Discoverer 2.2: Thermo Fisher Scientific
Parameters of Proteome Discoverer 2.2:
Databse used:	In-house Uniprot proteome reference databases : Capra hircus (7056 entries), Homo sapiens (20117 entries), Ovis aries (27666 entries) and Bos taurus (23869 entries )
Search:	For Sequest search, the precursor and fragment mass tolerances were set at 10 ppm and 0.5 Da.
Enzyme:	The enzyme specificity was set for trypsin/P (cleavage at the C terminus of “K/R”: unless followed by “P”) for one search and for another non-specificity
Missed cleavage	Maximum missed cleavages value : Two
Modifications:	Carbamidomethylation of Cys residues as fixed modification
	Oxidation of Met residues and N-terminal acetylation as variable
	Phosphorylation on S, T, Y, D amino acid residues
Peptide spectrum match :	0.01 false discovery rate (FDR).
Protein false discovery rate :	0.01 FDR
RESULTS:	The proteins were assigned their gene symbol via the Uniprot knowledgebase (http://www.uniprot.org/).
	Annotation categories in Proteome Discoverer were taken from level 2 in the GO trees by setting a p-value of N 0.01, using Fisher's exact test.
Each spreadsheet presents identified peptides with different post translational modification as indicated in the sheetname
Description of terminology used in spreadsheets.
Checked	Checked for identification
Confidence	Confidence level of identification
Annotated Sequence	Annotataed sequence of peptide
Modifications	The modifications observed as per the set parameters
Modifications (all possible sites)	All possible modifications in idenified peptide
Modifications in Master Proteins	Modifications found in the master protein
Modifications in Master Proteins (all Sites)	The site of modification in master protein
Contaminant	Any contmination
Qvality PEP	Posterior error probability
Qvality q-value	Represents minimum false discovery rate
# Protein Groups	Number of groups the protein has been identified in
# Proteins	Number of proteins the peptide is identififed in
# PSMs	The number of peptide spectrum matches.
Master Protein Accessions	Accession number of Master protein
Positions in Master Proteins	The position of modification in master protein
# Missed Cleavages	Missing value
Theo. MH+ [Da]	Theoretical molecular weight
Confidence (by Search Engine): Sequest HT	Confidence level of search
Percolator q-Value (by Search Engine): Sequest HT	Minimum FDR for search
Percolator PEP (by Search Engine): Sequest HT	Error probability in search
XCorr (by Search Engine): Sequest HT	Measure of fit of peptides fragments

## Sheet: Phosphorylation
Checked	Confidence	Annotated Sequence	Modifications	Modifications (all possible sites)	Modifications in Master Proteins	Modifications in Master Proteins (all Sites)	Contaminant	Qvality PEP	Qvality q-value	# Protein Groups	# Proteins	# PSMs	Master Protein Accessions	Positions in Master Proteins	# Missed Cleavages	Theo. MH+ [Da]	Found in Sample: [S93] F93: Sample, Set5-S	Confidence (by Search Engine): Sequest HT	Percolator q-Value (by Search Engine): Sequest HT	Percolator PEP (by Search Engine): Sequest HT	XCorr (by Search Engine): Sequest HT
TRUE	High	[K].SAEEQLHSMK.[E]	1xPhospho [S1]	1xPhospho [S1]	P18626 1xPhospho [S130]	P18626 1xPhospho [S130]	FALSE	0.00283731	0	1	7	1	P18626	P18626 [130-139]	0	1239.51	High	High	0	0.04214	3.67
TRUE	High	[K].TAAEDIVQQCDVCQENKMPSTNRGGNK.[R]	2xCarbamidomethyl [C10; C13]; 2xPhospho [D5; D11]	2xCarbamidomethyl [C10; C13]; 2xPhospho [D5; D11]	Q0ZBS4 2xPhospho [D181; D187]	Q0ZBS4 2xPhospho [D181; D187]	FALSE	0.0127569	0	1	1	1	Q0ZBS4	Q0ZBS4 [177-203]	2	3210.31	High	High	0	0.07748	0.43
TRUE	High	[K].TIDMESTEVFTK.[K]	1xPhospho [S/T]; 1xOxidation [M4]	1xPhospho [S6; T7]; 1xOxidation [M4]	P33049 1xPhospho [T/S]	P33049 1xPhospho [S159; T160]	FALSE	0.17409	0	1	2	2	P33049	P33049 [154-165]	0	1496.62	High	High	0	0.2338	2.99
TRUE	High	[K].TIDMESTEVFTKK.[T]	1xPhospho [S6]	1xPhospho [S6]	P33049 1xPhospho [S159]	P33049 1xPhospho [S159]	FALSE	0.0217899	0	1	2	2	P33049	P33049 [154-166]	1	1608.72	High	High	0	0.1376	3.73
TRUE	High	[R].AVWLAVPPYKQSFLGMINTIAFPSRAEVMPHILTTEIR.[G]	3xPhospho [T19; T34; T35]; 1xOxidation [M29]	3xPhospho [T19; T34; T35]; 1xOxidation [M29]	A0A088DBX4 3xPhospho [T469; T484; T485]	A0A088DBX4 3xPhospho [T469; T484; T485]	FALSE	0.266192	0	1	2	1	A0A088DBX4	A0A088DBX4 [451-488]	2	4553.2	High	High	0	0.2801	0.92
TRUE	High	[K].EKLTAVSVGVQGSGWGWLGFNK.[E]	2xPhospho [T4; S13]	2xPhospho [T4; S13]	C6KGS6 2xPhospho [T134; S143]	C6KGS6 2xPhospho [T134; S143]	FALSE	0.0584888	0	1	1	1	C6KGS6	C6KGS6 [131-152]	1	2480.14	High	High	0	0.1454	0.76
TRUE	High	[K].FQSEEQQQTEDELQDK.[I]	1xPhospho [S3]	1xPhospho [S3]	P33048 1xPhospho [S50]	P33048 1xPhospho [S50]	FALSE	0.00108267	0	1	4	2	P33048	P33048 [48-63]	0	2061.83	High	High	0	0.02852	3.98
TRUE	High	[R].HLCTYCGK.[G]	2xCarbamidomethyl [C3; C6]; 2xPhospho [T4; Y5]	2xCarbamidomethyl [C3; C6]; 2xPhospho [T4; Y5]	G1DGB8 2xPhospho [T149; Y150]	G1DGB8 2xPhospho [T149; Y150]	FALSE	0.0138415	0	1	1	1	G1DGB8	G1DGB8 [146-153]	0	1198.38	High	High	0	0.08003	0.73
TRUE	High	[R].SPAQTLQWQVLPNTVPAK.[S]	1xPhospho [T/S]	1xPhospho [S1; T5]	B2Z896 1xPhospho [T/S]; Q7YRX4 1xPhospho [T/S]; A0A0U5A2G6 1xPhospho [T/S]; P02670 1xPhospho [T/S]	B2Z896 1xPhospho [S23; T27]; Q7YRX4 1xPhospho [S60; T64]; A0A0U5A2G6 1xPhospho [S19; T23]; P02670 1xPhospho [S90; T94]		0.00035933	0	4	45	3	B2Z896; Q7YRX4; A0A0U5A2G6; P02670	B2Z896 [23-40]; Q7YRX4 [60-77]; A0A0U5A2G6 [19-36]; P02670 [90-107]	0	2058.04	High	High	0	0.009341	4.54
TRUE	High	[K].TIDMESTEVFTKK.[T]	1xPhospho [S6]	1xPhospho [S6; T7]	P33049 1xPhospho [S159]	P33049 1xPhospho [S159]		0.0158234	0	1	2	1	P33049	P33049 [154-166]	1	1608.72	High	High	0	0.01976	3.61
TRUE	High	[R].TPEVDKEALEK.[F]	1xPhospho [T1]	1xPhospho [T1; D5]	P02756 1xPhospho [T143]	P02756 1xPhospho [T143]		0.179482	0	1	3	2	P02756	P02756 [143-153]	1	1338.62	High	High	0	0.1238	3.09
TRUE	High	[R].TPEVDKEALEKFDK.[A]	1xPhospho [D5]	1xPhospho [D5; D13]	P02756 1xPhospho [D147]	P02756 1xPhospho [D147]		0.0106625	0	1	3	7	P02756	P02756 [143-156]	2	1728.81	High	High	0	0.0282	4.71
TRUE	High	[K].SAEEQLHSMK.[E]	1xPhospho [S1]; 1xOxidation [M9]	1xPhospho [S1]; 1xOxidation [M9]	Q8MIH4 1xPhospho [S130]	Q8MIH4 1xPhospho [S130]		0.0349384	0	1	7	5	Q8MIH4	Q8MIH4 [130-139]	0	1255.5	High	High	0	0.03321	3.51
TRUE	High	[K].SAEEQLHSMK.[E]	1xPhospho [S1]	1xPhospho [S1; S8]	Q8MIH4 1xPhospho [S130]	Q8MIH4 1xPhospho [S130]		0.0166995	0	1	7	5	Q8MIH4	Q8MIH4 [130-139]	0	1239.51	High	High	0	0.02047	3.33
TRUE	High	[K-].VAGTWYSLAMAASDISLLDAQSAPLR.[V]	1xPhospho [T/S/Y/D]	1xPhospho [T4; Y6; S7; S13; D14; S16]	P02756 1xPhospho [Y/T/S/D]	P02756 1xPhospho [T36; Y38; S39; S45; D46; S48]		1.1196e-05	0	1	3	34	P02756	P02756 [33-58]	0	2787.34	High	High	0	0.0002337	5.76
TRUE	High	[K-].VAGTWYSLAMAASDISLLDAQSAPLR.[V]	1xPhospho [Y/S/D/T]; 1xOxidation [M10]	1xPhospho [T4; Y6; S7; S13; D14]; 1xOxidation [M10]	P02756 1xPhospho [Y/S/D/T]	P02756 1xPhospho [T36; Y38; S39; S45; D46]		0.00236988	0	1	3	14	P02756	P02756 [33-58]	0	2803.34	High	High	0	0.01048	4.6
TRUE	High	[R].VYVEELKPTPEGNLEILLQK.[W-]	1xPhospho [Y/T]	1xPhospho [Y2; T9]	P02756 1xPhospho [Y/T]	P02756 1xPhospho [Y60; T67]		0.000866126	0	1	3	7	P02756	P02756 [59-78]	0	2392.24	High	High	0	0.01372	4.86
TRUE	High	[R].YLGYLEQLLR.[L]	1xPhospho [Y1]	1xPhospho [Y1]	Q8MIH4 1xPhospho [Y106]	Q8MIH4 1xPhospho [Y106]		0.0182223	0	1	8	1	Q8MIH4	Q8MIH4 [106-115]	0	1347.67	High	High	0	0.02165	1.78
TRUE	High	[K].YIPIQYVLSR.[Y]	1xPhospho [Y1]	1xPhospho [Y1; S9]	Q7YRX4 1xPhospho [Y16]; P02670 1xPhospho [Y46]	Q7YRX4 1xPhospho [Y16]; P02670 1xPhospho [Y46]		0.0565318	0	2	26	2	Q7YRX4; P02670	Q7YRX4 [16-25]; P02670 [46-55]	0	1331.68	High	High	0	0.04614	1.82
TRUE	High	[KR].YIQKEDVPSER.[Y]	1xPhospho [Y1]	1xPhospho [Y1]	Q8MIH4 1xPhospho [Y95]	Q8MIH4 1xPhospho [Y95]		0.395684	0	1	11	1	Q8MIH4	Q8MIH4 [95-105]	1	1443.65	High	High	0	0.1978	2.23
TRUE	High	[K].YNVPQLEIVPKSAEEQLHSMK.[E]	1xPhospho [S12]	1xPhospho [S12]	Q8MIH4 1xPhospho [S130]	Q8MIH4 1xPhospho [S130]		0.000482948	0	1	5	1	Q8MIH4	Q8MIH4 [119-139]	1	2520.22	High	High	0	0.002289	5.09
TRUE	High	[K].VLVLDTDYKK.[Y]	1xPhospho [D/T]	1xPhospho [D5; T6; D7]	P02756 1xPhospho [D/T]	P02756 1xPhospho [D114; T115]		0.266048	0	1	3	2	P02756	P02756 [110-119]	1	1273.64	High	High	0	0.1435	1.94
TRUE	High	[R].EQLSTSEENSKK.[T]	1xPhospho [S6]	1xPhospho [S6]	P33049 1xPhospho [S147]	P33049 1xPhospho [S147]		0.252628	0	1	2	2	P33049	P33049 [142-153]	1	1459.63	High	High	0	0.1497	2.92
TRUE	High	[K].FQSEEQQQTEDELQDK.[I]	1xPhospho [S3]	1xPhospho [S3]	P33048 1xPhospho [S50]	P33048 1xPhospho [S50]		9.08317e-06	0	1	4	6	P33048	P33048 [48-63]	0	2061.83	High	High	0	0.0002057	6.91
TRUE	High	[K].IEKFQSEEQQQTEDELQDK.[I]	1xPhospho [S6]	1xPhospho [S6]	P33048 1xPhospho [S50]	P33048 1xPhospho [S50]		0.000944407	0	1	4	1	P33048	P33048 [45-63]	1	2432.05	High	High	0	0.003441	5.81
TRUE	High	[K].IIAEKTKIPAVFK.[I]	1xPhospho [T6]	1xPhospho [T6]	P02756 1xPhospho [T94]	P02756 1xPhospho [T94]		0.156296	0	1	3	5	P02756	P02756 [89-101]	2	1537.88	High	High	0	0.1321	2.65
TRUE	High	[K].ILDKVGINYWLAHK.[A]	1xPhospho [D3]	1xPhospho [D3]	P00712 1xPhospho [D116]	P00712 1xPhospho [D116]		0.00574844	0	1	1	7	P00712	P00712 [114-127]	1	1749.91	High	High	0	0.03158	3.58
TRUE	High	[R].HPHPHLSFMAIPPK.[K]	1xPhospho [S7]	1xPhospho [S7]	B2Z896 1xPhospho [S58]; Q7YRX4 1xPhospho [S95]; A0A0U5A2G6 1xPhospho [S54]; P02670 1xPhospho [S125]	B2Z896 1xPhospho [S58]; Q7YRX4 1xPhospho [S95]; A0A0U5A2G6 1xPhospho [S54]; P02670 1xPhospho [S125]		0.263318	0	4	48	1	B2Z896; Q7YRX4; A0A0U5A2G6; P02670	B2Z896 [52-65]; Q7YRX4 [89-102]; A0A0U5A2G6 [48-61]; P02670 [119-132]	0	1688.81	High	High	0	0.1425	3.04
TRUE	High	[K].YPVEPFTESQSLTLTDVEK.[L]	1xPhospho [Y1]	1xPhospho [Y1]	Q5YD57 1xPhospho [Y6]; P33048 1xPhospho [Y129]	Q5YD57 1xPhospho [Y6]; P33048 1xPhospho [Y129]		0.001805	0	2	8	1	Q5YD57; P33048	Q5YD57 [6-24]; P33048 [129-147]	0	2263.04	High	High	0	0.005104	3.76
TRUE	High	[K].VGINYWLAHK.[A]	1xPhospho [Y5]	1xPhospho [Y5]	P00712 1xPhospho [Y122]	P00712 1xPhospho [Y122]		0.418756	0.00647861	1	1	3	P00712	P00712 [118-127]	0	1280.62	High	High	0.004829	0.2959	2.08
TRUE	High	[R].TPEVDKEALEKFDK.[A]	1xPhospho [T/D]	1xPhospho [T1; D5]	P02756 1xPhospho [T/D]	P02756 1xPhospho [T143; D147]	FALSE	0.0151976	0	1	3	3	P02756	P02756 [143-156]	2	1728.81	High	High	0	0.003841	4.45
TRUE	High	[K].YIPIQYVLSR.[Y]	1xPhospho [Y1]	1xPhospho [Y1]	A0SWR1 1xPhospho [Y16]; A0SWR2 1xPhospho [Y16]; P02670 1xPhospho [Y46]	A0SWR1 1xPhospho [Y16]; A0SWR2 1xPhospho [Y16]; P02670 1xPhospho [Y46]	FALSE	0.0566244	0	3	26	1	A0SWR1; A0SWR2; P02670	A0SWR1 [16-25]; A0SWR2 [16-25]; P02670 [46-55]	0	1331.68	High	High	0	0.01837	2.16
TRUE	High	[R].VYVEELKPTPEGNLEILLQK.[W-]	1xPhospho [Y/T]	1xPhospho [Y2; T9]	P02756 1xPhospho [T/Y]	P02756 1xPhospho [Y60; T67]	FALSE	0.00192021	0	1	3	5	P02756	P02756 [59-78]	0	2392.24	High	High	0	0.0003345	5.46
TRUE	High	[K-].VAGTWYSLAMAASDISLLDAQSAPLR.[V]	1xPhospho [T/S/D]; 1xOxidation [M10]	1xPhospho [T4; S13; D14; S16]; 1xOxidation [M10]	P02756 1xPhospho [S/D/T]	P02756 1xPhospho [T36; S45; D46; S48]	FALSE	0.00303276	0	1	3	4	P02756	P02756 [33-58]	0	2803.34	High	High	0	0.0005743	3.56
TRUE	High	[K-].VAGTWYSLAMAASDISLLDAQSAPLR.[V]	1xPhospho [S/Y/T/D]	1xPhospho [T4; Y6; S7; S13; D14; S16; D19]	P02756 1xPhospho [S/D/Y/T]	P02756 1xPhospho [T36; Y38; S39; S45; D46; S48]	FALSE	0.000600369	0	1	3	39	P02756	P02756 [33-58]	0	2787.34	High	High	0	0.003089	4.07
TRUE	High	[K].FQSEEQQQTEDELQDK.[I]	1xPhospho [S3]	1xPhospho [S3]	P33048 1xPhospho [S50]	P33048 1xPhospho [S50]	FALSE	0.00176516	0	1	4	4	P33048	P33048 [48-63]	0	2061.83	High	High	0	0.002611	4.06
TRUE	High	[K].LHLPLPLVQSWMHQPPQPLSPTVMFPPQSVLSLSQPK.[V]	1xPhospho [S/T]	1xPhospho [S20; T22]	P33048 1xPhospho [S/T]	P33048 1xPhospho [S167; T169]	FALSE	0.00784311	0	1	8	4	P33048	P33048 [148-184]	0	4235.19	High	High	0	0.001759	2.89
TRUE	High	[K].SAEEQLHSMK.[E]	1xPhospho [S1]	1xPhospho [S1]	A0A0P0EL46 1xPhospho [S129]	A0A0P0EL46 1xPhospho [S129]	FALSE	0.115296	0	1	7	1	A0A0P0EL46	A0A0P0EL46 [129-138]	0	1239.51	High	High	0	0.0751	2.86
TRUE	High	[K].FQSEEQQQTEDELQDK.[I]	1xPhospho [S3]	1xPhospho [S3]	Q95L76 1xPhospho [S50]	Q95L76 1xPhospho [S50]	FALSE	0.0494949	0	1	4	4	Q95L76	Q95L76 [48-63]	0	2061.83	High	High	0	0.1215	3.9
TRUE	High	[K].LHLPLPLVQSWMHQPPQPLSPTVMFPPQSVLSLSQPK.[V]	1xPhospho [S/T]	1xPhospho [S10; S20; T22]	Q95L76 1xPhospho [T/S]	Q95L76 1xPhospho [S167; T169]	FALSE	0.00486523	0	1	8	2	Q95L76	Q95L76 [148-184]	0	4235.19	High	High	0	0.004039	4.32
TRUE	High	[K].LDEMVGNYYR.[E]	1xPhospho [D2]; 1xOxidation [M4]	1xPhospho [D2]; 1xOxidation [M4]	Q9DKV8 1xPhospho [D457]	Q9DKV8 1xPhospho [D457]	FALSE	0.122993	0	1	1	1	Q9DKV8	Q9DKV8 [456-465]	0	1355.53	High	High	0	0.07978	0.95
TRUE	High	[K].YPVEPFTESQSLTLTDVEK.[L]	1xPhospho [Y1]	1xPhospho [Y1; T7; T13; T15; D16]	Q95L76 1xPhospho [Y129]	Q95L76 1xPhospho [Y129]	FALSE	0.0507489	0	1	8	1	Q95L76	Q95L76 [129-147]	0	2263.04	High	High	0	0.03507	3.43
TRUE	High	[K].TIDMESTEVFTKK.[T]	1xPhospho [S6]		P33049 1xPhospho [S159]			0.0501744	0	1	2	1	P33049	P33049 [154-166]	1	1608.72	High	High	0	0.04747	3.27
TRUE	High	[K].TIDMESTEVFTK.[K]	1xPhospho [S6]; 1xOxidation [M4]		P33049 1xPhospho [S159]			0.00182968	0	1	2	1	P33049	P33049 [154-165]	0	1496.62	High	High	0	0.004953	3.13
TRUE	High	[K].TIDMESTEVFTK.[K]	1xPhospho [S6]		P33049 1xPhospho [S159]			0.00574712	0	1	2	1	P33049	P33049 [154-165]	0	1480.63	High	High	0	0.01072	3.39
TRUE	High	[K].TKIPAVFK.[I]	1xPhospho [T1]		P02756 1xPhospho [T94]			0.114395	0	1	3	2	P02756	P02756 [94-101]	1	983.533	High	High	0.001596	0.2813	2.04
TRUE	High	[K].SAEEQLHSMK.[E]	1xPhospho [S1]		Q8MIH4 1xPhospho [S130]			0.00130577	0	1	7	1	Q8MIH4	Q8MIH4 [130-139]	0	1239.51	High	High	0	0.003937	3.59
TRUE	High	[K].MEHVSSSEEPINIFQEIYKQEK.[N]	2xPhospho [S6; S]		P33049 2xPhospho [S24; S]			0.0162973	0	1	1	2	P33049	P33049 [19-40]	1	2825.21	High	High	0	0.02166	4.33
TRUE	High	[K].MEHVSSSEEPINIFQEIYKQEK.[N]	1xPhospho [S]		P33049 1xPhospho [S]			0.000109803	0	1	1	5	P33049	P33049 [19-40]	1	2745.25	High	High	0	0.0007426	5.73
TRUE	High	[K].MEHVSSSEEPINIFQEIYK.[Q]	1xPhospho [S]		P33049 1xPhospho [S]			0.00135383	0	1	1	4	P33049	P33049 [19-37]	0	2360.05	High	High	0	0.00403	3.9
TRUE	High	[KR].YIQKEDVPSER.[Y]	1xPhospho [Y1]		Q8MIH4 1xPhospho [Y95]			0.101095	0	1	11	1	Q8MIH4	Q8MIH4 [95-105]	1	1443.65	High	High	0	0.07987	2.34
TRUE	High	[R].YLGYLEQLLR.[L]	1xPhospho [Y1]		Q8MIH4 1xPhospho [Y106]			0.0716592	0	1	8	2	Q8MIH4	Q8MIH4 [106-115]	0	1347.67	High	High	0	0.07085	2.08
TRUE	High	[R].VYVEELKPTPEGNLEILLQK.[W-]	1xPhospho [T9]		P02756 1xPhospho [T67]			0.0123229	0	1	3	1	P02756	P02756 [59-78]	0	2392.24	High	High	0	0.01789	3.53
TRUE	High	[K-].VAGTWYSLAMAASDISLLDAQSAPLR.[V]	1xPhospho [Y/D/S]		P02756 1xPhospho [S/D/Y]			0.01878	0	1	3	5	P02756	P02756 [33-58]	0	2787.34	High	High	0	0.04385	1.99
TRUE	High	[K].IIAEKTKIPAVFK.[I]	1xPhospho [T6]		P02756 1xPhospho [T94]			0.0708899	0	1	3	2	P02756	P02756 [89-101]	2	1537.88	High	High	0	0.06109	2.87
TRUE	High	[K].FQSEEQQQTEDELQDK.[I]	1xPhospho [S3]		Q95L76 1xPhospho [S50]			4.63978e-05	0	1	4	6	Q95L76	Q95L76 [48-63]	0	2061.83	High	High	0	0.0004144	4.38
TRUE	High	[K].FAKSLSSSQTKVIEAVTLNPSQYPSCSNINVCFVESLASK.[L]	2xCarbamidomethyl [C26; C32]; 2xPhospho [S/T/Y]		F1AWZ7 2xPhospho [S65; S]			0.187148	0	1	1	3	F1AWZ7	F1AWZ7 [41-80]	2	4551.12	High	High	0	0.1298	2.57
TRUE	High	[R].EQLSTSEENSKK.[T]	1xPhospho [S4]		P33049 1xPhospho [S145]			0.158996	0	1	2	1	P33049	P33049 [142-153]	1	1459.63	High	High	0	0.1135	3.03
TRUE	High	[K].DIGSESTEDQAMEDAK.[Q]	1xPhospho [S/T/D]		Q8MIH4 1xPhospho [D/T/S]			0.0477172	0	1	13	4	Q8MIH4	Q8MIH4 [58-73]	0	1805.68	High	High	0	0.1373	1.98
TRUE	High	[RK].AVTRAQFSELTLTLLDLDLNMK.[H]	1xPhospho [S/T]		A0A088DBX4 1xPhospho [S/T]			0.224289	0	1	5	4	A0A088DBX4	A0A088DBX4 [192-213]	1	2572.31	High	High	0.001596	0.2006	2.73
TRUE	High	[K].HPINHQGLSPEVLNENLLR.[F]	1xPhospho [S9]		Q8MIH4 1xPhospho [S27]			0.000498054	0	1	8	2	Q8MIH4	Q8MIH4 [19-37]	0	2260.12	High	High	0	0.002057	5.85
TRUE	High	[R].HPHPHLSFMAIPPKK.[D]	1xPhospho [S7]		B2Z896 1xPhospho [S58]; A0SWR1 1xPhospho [S95]; A0A0U5A2G6 1xPhospho [S54]; P02670 1xPhospho [S125]			0.013719	0	4	48	1	B2Z896; A0SWR1; A0A0U5A2G6; P02670	B2Z896 [52-66]; A0SWR1 [89-103]; A0A0U5A2G6 [48-62]; P02670 [119-133]	1	1816.91	High	High	0	0.01926	3.54
TRUE	High	[K].YPVEPFTESQSLTLTDVEK.[L]	1xPhospho [T/Y/D]		Q95L76 1xPhospho [T/D/Y]; Q5YD57 1xPhospho [T/D/Y]			0.0160102	0	2	8	5	Q95L76; Q5YD57	Q95L76 [129-147]; Q5YD57 [6-24]	0	2263.04	High	High	0	0.05861	3.24
TRUE	High	[-].NGSESEEDHSMGSTENQAGPSR.[H]	2xPhospho [S10; S13]; 1xOxidation [M11]		G0Z386 2xPhospho [S10; S13]			0.367244	0.00872811	1	1	1	G0Z386	G0Z386 [1-22]	0	2481.85	High	High	0.001596	0.2304	1.26
TRUE	High	[K].TKIPAVFK.[I]	1xPhospho [T1]	1xPhospho [T1]	P02756 1xPhospho [T94]	P02756 1xPhospho [T94]	FALSE	0.0394585	0	1	3	1	P02756	P02756 [94-101]	1	983.533	High	High	0	0.1038	1.8
TRUE	High	[R].TPEVDKEALEK.[F]	1xPhospho [T1]	1xPhospho [T1]	P02756 1xPhospho [T143]	P02756 1xPhospho [T143]	FALSE	0.0111236	0	1	3	1	P02756	P02756 [143-153]	1	1338.62	High	High	0	0.06237	2.58
TRUE	High	[R].TPEVDKEALEKFDK.[A]	1xPhospho [D5]	1xPhospho [D5]	P02756 1xPhospho [D147]	P02756 1xPhospho [D147]	FALSE	0.00242616	0	1	3	2	P02756	P02756 [143-156]	2	1728.81	High	High	0	0.03464	4.55
TRUE	High	[K-].VAGTWYSLAMAASDISLLDAQSAPLR.[V]	1xPhospho [Y/S/D/T]	1xPhospho [T4; Y6; S7; S13; D14; S16; D19; S22]	P02756 1xPhospho [S/D/Y/T]	P02756 1xPhospho [T36; Y38; S39; S45; D46; S48]	FALSE	3.59309e-05	0	1	3	41	P02756	P02756 [33-58]	0	2787.34	High	High	0	0.0135	2.82
TRUE	High	[K-].VAGTWYSLAMAASDISLLDAQSAPLR.[V]	1xPhospho [Y/S/T]; 1xOxidation [M10]	1xPhospho [T4; Y6; S7]; 1xOxidation [M10]	P02756 1xPhospho [T/Y/S]	P02756 1xPhospho [T36; Y38; S39]	FALSE	4.19753e-06	0	1	3	8	P02756	P02756 [33-58]	0	2803.34	High	High	0	0.00325	3.35
TRUE	High	[K-].VAGTWYSLAMAASDISLLDAQSAPLR.[V]	2xPhospho [T/Y/S]	2xPhospho [T4; Y6; S7; S13]	P02756 2xPhospho [T/Y/S]	P02756 2xPhospho [T36; Y38; S39; S45]	FALSE	0.000332401	0	1	3	2	P02756	P02756 [33-58]	0	2867.31	High	High	0	0.01915	2.64
TRUE	High	[R].VYVEELKPTPEGNLEILLQK.[W-]	1xPhospho [T/Y]	1xPhospho [Y2; T9]	P02756 1xPhospho [Y/T]	P02756 1xPhospho [Y60; T67]	FALSE	0.000283922	0	1	3	3	P02756	P02756 [59-78]	0	2392.24	High	High	0	0.01549	3.85
TRUE	High	[K].FQSEEQQQTEDELQDK.[I]	1xPhospho [S3]	1xPhospho [S3]	P33048 1xPhospho [S50]	P33048 1xPhospho [S50]	FALSE	0.0243557	0	1	4	1	P33048	P33048 [48-63]	0	2061.83	High	High	0	0.08517	2.04
TRUE	High	[K].KIEKFQSEEQQQTEDELQDK.[I]	1xPhospho [S/D]	1xPhospho [S7; D15]	P33048 1xPhospho [S/D]	P33048 1xPhospho [S50; D58]	FALSE	0.0552184	0	1	4	2	P33048	P33048 [44-63]	2	2560.15	High	High	0.001864	0.1852	1.93
TRUE	High	[K].IIAEKTKIPAVFK.[I]	1xPhospho [T6]	1xPhospho [T6]	P02756 1xPhospho [T94]	P02756 1xPhospho [T94]	FALSE	0.0752719	0	1	3	3	P02756	P02756 [89-101]	2	1537.88	High	High	0	0.1625	2.6
TRUE	High	[K].SAEEQLHSMK.[E]	1xPhospho [S1]	1xPhospho [S1]	Q8MIH4 1xPhospho [S130]; A0A0P0EL46 1xPhospho [S129]	Q8MIH4 1xPhospho [S130]; A0A0P0EL46 1xPhospho [S129]	FALSE	0.00874961	0	2	7	11	Q8MIH4; A0A0P0EL46	Q8MIH4 [130-139]; A0A0P0EL46 [129-138]	0	1239.51	High	High	0	0.003051	3.97
TRUE	High	[K].SAEEQLHSMK.[E]	1xPhospho [S1]; 1xOxidation [M9]	1xPhospho [S1]; 1xOxidation [M9]	Q8MIH4 1xPhospho [S130]; A0A0P0EL46 1xPhospho [S129]	Q8MIH4 1xPhospho [S130]; A0A0P0EL46 1xPhospho [S129]	FALSE	0.149101	0	2	7	1	Q8MIH4; A0A0P0EL46	Q8MIH4 [130-139]; A0A0P0EL46 [129-138]	0	1255.5	High	High	0	0.0561	1.77
TRUE	High	[K].TIDMESTEVFTK.[K]	1xPhospho [T/S/D]	1xPhospho [D3; S6; T7]	P33049 1xPhospho [S/T]	P33049 1xPhospho [S159; T160]	FALSE	0.0158857	0	1	2	8	P33049	P33049 [154-165]	0	1480.63	High	High	0	0.005505	3.69
TRUE	High	[K].TIDMESTEVFTKK.[T]	1xPhospho [T/S]	1xPhospho [S6; T7]	P33049 1xPhospho [S/T]	P33049 1xPhospho [S159; T160]	FALSE	0.00592338	0	1	2	10	P33049	P33049 [154-166]	1	1608.72	High	High	0	0.02229	3.95
TRUE	High	[K].IWCKDDQNPHSR.[N]	1xCarbamidomethyl [C3]; 1xPhospho [D5]	1xCarbamidomethyl [C3]; 1xPhospho [D5; D6]	B2YKX6 1xPhospho [D82]; A0A1J0R3U3 1xPhospho [D15]; P00712 1xPhospho [D82]	B2YKX6 1xPhospho [D82]; A0A1J0R3U3 1xPhospho [D15]; P00712 1xPhospho [D82]	FALSE	0.147227	0	3	3	5	B2YKX6; A0A1J0R3U3; P00712	B2YKX6 [78-89]; A0A1J0R3U3 [11-22]; P00712 [78-89]	1	1635.67	High	High	0	0.05538	2.31
TRUE	High	[K].TIDMESTEVFTKK.[T]	1xPhospho [S6]; 1xOxidation [M4]	1xPhospho [S6; T7]; 1xOxidation [M4]	P33049 1xPhospho [S159]	P33049 1xPhospho [S159]	FALSE	0.0397377	0	1	2	1	P33049	P33049 [154-166]	1	1624.72	High	High	0	0.01382	3.07
TRUE	High	[K].LPLSILKEK.[Q]	1xPhospho [S4]	1xPhospho [S4]	A5JSS7 1xPhospho [S87]	A5JSS7 1xPhospho [S87]	FALSE	0.390343	0	1	2	1	A5JSS7	A5JSS7 [84-92]	1	1120.64	High	High	0	0.1641	2
TRUE	High	[R].VYVEELKPTPEGNLEILLQK.[W-]	1xPhospho [T9]	1xPhospho [T9]	P02756 1xPhospho [T67]	P02756 1xPhospho [T67]	FALSE	0.14294	0	1	3	1	P02756	P02756 [59-78]	0	2392.24	High	High	0	0.05372	1.97
TRUE	High	[R].YLGYLEQLLR.[L]	1xPhospho [Y1]	1xPhospho [Y1]	Q8MIH4 1xPhospho [Y106]; A0A0P0EL46 1xPhospho [Y105]	Q8MIH4 1xPhospho [Y106]; A0A0P0EL46 1xPhospho [Y105]	FALSE	0.0383056	0	2	8	2	Q8MIH4; A0A0P0EL46	Q8MIH4 [106-115]; A0A0P0EL46 [105-114]	0	1347.67	High	High	0	0.01743	1.63
TRUE	High	[KR].YIQKEDVPSER.[Y]	1xPhospho [Y1]	1xPhospho [Y1]	Q8MIH4 1xPhospho [Y95]; A0A0P0EL46 1xPhospho [Y94]	Q8MIH4 1xPhospho [Y95]; A0A0P0EL46 1xPhospho [Y94]	FALSE	0.180703	0	2	11	5	Q8MIH4; A0A0P0EL46	Q8MIH4 [95-105]; A0A0P0EL46 [94-104]	1	1443.65	High	High	0	0.0694	2.17
TRUE	High	[K].YNVPQLEIVPKSAEEQLHSMK.[E]	1xPhospho [S12]	1xPhospho [S12]	Q8MIH4 1xPhospho [S130]; A0A0P0EL46 1xPhospho [S129]	Q8MIH4 1xPhospho [S130]; A0A0P0EL46 1xPhospho [S129]	FALSE	0.00346274	0	2	5	2	Q8MIH4; A0A0P0EL46	Q8MIH4 [119-139]; A0A0P0EL46 [118-138]	1	2520.22	High	High	0	0.002411	5.42
TRUE	High	[R].TPEVDKEALEKFDK.[A]	1xPhospho [D5]	1xPhospho [D5]	P02756 1xPhospho [D147]	P02756 1xPhospho [D147]	FALSE	0.135282	0	1	3	3	P02756	P02756 [143-156]	2	1728.81	High	High	0	0.05056	3.87
TRUE	High	[K-].VAGTWYSLAMAASDISLLDAQSAPLR.[V]	1xPhospho [S/Y/D/T]	1xPhospho [T4; Y6; S7; S13; D14; S16]	P02756 1xPhospho [S/Y/T/D]	P02756 1xPhospho [T36; Y38; S39; S45; D46; S48]	FALSE	0.0126273	0	1	3	27	P02756	P02756 [33-58]	0	2787.34	High	High	0	0.004361	2.6
TRUE	High	[K-].VAGTWYSLAMAASDISLLDAQSAPLR.[V]	1xPhospho [D/S/Y/T]; 1xOxidation [M10]	1xPhospho [T4; Y6; S7; S13; D14]; 1xOxidation [M10]	P02756 1xPhospho [T/S/D/Y]	P02756 1xPhospho [T36; Y38; S39; S45; D46]	FALSE	0.0274499	0	1	3	7	P02756	P02756 [33-58]	0	2803.34	High	High	0	0.009459	1.74
TRUE	High	[K].VGINYWLAHK.[A]	1xPhospho [Y5]	1xPhospho [Y5]	P00712 1xPhospho [Y122]	P00712 1xPhospho [Y122]	FALSE	0.252556	0	1	1	6	P00712	P00712 [118-127]	0	1280.62	High	High	0	0.1689	2.09
TRUE	High	[R].EQLSTSEENSKK.[T]	1xPhospho [S6]	1xPhospho [S4; S6; S10]	P33049 1xPhospho [S147]	P33049 1xPhospho [S147]	FALSE	0.0801454	0	1	2	4	P33049	P33049 [142-153]	1	1459.63	High	High	0	0.02873	3.52
TRUE	High	[R].DMPIQAFLLYQEPVLGPVRGPFPILV.[-]	1xPhospho [Y10]	1xPhospho [Y10]	P33048 1xPhospho [Y206]	P33048 1xPhospho [Y206]	FALSE	0.291564	0	1	2	1	P33048	P33048 [197-222]	1	2989.57	High	High	0	0.1177	1.86
TRUE	High	[K].DIGSESTEDQAMEDAK.[Q]	1xPhospho [S/D/T]	1xPhospho [D1; S4; S6; T7; D9]	Q8MIH4 1xPhospho [T/S]; A0A0P0EL46 1xPhospho [T/S]	Q8MIH4 1xPhospho [S61; S63; T64]; A0A0P0EL46 1xPhospho [S60; S62; T63]	FALSE	0.144763	0	2	13	3	Q8MIH4; A0A0P0EL46	Q8MIH4 [58-73]; A0A0P0EL46 [57-72]	0	1805.68	High	High	0	0.05437	1.75
TRUE	High	[K].IEKFQSEEQQQTEDELQDK.[I]	1xPhospho [S6]	1xPhospho [S6]	P33048 1xPhospho [S50]	P33048 1xPhospho [S50]	FALSE	0.00905176	0	1	4	3	P33048	P33048 [45-63]	1	2432.05	High	High	0	0.003155	4.94
TRUE	High	[K].LHLPLPLVQSWMHQPPQPLSPTVMFPPQSVLSLSQPK.[V]	1xPhospho [S/T]	1xPhospho [S10; S20; T22]	Q5YD57 1xPhospho [S/T]; P33048 1xPhospho [S/T]	Q5YD57 1xPhospho [S34; S44; T46]; P33048 1xPhospho [S157; S167; T169]	FALSE	0.0145089	0	2	8	9	Q5YD57; P33048	Q5YD57 [25-61]; P33048 [148-184]	0	4235.19	High	High	0.005897	0.3169	3.38
TRUE	High	[K].IIAEKTKIPAVFK.[I]	1xPhospho [T6]	1xPhospho [T6]	P02756 1xPhospho [T94]	P02756 1xPhospho [T94]	FALSE	0.197073	0	1	3	3	P02756	P02756 [89-101]	2	1537.88	High	High	0	0.0762	2.6
TRUE	High	[K].ILDKVGINYWLAHK.[A]	1xPhospho [D3]	1xPhospho [D3]	P00712 1xPhospho [D116]	P00712 1xPhospho [D116]	FALSE	0.0126881	0	1	1	5	P00712	P00712 [114-127]	1	1749.91	High	High	0	0.03382	3.28
TRUE	High	[K].KILDKVGINYWLAHK.[A]	1xPhospho [D4]	1xPhospho [D4; Y10]	P00712 1xPhospho [D116]	P00712 1xPhospho [D116]	FALSE	0.0822901	0	1	1	4	P00712	P00712 [113-127]	2	1878	High	High	0.001399	0.2136	3.24
TRUE	High	[K].FQSEEQQQTEDELQDK.[I]	1xPhospho [S3]	1xPhospho [S3; T9]	P33048 1xPhospho [S50]	P33048 1xPhospho [S50]	FALSE	6.76549e-05	0	1	4	12	P33048	P33048 [48-63]	0	2061.83	High	High	0	0.001025	6.7
TRUE	High	[K].HPINHQGLSPEVLNENLLR.[F]	1xPhospho [S9]	1xPhospho [S9]	Q8MIH4 1xPhospho [S27]	Q8MIH4 1xPhospho [S27]	FALSE	0.00279801	0	1	8	1	Q8MIH4	Q8MIH4 [19-37]	0	2260.12	High	High	0	0.001018	4.4
TRUE	High	[K].KIEKFQSEEQQQTEDELQDK.[I]	1xPhospho [S7]	1xPhospho [S7]	P33048 1xPhospho [S50]	P33048 1xPhospho [S50]	FALSE	0.00076382	0	1	4	1	P33048	P33048 [44-63]	2	2560.15	High	High	0	0.000298	6.71
TRUE	High	[K].TIDMESTEVFTK.[K]	1xPhospho [T/S]; 1xOxidation [M4]	1xPhospho [S6; T7]; 1xOxidation [M4]	P33049 1xPhospho [T/S]	P33049 1xPhospho [S159; T160]	FALSE	0.448169	0.0053796	1	2	2	P33049	P33049 [154-165]	0	1496.62	High	High	0.0007188	0.1921	1.69
TRUE	High	[K].TIDMESTEVFTKK.[T]	1xPhospho [T/S]; 1xOxidation [M4]	1xPhospho [S6; T7]; 1xOxidation [M4]	P33049 1xPhospho [T/S]	P33049 1xPhospho [S159; T160]	FALSE	0.219757	0	1	2	3	P33049	P33049 [154-166]	1	1624.72	High	High	0	0.0571	2.4
TRUE	High	[K].TIDMESTEVFTKK.[T]	1xPhospho [S6]	1xPhospho [T1; S6; T7]	P33049 1xPhospho [S159]	P33049 1xPhospho [S159]	FALSE	0.0951023	0	1	2	3	P33049	P33049 [154-166]	1	1608.72	High	High	0.0009885	0.1506	3.46
TRUE	High	[K].TIDMESTEVFTK.[K]	1xPhospho [S6]; 1xOxidation [M4]	1xPhospho [S6; T7]; 1xOxidation [M4]	P33049 1xPhospho [S159]	P33049 1xPhospho [S159]	FALSE	0.0233278	0	1	2	1	P33049	P33049 [154-165]	0	1496.62	High	High	0	0.003156	3.15
TRUE	High	[K].TIDMESTEVFTK.[K]	1xPhospho [S6]	1xPhospho [S6]	P33049 1xPhospho [S159]	P33049 1xPhospho [S159]	FALSE	0.0902149	0	1	2	1	P33049	P33049 [154-165]	0	1480.63	High	High	0	0.01719	2.55
TRUE	High	[R].SSAAWDTTLLEQLRNGIHQQLDDLEACLGQVMGEEDSGLGR.[T]	1xCarbamidomethyl [C27]; 1xPhospho [D/S/T]; 1xOxidation [M32]	1xCarbamidomethyl [C27]; 1xPhospho [S1; S2; D6; T7; T8; D22; D23]; 1xOxidation [M32]	B7S4L4 1xPhospho [S/D]	B7S4L4 1xPhospho [S96; S97; D101]	FALSE	0.124988	0	1	1	3	B7S4L4	B7S4L4 [96-136]	1	4609.1	High	High	0	0.0311	2.27
TRUE	High	[K].SAEEQLHSMK.[E]	1xPhospho [S1]	1xPhospho [S1]	Q8MIH4 1xPhospho [S130]	Q8MIH4 1xPhospho [S130]	FALSE	0.0167551	0	1	7	4	Q8MIH4	Q8MIH4 [130-139]	0	1239.51	High	High	0	0.002075	3.58
TRUE	High	[K].MEHVSSSEEPINIFQEIYKQEK.[N]	1xPhospho [S]	1xPhospho [S5; S6; S7]	P33049 1xPhospho [S]	P33049 1xPhospho [S23; S24; S25]	FALSE	0.00076698	0	1	1	3	P33049	P33049 [19-40]	1	2745.25	High	High	0	4.298e-05	5.44
TRUE	High	[R].TPEVDKEALEK.[F]	1xPhospho [T1]	1xPhospho [T1; D5]	P02756 1xPhospho [T143]	P02756 1xPhospho [T143]	FALSE	0.245047	0	1	3	1	P02756	P02756 [143-153]	1	1338.62	High	High	0	0.06061	2.7
TRUE	High	[R].TPEVDKEALEKFDK.[A]	1xPhospho [D/T]	1xPhospho [T1; D5]	P02756 1xPhospho [D/T]	P02756 1xPhospho [T143; D147]	FALSE	0.010522	0	1	3	5	P02756	P02756 [143-156]	2	1728.81	High	High	0	0.001157	4.2
TRUE	High	[K].VVLGAFVTGLLMEFLMVYYVLK.[D]	3xPhospho [T8; Y18; Y19]; 1xOxidation [M]	3xPhospho [T8; Y18; Y19]; 1xOxidation [M12; M16]	A0A0C5B361 3xPhospho [T95; Y105; Y106]	A0A0C5B361 3xPhospho [T95; Y105; Y106]	FALSE	0.211841	0	1	9	2	A0A0C5B361	A0A0C5B361 [88-109]	0	2761.28	High	High	0	0.05022	0.78
TRUE	High	[K-].VAGTWYSLAMAASDISLLDAQSAPLR.[V]	1xPhospho [Y/S/D/T]	1xPhospho [T4; Y6; S7; S13; D14; S16; D19; S22]	P02756 1xPhospho [D/S/T/Y]	P02756 1xPhospho [T36; Y38; S39; S45; D46; S48]	FALSE	0.0114159	0	1	3	30	P02756	P02756 [33-58]	0	2787.34	High	High	0	0.002617	3.62
TRUE	High	[K].FQSEEQQQTEDELQDK.[I]	1xPhospho [S3]	1xPhospho [S3; T9; D11]	P33048 1xPhospho [S50]	P33048 1xPhospho [S50]	FALSE	0.0186197	0	1	4	3	P33048	P33048 [48-63]	0	2061.83	High	High	0	0.002372	4.08
TRUE	High	[R].EQLSTSEENSKK.[T]	1xPhospho [S/T]	1xPhospho [S4; T5; S6]	P33049 1xPhospho [S/T]	P33049 1xPhospho [S145; T146; S147]	FALSE	0.119716	0	1	2	3	P33049	P33049 [142-153]	1	1459.63	High	High	0	0.02451	3.68
TRUE	High	[R].HPHPHLSFMAIPPKK.[D]	1xPhospho [S7]	1xPhospho [S7]	B2Z896 1xPhospho [S58]; A0SWR1 1xPhospho [S95]; A0SWR2 1xPhospho [S95]; A0A0U5A2G6 1xPhospho [S54]; P02670 1xPhospho [S125]; L0BU95 1xPhospho [S94]	B2Z896 1xPhospho [S58]; A0SWR1 1xPhospho [S95]; A0SWR2 1xPhospho [S95]; A0A0U5A2G6 1xPhospho [S54]; P02670 1xPhospho [S125]; L0BU95 1xPhospho [S94]	FALSE	0.180079	0	6	48	1	B2Z896; A0SWR1; A0SWR2; A0A0U5A2G6; P02670; L0BU95	B2Z896 [52-66]; A0SWR1 [89-103]; A0SWR2 [89-103]; A0A0U5A2G6 [48-62]; P02670 [119-133]; L0BU95 [88-102]	1	1816.91	High	High	0	0.04083	2.39
TRUE	High	[K].LHLPLPLVQSWMHQPPQPLSPTVMFPPQSVLSLSQPK.[V]	1xPhospho [T/S]	1xPhospho [S20; T22]	Q5YD57 1xPhospho [S/T]; P33048 1xPhospho [S/T]	Q5YD57 1xPhospho [S44; T46]; P33048 1xPhospho [S167; T169]	FALSE	0.0158941	0	2	8	6	Q5YD57; P33048	Q5YD57 [25-61]; P33048 [148-184]	0	4235.19	High	High	0	0.001945	2.82
TRUE	High	[-].ILGQNGISDVVK.[V]	1xAcetyl [N-Term]; 1xPhospho [D9]	1xAcetyl [N-Term]; 1xPhospho [S8; D9]	Q7YS14 1xAcetyl [N-Term]; 1xPhospho [D9]	Q7YS14 1xAcetyl [N-Term]; 1xPhospho [D9]	FALSE	0.523738	0.00798222	1	1	4	Q7YS14	Q7YS14 [1-12]	0	1364.68	High	High	0.002817	0.2125	1.35
TRUE	High	[K].TIDMESTEVFTKK.[T]	1xPhospho [S6]; 1xOxidation [M4]	1xPhospho [S6]; 1xOxidation [M4]	P33049 1xPhospho [S159]	P33049 1xPhospho [S159]	FALSE	0.113252	0	1	2	1	P33049	P33049 [154-166]	1	1624.72	High	High	0	0.06668	3.24
TRUE	High	[K].SAEEQLHSMK.[E]	1xPhospho [S1]; 1xOxidation [M9]	1xPhospho [S1]; 1xOxidation [M9]	Q8MIH4 1xPhospho [S130]	Q8MIH4 1xPhospho [S130]	FALSE	0.0245635	0	1	7	1	Q8MIH4	Q8MIH4 [130-139]	0	1255.5	High	High	0	0.02486	2.44
TRUE	High	[K].SAEEQLHSMK.[E]	1xPhospho [S1]	1xPhospho [S1]	Q8MIH4 1xPhospho [S130]	Q8MIH4 1xPhospho [S130]	FALSE	0.00917581	0	1	7	3	Q8MIH4	Q8MIH4 [130-139]	0	1239.51	High	High	0	0.02611	3.19
TRUE	High	[K].LHLPLPLVQSWMHQPPQPLSPTVMFPPQSVLSLSQPK.[V]	1xPhospho [S/T]	1xPhospho [S10; S20; T22; S34]	Q95L76 1xPhospho [T/S]	Q95L76 1xPhospho [S167; T169]	FALSE	2.13681e-05	0	1	8	3	Q95L76	Q95L76 [148-184]	0	4235.19	High	High	0	0.0003017	3.72
TRUE	High	[K].FAQSIMLCLGAVTTLFTAMCALTQNDIK.[K]	2xCarbamidomethyl [C8; C20]; 1xPhospho [D26]; 1xOxidation [M6]	2xCarbamidomethyl [C8; C20]; 1xPhospho [D26]; 1xOxidation [M6]	D2KMJ2 1xPhospho [D297]	D2KMJ2 1xPhospho [D297]	FALSE	0.365183	0	1	4	1	D2KMJ2	D2KMJ2 [272-299]	0	3214.51	High	High	0	0.1637	0.94
TRUE	High	[R].DMPIQAFLLYQEPVLGPVR.[G]	1xPhospho [D1]	1xPhospho [D1]	Q95L76 1xPhospho [D197]	Q95L76 1xPhospho [D197]	FALSE	0.00975376	0	1	4	2	Q95L76	Q95L76 [197-215]	0	2266.13	High	High	0	0.01396	2.32
TRUE	High	[K].FQSEEQQQTEDELQDK.[I]	1xPhospho [S3]	1xPhospho [S3]	Q95L76 1xPhospho [S50]	Q95L76 1xPhospho [S50]	FALSE	0.000113753	0	1	4	6	Q95L76	Q95L76 [48-63]	0	2061.83	High	High	0	0.006467	4.14
TRUE	High	[K].IEKFQSEEQQQTEDELQDK.[I]	1xPhospho [S6]	1xPhospho [S6; D18]	Q95L76 1xPhospho [S50]	Q95L76 1xPhospho [S50]	FALSE	0.0692556	0	1	4	1	Q95L76	Q95L76 [45-63]	1	2432.05	High	High	0	0.04815	1.81
TRUE	High	[R].HPHPHLSFMAIPPKK.[D]	1xPhospho [S7]	1xPhospho [S7]	B2Z896 1xPhospho [S58]; A0SWR1 1xPhospho [S95]; Q7YRX4 1xPhospho [S95]	B2Z896 1xPhospho [S58]; A0SWR1 1xPhospho [S95]; Q7YRX4 1xPhospho [S95]	FALSE	0.0926907	0	3	48	1	B2Z896; A0SWR1; Q7YRX4	B2Z896 [52-66]; A0SWR1 [89-103]; Q7YRX4 [89-103]	1	1816.91	High	High	0	0.05832	2.2
TRUE	High	[R].GSGHELVNQPNGDATHAVAAHQPLADAGDER.[S]	1xPhospho [S2]	1xPhospho [S2]	F1AXG3 1xPhospho [S83]	F1AXG3 1xPhospho [S83]	FALSE	0.206733	0	1	1	1	F1AXG3	F1AXG3 [82-112]	0	3214.43	High	High	0	0.1027	2.16
TRUE	High	[K].YPVEPFTESQSLTLTDVEK.[L]	1xPhospho [T/D/Y/S]	1xPhospho [Y1; T7; S9; T13; T15; D16]	Q95L76 1xPhospho [T/D/Y/S]	Q95L76 1xPhospho [Y129; T135; S137; T141; T143; D144]	FALSE	0.000383003	0	1	8	9	Q95L76	Q95L76 [129-147]	0	2263.04	High	High	0	0.001844	3.44
TRUE	High	[K-].VAGTWYSLAMAASDISLLDAQSAPLR.[V]	1xPhospho [Y/T/S/D]	1xPhospho [T4; Y6; S7; S13; D14; S16]	P02756 1xPhospho [S/D/T/Y]	P02756 1xPhospho [T36; Y38; S39; S45; D46; S48]		0.0639957	0	1	3	9	P02756	P02756 [33-58]	0	2787.34	High	High	0.004044	0.2852	3.1
TRUE	High	[K].SAEEQLHSMK.[E]	1xPhospho [S1]	1xPhospho [S1]	Q8MIH4 1xPhospho [S130]; A0A0P0EL46 1xPhospho [S129]	Q8MIH4 1xPhospho [S130]; A0A0P0EL46 1xPhospho [S129]		0.148527	0	2	7	2	Q8MIH4; A0A0P0EL46	Q8MIH4 [130-139]; A0A0P0EL46 [129-138]	0	1239.51	High	High	0	0.09131	3.56
TRUE	High	[K].TIDMESTEVFTKK.[T]	1xPhospho [S6]	1xPhospho [S6]	P33049 1xPhospho [S159]	P33049 1xPhospho [S159]		0.274841	0	1	2	1	P33049	P33049 [154-166]	1	1608.72	High	High	0	0.165	3.65
TRUE	High	[K].SAEEQLHSMK.[E]	1xPhospho [S1]	1xPhospho [S1; S8]	Q8MIH4 1xPhospho [S130]; A0A0P0EL46 1xPhospho [S129]; I6WY32 1xPhospho [S129]	Q8MIH4 1xPhospho [S130]; A0A0P0EL46 1xPhospho [S129]; I6WY32 1xPhospho [S129]		0.00704854	0	3	7	13	Q8MIH4; A0A0P0EL46; I6WY32	Q8MIH4 [130-139]; A0A0P0EL46 [129-138]; I6WY32 [129-138]	0	1239.51	High	High	0	0.007834	3.9
TRUE	High	[K].SAEEQLHSMK.[E]	1xPhospho [S1]; 1xOxidation [M9]	1xPhospho [S1]; 1xOxidation [M9]	Q8MIH4 1xPhospho [S130]; A0A0P0EL46 1xPhospho [S129]; I6WY32 1xPhospho [S129]	Q8MIH4 1xPhospho [S130]; A0A0P0EL46 1xPhospho [S129]; I6WY32 1xPhospho [S129]		0.118792	0	3	7	2	Q8MIH4; A0A0P0EL46; I6WY32	Q8MIH4 [130-139]; A0A0P0EL46 [129-138]; I6WY32 [129-138]	0	1255.5	High	High	0	0.04475	2.09
TRUE	High	[R].SPAQTLQWQVLPNTVPAK.[S]	1xPhospho [T/S]	1xPhospho [S1; T5; T14]	B2Z896 1xPhospho [T/S]; Q71V69 1xPhospho [T/S]; A0SWR2 1xPhospho [T/S]; Q7YRX3 1xPhospho [T/S]; A0A0U5A2G6 1xPhospho [T/S]; P02670 1xPhospho [T/S]	B2Z896 1xPhospho [S23; T27; T36]; Q71V69 1xPhospho [S18; T22; T31]; A0SWR2 1xPhospho [S60; T64; T73]; Q7YRX3 1xPhospho [S60; T64; T73]; A0A0U5A2G6 1xPhospho [S19; T23; T32]; P02670 1xPhospho [S90; T94; T103]		0.000100733	0	6	45	15	B2Z896; Q71V69; A0SWR2; Q7YRX3; A0A0U5A2G6; P02670	B2Z896 [23-40]; Q71V69 [18-35]; A0SWR2 [60-77]; Q7YRX3 [60-77]; A0A0U5A2G6 [19-36]; P02670 [90-107]	0	2058.04	High	High	0	0.0005548	4.94
TRUE	High	[K].IWCKDDQNPHSR.[N]	1xCarbamidomethyl [C3]; 1xPhospho [D]	1xCarbamidomethyl [C3]; 1xPhospho [D5; D6]	B2YKX6 1xPhospho [D]; P00712 1xPhospho [D]	B2YKX6 1xPhospho [D82; D83]; P00712 1xPhospho [D82; D83]		0.0431037	0	2	3	6	B2YKX6; P00712	B2YKX6 [78-89]; P00712 [78-89]	1	1635.67	High	High	0	0.01913	2.58
TRUE	High	[K].MEHVSSSEEPINIFQEIYK.[Q]	1xPhospho [S]	1xPhospho [S6; S7]	P33049 1xPhospho [S]	P33049 1xPhospho [S24; S25]		0.0175669	0	1	1	2	P33049	P33049 [19-37]	0	2360.05	High	High	0	0.009621	3.8
TRUE	High	[K].MEHVSSSEEPINIFQEIYKQEK.[N]	1xPhospho [S]	1xPhospho [S5; S6; S7]	P33049 1xPhospho [S]	P33049 1xPhospho [S23; S24; S25]		5.47688e-07	0	1	1	6	P33049	P33049 [19-40]	1	2745.25	High	High	0	7.171e-06	7.81
TRUE	High	[K].TIDMESTEVFTK.[K]	1xPhospho [S6]	1xPhospho [S6; T7; T11]	P33049 1xPhospho [S159]	P33049 1xPhospho [S159]		0.00317462	0	1	2	9	P33049	P33049 [154-165]	0	1480.63	High	High	0	0.002819	3.9
TRUE	High	[R].VYVEELKPTPEGNLEILLQK.[W-]	1xPhospho [T/Y]	1xPhospho [Y2; T9]	P02756 1xPhospho [T/Y]	P02756 1xPhospho [Y60; T67]		0.00115668	0	1	3	3	P02756	P02756 [59-78]	0	2392.24	High	High	0	0.001401	4.5
TRUE	High	[K].YIPIQYVLSR.[Y]	1xPhospho [Y1]	1xPhospho [Y1]	A0SWR1 1xPhospho [Y16]; A0SWR2 1xPhospho [Y16]; Q7YRX3 1xPhospho [Y16]; P02670 1xPhospho [Y46]	A0SWR1 1xPhospho [Y16]; A0SWR2 1xPhospho [Y16]; Q7YRX3 1xPhospho [Y16]; P02670 1xPhospho [Y46]		0.0307179	0	4	26	14	A0SWR1; A0SWR2; Q7YRX3; P02670	A0SWR1 [16-25]; A0SWR2 [16-25]; Q7YRX3 [16-25]; P02670 [46-55]	0	1331.68	High	High	0	0.02826	1.85
TRUE	High	[KR].YIQKEDVPSER.[Y]	1xPhospho [Y1]	1xPhospho [Y1; D6]	Q8MIH4 1xPhospho [Y95]; A0A0P0EL46 1xPhospho [Y94]; I6WY32 1xPhospho [Y94]	Q8MIH4 1xPhospho [Y95]; A0A0P0EL46 1xPhospho [Y94]; I6WY32 1xPhospho [Y94]		0.0770379	0	3	11	9	Q8MIH4; A0A0P0EL46; I6WY32	Q8MIH4 [95-105]; A0A0P0EL46 [94-104]; I6WY32 [94-104]	1	1443.65	High	High	0	0.03639	2.36
TRUE	High	[K].YNVPQLEIVPKSAEEQLHSMK.[E]	1xPhospho [S12]	1xPhospho [S12]	Q8MIH4 1xPhospho [S130]; A0A0P0EL46 1xPhospho [S129]; I6WY32 1xPhospho [S129]	Q8MIH4 1xPhospho [S130]; A0A0P0EL46 1xPhospho [S129]; I6WY32 1xPhospho [S129]		0.00878923	0	3	5	1	Q8MIH4; A0A0P0EL46; I6WY32	Q8MIH4 [119-139]; A0A0P0EL46 [118-138]; I6WY32 [118-138]	1	2520.22	High	High	0	0.005799	4.87
TRUE	High	[K].VLVLDTDYKK.[Y]	1xPhospho [D/T/Y]	1xPhospho [D5; T6; D7; Y8]	P02756 1xPhospho [T/D]	P02756 1xPhospho [D114; T115]		0.118082	0	1	3	5	P02756	P02756 [110-119]	1	1273.64	High	High	0	0.04463	2.24
TRUE	High	[K].TIDMESTEVFTKK.[T]	1xPhospho [S6]	1xPhospho [S6; T7]	P33049 1xPhospho [S159]	P33049 1xPhospho [S159]		0.00250878	0	1	2	7	P33049	P33049 [154-166]	1	1608.72	High	High	0	0.008557	4.08
TRUE	High	[R].TPEVDKEALEK.[F]	1xPhospho [D/T]	1xPhospho [T1; D5]	P02756 1xPhospho [D/T]	P02756 1xPhospho [T143; D147]		0.0890851	0	1	3	4	P02756	P02756 [143-153]	1	1338.62	High	High	0.003661	0.2559	3.26
TRUE	High	[R].TPEVDKEALEKFDK.[A]	1xPhospho [D/T]	1xPhospho [T1; D5; D13]	P02756 1xPhospho [D/T]	P02756 1xPhospho [T143; D147]		0.012144	0	1	3	18	P02756	P02756 [143-156]	2	1728.81	High	High	0	0.008774	4.34
TRUE	High	[K-].VAGTWYSLAMAASDISLLDAQSAPLR.[V]	1xPhospho [S/T/Y]	1xPhospho [T4; Y6; S7]	P02756 1xPhospho [T/Y/S]	P02756 1xPhospho [T36; Y38; S39]		1.65515e-07	0	1	3	6	P02756	P02756 [33-58]	0	2787.34	High	High	0	3.144e-06	5.87
TRUE	High	[K-].VAGTWYSLAMAASDISLLDAQSAPLR.[V]	1xPhospho [D/T/Y/S]; 1xOxidation [M10]	1xPhospho [T4; Y6; S7; S13; D14]; 1xOxidation [M10]	P02756 1xPhospho [S/D/T/Y]	P02756 1xPhospho [T36; Y38; S39; S45; D46]		0.00132341	0	1	3	5	P02756	P02756 [33-58]	0	2803.34	High	High	0	0.002446	2.8
TRUE	High	[K].VGINYWLAHK.[A]	1xPhospho [Y5]	1xPhospho [Y5]	P00712 1xPhospho [Y122]	P00712 1xPhospho [Y122]		0.332867	0	1	1	3	P00712	P00712 [118-127]	0	1280.62	High	High	0.001534	0.1476	2.19
TRUE	High	[K].ILDKVGINYWLAHK.[A]	1xPhospho [D3]	1xPhospho [D3]	P00712 1xPhospho [D116]	P00712 1xPhospho [D116]		0.00119392	0	1	1	3	P00712	P00712 [114-127]	1	1749.91	High	High	0	0.001438	3.36
TRUE	High	[K].EMPFPKYPVEPFTESQSLTLTDVEK.[L]	1xPhospho [Y7]	1xPhospho [Y7]	P33048 1xPhospho [Y129]	P33048 1xPhospho [Y129]		0.0353164	0	1	7	1	P33048	P33048 [123-147]	1	2992.39	High	High	0	0.01637	3.07
TRUE	High	[R].EQLSTSEENSKK.[T]	1xPhospho [S6]	1xPhospho [S6]	P33049 1xPhospho [S147]	P33049 1xPhospho [S147]		0.0238008	0	1	2	3	P33049	P33049 [142-153]	1	1459.63	High	High	0	0.02399	3.9
TRUE	High	[K].AGSSSSSEEIVPNSAEQK.[Y]	1xPhospho [S]	1xPhospho [S3; S4; S5; S6; S7]	A0A0P0EL46 1xPhospho [S]	A0A0P0EL46 1xPhospho [S78; S79; S80; S81; S82]		0.0118751	0	1	2	5	A0A0P0EL46	A0A0P0EL46 [76-93]	0	1886.8	High	High	0	0.01287	3.77
TRUE	High	[K].DIGSESTEDQAMEDAK.[Q]	1xPhospho [S6]	1xPhospho [S6]	Q8MIH4 1xPhospho [S63]; A0A0P0EL46 1xPhospho [S62]; I6WY32 1xPhospho [S63]	Q8MIH4 1xPhospho [S63]; A0A0P0EL46 1xPhospho [S62]; I6WY32 1xPhospho [S63]		0.000557931	0	3	13	2	Q8MIH4; A0A0P0EL46; I6WY32	Q8MIH4 [58-73]; A0A0P0EL46 [57-72]; I6WY32 [58-73]	0	1805.68	High	High	0	0.001395	4.56
TRUE	High	[R].DMPIQAFLLYQEPVLGPVR.[G]	1xPhospho [D1]; 1xOxidation [M2]	1xPhospho [D1; Y10]; 1xOxidation [M2]	Q5YD57 1xPhospho [D74]; P33048 1xPhospho [D197]	Q5YD57 1xPhospho [D74]; P33048 1xPhospho [D197]		0.202943	0	2	4	1	Q5YD57; P33048	Q5YD57 [74-92]; P33048 [197-215]	0	2282.13	High	High	0	0.07356	1.73
TRUE	High	[K].FQSEEQQQTEDELQDK.[I]	1xPhospho [S3]	1xPhospho [S3]	P33048 1xPhospho [S50]	P33048 1xPhospho [S50]		7.9768e-06	0	1	4	9	P33048	P33048 [48-63]	0	2061.83	High	High	0	4.55e-05	6.95
TRUE	High	[K].KYNVPQLEIVPKSAEEQLHSMK.[E]	1xPhospho [S13]	1xPhospho [S13]	Q8MIH4 1xPhospho [S130]; A0A0P0EL46 1xPhospho [S129]; I6WY32 1xPhospho [S129]	Q8MIH4 1xPhospho [S130]; A0A0P0EL46 1xPhospho [S129]; I6WY32 1xPhospho [S129]		7.45398e-05	0	3	5	2	Q8MIH4; A0A0P0EL46; I6WY32	Q8MIH4 [118-139]; A0A0P0EL46 [117-138]; I6WY32 [117-138]	2	2648.32	High	High	0	0.000212	7.49
TRUE	High	[K].IEKFQSEEQQQTEDELQDK.[I]	1xPhospho [S6]	1xPhospho [S6]	P33048 1xPhospho [S50]	P33048 1xPhospho [S50]		1.31996e-06	0	1	4	2	P33048	P33048 [45-63]	1	2432.05	High	High	0	1.316e-05	6.74
TRUE	High	[K].LHLPLPLVQSWMHQPPQPLSPTVMFPPQSVLSLSQPK.[V]	1xPhospho [S/T]	1xPhospho [S10; S20; T22]	Q5YD57 1xPhospho [S/T]; P33048 1xPhospho [S/T]	Q5YD57 1xPhospho [S34; S44; T46]; P33048 1xPhospho [S157; S167; T169]		1.98438e-05	0	2	8	9	Q5YD57; P33048	Q5YD57 [25-61]; P33048 [148-184]	0	4235.19	High	High	0	8.523e-05	7.31
TRUE	High	[K].LHLPLPLVQSWMHQPPQPLSPTVMFPPQSVLSLSQPK.[V]	1xPhospho [T/S]; 1xOxidation [M24]	1xPhospho [S20; T22]; 1xOxidation [M24]	Q5YD57 1xPhospho [S/T]; P33048 1xPhospho [S/T]	Q5YD57 1xPhospho [S44; T46]; P33048 1xPhospho [S167; T169]		9.49611e-06	0	2	8	3	Q5YD57; P33048	Q5YD57 [25-61]; P33048 [148-184]	0	4251.19	High	High	0	5.143e-05	5.89
TRUE	High	[K].IIAEKTKIPAVFK.[I]	1xPhospho [T6]	1xPhospho [T6]	P02756 1xPhospho [T94]; B2YKY4 1xPhospho [T15]	P02756 1xPhospho [T94]; B2YKY4 1xPhospho [T15]		0.0606283	0	2	3	7	P02756; B2YKY4	P02756 [89-101]; B2YKY4 [10-22]	2	1537.88	High	High	0	0.09583	2.68
TRUE	High	[K].KILDKVGINYWLAHK.[A]	1xPhospho [D4]	1xPhospho [D4; Y10]	P00712 1xPhospho [D116]	P00712 1xPhospho [D116]		0.00437067	0	1	1	1	P00712	P00712 [113-127]	2	1878	High	High	0	0.003539	3.15
TRUE	High	[K].GLDIQKVAGTWYSLAMAASDISLLDAQSAPLR.[V]	1xPhospho [D/S/Y]	1xPhospho [D3; Y12; S13]	P02756 1xPhospho [S/Y]	P02756 1xPhospho [Y38; S39]		7.17053e-07	0	1	2	2	P02756	P02756 [27-58]	1	3441.71	High	High	0	8.631e-06	6.27
TRUE	High	[K].HKEMPFPKYPVEPFTESQSLTLTDVEK.[L]	1xPhospho [S/T/Y]	1xPhospho [Y9; T15; S17; S19]	P33048 1xPhospho [S/T/Y]	P33048 1xPhospho [Y129; T135; S137; S139]		0.000406361	0	1	7	8	P33048	P33048 [121-147]	2	3257.55	High	High	0	0.003923	5.91
TRUE	High	[R].HPHPHLSFMAIPPK.[K]	1xPhospho [S7]	1xPhospho [S7]	B2Z896 1xPhospho [S58]; Q71V69 1xPhospho [S53]; A0SWR1 1xPhospho [S95]; A0SWR2 1xPhospho [S95]; Q7YRX3 1xPhospho [S95]; A0A0U5A2G6 1xPhospho [S54]; P02670 1xPhospho [S125]	B2Z896 1xPhospho [S58]; Q71V69 1xPhospho [S53]; A0SWR1 1xPhospho [S95]; A0SWR2 1xPhospho [S95]; Q7YRX3 1xPhospho [S95]; A0A0U5A2G6 1xPhospho [S54]; P02670 1xPhospho [S125]		0.0307179	0	7	48	11	B2Z896; Q71V69; A0SWR1; A0SWR2; Q7YRX3; A0A0U5A2G6; P02670	B2Z896 [52-65]; Q71V69 [47-60]; A0SWR1 [89-102]; A0SWR2 [89-102]; Q7YRX3 [89-102]; A0A0U5A2G6 [48-61]; P02670 [119-132]	0	1688.81	High	High	0	0.03993	3.23
TRUE	High	[R].HPHPHLSFMAIPPKK.[D]	1xPhospho [S7]	1xPhospho [S7]	B2Z896 1xPhospho [S58]; Q71V69 1xPhospho [S53]; A0SWR1 1xPhospho [S95]; A0SWR2 1xPhospho [S95]; Q7YRX3 1xPhospho [S95]; A0A0U5A2G6 1xPhospho [S54]; P02670 1xPhospho [S125]	B2Z896 1xPhospho [S58]; Q71V69 1xPhospho [S53]; A0SWR1 1xPhospho [S95]; A0SWR2 1xPhospho [S95]; Q7YRX3 1xPhospho [S95]; A0A0U5A2G6 1xPhospho [S54]; P02670 1xPhospho [S125]		0.000375401	0	7	48	21	B2Z896; Q71V69; A0SWR1; A0SWR2; Q7YRX3; A0A0U5A2G6; P02670	B2Z896 [52-66]; Q71V69 [47-61]; A0SWR1 [89-103]; A0SWR2 [89-103]; Q7YRX3 [89-103]; A0A0U5A2G6 [48-62]; P02670 [119-133]	1	1816.91	High	High	0	0.005003	3.71
TRUE	High	[K].HPINHQGLSPEVLNENLLR.[F]	1xPhospho [S9]	1xPhospho [S9]	Q8MIH4 1xPhospho [S27]; I6WY32 1xPhospho [S27]	Q8MIH4 1xPhospho [S27]; I6WY32 1xPhospho [S27]		0.00977017	0	2	8	1	Q8MIH4; I6WY32	Q8MIH4 [19-37]; I6WY32 [19-37]	0	2260.12	High	High	0	0.006268	4.83
TRUE	High	[K].KIEKFQSEEQQQTEDELQDK.[I]	1xPhospho [S7]	1xPhospho [S7]	P33048 1xPhospho [S50]	P33048 1xPhospho [S50]		2.90286e-05	0	1	4	2	P33048	P33048 [44-63]	2	2560.15	High	High	0	0.0001108	7.96
TRUE	High	[K].YPVEPFTESQSLTLTDVEK.[L]	1xPhospho [Y/S/T/D]	1xPhospho [Y1; T7; S9; S11; T13; T15; D16]	Q5YD57 1xPhospho [Y/T/S]; P33048 1xPhospho [Y/T/S]	Q5YD57 1xPhospho [Y6; T12; S14; S16; T18; T20]; P33048 1xPhospho [Y129; T135; S137; S139; T141; T143]		1.3458e-05	0	2	8	22	Q5YD57; P33048	Q5YD57 [6-24]; P33048 [129-147]	0	2263.04	High	High	0.001878	0.1986	4.88
FALSE	High	[K].VLKKNGVIPEPSK.[L]	1xPhospho [S12(100)]	1xPhospho [S12(100)]	Q8N3Z6 1xPhospho [S411(100)]	Q8N3Z6 1xPhospho [S411(100)]	FALSE	0.421441	0	1	1	1	Q8N3Z6	Q8N3Z6 [400-412]	2	1488.82	High	High	0	0.1469	3.4
FALSE	High	[K].VLKKNGVIPEPSK.[L]	1xPhospho [S12(100)]	1xPhospho [S12(100)]	Q8N3Z6 1xPhospho [S411(100)]	Q8N3Z6 1xPhospho [S411(100)]	FALSE	0.22229	0	1	1	1	Q8N3Z6	Q8N3Z6 [400-412]	2	1488.82	High	High	0	0.1642	2.96
FALSE	High	[K].VPAKSILKDFDGTR.[A]	1xPhospho [S5(99.8)]	1xPhospho [S5(99.8); D9(0.1); D11(0); T13(0.1)]	Q8WU58 1xPhospho [S111(99.8)]	Q8WU58 1xPhospho [S111(99.8); D115(0.1); D117(0); T119(0.1)]	FALSE	0.221235	0	1	1	2	Q8WU58	Q8WU58 [107-120]	2	1626.83	High	High	0	0.1634	2.31
FALSE	High	[R].CELCADGYFGDPFGEHGPVRPCQPCQCNNNVDPSASGNCDR.[L]	6xCarbamidomethyl [C1; C4; C22; C25; C27; C39]; 2xPhospho [D/S/Y]	6xCarbamidomethyl [C1; C4; C22; C25; C27; C39]; 2xPhospho [D6(27); Y8(27); D11(27); D32(31.4); S34(31.4); S36(22.6); D40(33.6)]			FALSE	0.255155	0	1	1	1	Q13753	Q13753 [493-533]	0	4873.81	High	High	0	0.1842	0.33
FALSE	High	[K].GQIAGTTRARPACVDAR.[I]	1xCarbamidomethyl [C13]; 2xPhospho [T6(100); T7(100)]	1xCarbamidomethyl [C13]; 2xPhospho [T6(100); T7(100); D15(0)]	Q7Z5A7 2xPhospho [T78(100); T79(100)]	Q7Z5A7 2xPhospho [T78(100); T79(100); D87(0)]	FALSE	0.106022	0	1	1	1	Q7Z5A7	Q7Z5A7 [73-89]	1	1959.86	High	High	0	0.01153	2.9
FALSE	High	[R].IITAIDQDK.[G]	1xPhospho [T3(99)]	1xPhospho [T3(99); D6(0.9); D8(0.1)]	Q9H251 1xPhospho [T259(99)]	Q9H251 1xPhospho [T259(99); D262(0.9); D264(0.1)]	FALSE	0.257024	0.00950313	1	1	1	Q9H251	Q9H251 [257-265]	0	1096.53	High	High	0.00187	0.1022	1.57
FALSE	High	[R].EQAQELGVLLSWEPRASGK.[Q]	1xPhospho [S17(100)]	1xPhospho [S11(0); S17(100)]	Q8N283 1xPhospho [S355(100)]	Q8N283 1xPhospho [S349(0); S355(100)]	FALSE	0.264352	0.00950313	1	1	1	Q8N283	Q8N283 [339-357]	1	2178.06	High	High	0.00187	0.1083	3.09
FALSE	High	[K].QDNESSSSSTSSTSDAFWLEDCAQVEEGK.[A]	1xCarbamidomethyl [C22]; 4xPhospho [T/S]	1xCarbamidomethyl [C22]; 4xPhospho [S6; S7; S8; S9; T10; S11; S12; S14]	Q8IXQ8 4xPhospho [S236; S238; S239; S]	Q8IXQ8 4xPhospho [S235; S236; S238; S239; S241]	FALSE	0.219432	0.00950313	1	1	2	Q8IXQ8	Q8IXQ8 [228-256]	0	3501.17	High	High	0.008756	0.1527	0.39
FALSE	High	[-].MATPSKKTSTPSPQPSK.[R]	1xAcetyl [N-Term]; 2xPhospho [S16(100); T/S]	1xAcetyl [N-Term]; 2xPhospho [T3(0); S5(0); T8(0.3); S9(7.8); T10(46); S12(46); S16(100)]	Q8IY18 1xAcetyl [N-Term]; 2xPhospho [S16(100); T/S]	Q8IY18 1xAcetyl [N-Term]; 2xPhospho [T3(0); S5(0); T8(0.3); S9(7.8); T10(46); S12(46); S16(100)]	FALSE	0.222538	0.00950313	1	1	1	Q8IY18	Q8IY18 [1-17]	2	1974.86	High	High	0.00187	0.07311	2.89
FALSE	High	[K].YKNSEINFSFSR.[S]	1xPhospho [Y/S]	1xPhospho [Y1(44.2); S4(44.2); S9(9); S11(2.6)]			FALSE	0.236237	0.00950313	1	1	2	Q8N3J5	Q8N3J5 [352-363]	1	1571.69	High	High	0.00187	0.09198	0.72
FALSE	High	[K].VPAKSILKDFDGTR.[A]	1xPhospho [S5(98.7)]	1xPhospho [S5(98.7); D9(0.7); D11(0); T13(0.7)]	Q8WU58 1xPhospho [S111(93.8)]	Q8WU58 1xPhospho [S111(93.8); D115(0.5); D117(0.2); T119(5.6)]	FALSE	0.369239	0	1	1	1	Q8WU58	Q8WU58 [107-120]	2	1626.83	High	High	0	0.2007	3.36
FALSE	High	[K].DKVQVVEDICLLNIQGKPHGMEGALPNREDR.[A]	1xCarbamidomethyl [C10]; 1xOxidation [M21]; 2xPhospho [D]	1xCarbamidomethyl [C10]; 1xOxidation [M21]; 2xPhospho [D1(66.7); D8(66.7); D30(66.7)]			FALSE	0.325331	0	1	1	1	Q9BXX0	Q9BXX0 [544-574]	2	3706.71	High	High	0	0.1622	0.79
FALSE	High	[K].VPAKSILKDFDGTR.[A]	1xPhospho [S5(99.8)]	1xPhospho [S5(99.8); D9(0.1); D11(0); T13(0.1)]	Q8WU58 1xPhospho [S111(99.8)]	Q8WU58 1xPhospho [S111(99.8); D115(0.1); D117(0); T119(0.1)]	FALSE	0.161233	0	1	1	3	Q8WU58	Q8WU58 [107-120]	2	1626.83	High	High	0.003231	0.1961	2.73
FALSE	High	[K].SNLIVHQKTHKVETTGIQ.[-]	2xPhospho [T14(83.4); T15(83.4)]	2xPhospho [S1(13.6); T9(19.7); T14(83.4); T15(83.4)]	Q96SR6 2xPhospho [T546(83.4); T547(83.4)]	Q96SR6 2xPhospho [S533(13.6); T541(19.7); T546(83.4); T547(83.4)]	FALSE	0.296354	0	1	1	1	Q96SR6	Q96SR6 [533-550]	2	2193.05	High	High	0	0.1787	0.91
FALSE	High	[K].SRTTEMALESLKQQLVDLHHSESLQR.[A]	1xOxidation [M6]; 2xPhospho [S/T/D]	1xOxidation [M6]; 2xPhospho [S1(28.6); T3(28.6); T4(28.6); S10(28.6); D17(28.6); S21(28.6); S23(28.6)]			FALSE	0.119627	0	1	1	1	O94986	O94986 [329-354]	2	3212.48	High	High	0	0.04979	0.66
FALSE	High	[K].TYSLLHQWPALYPLIALELLDSKFADQEVR.[S]	2xPhospho [S/D/T/Y]	2xPhospho [T1(18.7); Y2(3.6); S3(74.2); Y12(4.3); D21(17); S22(17); D26(65.4)]			FALSE	0.026988	0	1	1	1	O00443	O00443 [927-956]	1	3689.81	High	High	0	0.005079	0.73
FALSE	High	[K].VPAKSILKDFDGTR.[A]	1xPhospho [S5(99.7)]	1xPhospho [S5(99.7); D9(0); D11(0); T13(0.3)]	Q8WU58 1xPhospho [T119(84.3)]	Q8WU58 1xPhospho [S111(14.9); D115(0.6); D117(0.2); T119(84.3)]	FALSE	0.241169	0	1	1	1	Q8WU58	Q8WU58 [107-120]	2	1626.83	High	High	0	0.1456	2.53
FALSE	High	[R].CGEGYSRDATCNCDYNCQHYMECCPDFKR.[V]	6xCarbamidomethyl [C1; C11; C13; C17; C23; C24]; 3xPhospho [S/D/T/Y]	6xCarbamidomethyl [C1; C11; C13; C17; C23; C24]; 3xPhospho [Y5(20.3); S6(70.5); D8(39.5); T10(39.5); D14(39.5); Y15(39.5); Y20(39.5); D26(11.7)]			FALSE	0.124478	0	1	1	3	Q92954	Q92954 [34-62]	2	3993.28	High	High	0	0.05279	0.25
FALSE	High	[R].GGNESAM.[-]	1xPhospho [S5(100)]	1xPhospho [S5(100)]	P48664 1xPhospho [S562(100)]	P48664 1xPhospho [S562(100)]	FALSE	0.18127	0	1	1	1	P48664	P48664 [558-564]	0	745.222	High	High	0	0.09436	0.2
FALSE	High	[K].GQIAGTTRARPACVDAR.[I]	1xCarbamidomethyl [C13]; 2xPhospho [T6(100); T7(100)]	1xCarbamidomethyl [C13]; 2xPhospho [T6(100); T7(100); D15(0)]	Q7Z5A7 2xPhospho [T78(100); T79(100)]	Q7Z5A7 2xPhospho [T78(100); T79(100); D87(0)]	FALSE	0.237708	0	1	1	1	Q7Z5A7	Q7Z5A7 [73-89]	1	1959.86	High	High	0	0.1419	3.42
FALSE	High	[K].CMSCSSYR.[E]	2xCarbamidomethyl [C1; C4]; 4xPhospho [S3(100); S5(100); S6(100); Y7(100)]		P23471 4xPhospho [S1444(100); S1446(100); S1447(100); Y1448(100)]	P23471 4xPhospho [S1444(100); S1446(100); S1447(100); Y1448(100)]	FALSE	0.757392	0	1	1	1	P23471	P23471 [1442-1449]	0	1370.25	High	High	0	0.4207	0.1
FALSE	High	[K].VPAKSILKDFDGTR.[A]	1xPhospho [S5(95.4)]		Q8WU58 1xPhospho [S111(95.4)]	Q8WU58 1xPhospho [S111(95.4); D115(0.3); D117(0.1); T119(4.3)]	FALSE	0.741862	0	1	1	1	Q8WU58	Q8WU58 [107-120]	2	1626.83	High	High	0	0.386	2.36
FALSE	High	[K].GCLSISSVLK.[N]	1xCarbamidomethyl [C2]; 1xPhospho [S4(84)]	1xCarbamidomethyl [C2]; 1xPhospho [S4(84); S6(13.5); S7(2.5)]	Q5JTW2 1xPhospho [S117(78.1)]	Q5JTW2 1xPhospho [S117(78.1); S119(17.3); S120(4.6)]	FALSE	0.372991	0	1	1	1	Q5JTW2	Q5JTW2 [114-123]	0	1143.55	High	High	0	0.3369	1.12
FALSE	High	[K].VPAKSILKDFDGTR.[A]	1xPhospho [S5(99.7)]	1xPhospho [S5(99.7); D9(0); D11(0); T13(0.2)]	Q8WU58 1xPhospho [S111(99.7)]	Q8WU58 1xPhospho [S111(99.7); D115(0); D117(0); T119(0.2)]	FALSE	0.337295	0	1	1	1	Q8WU58	Q8WU58 [107-120]	2	1626.83	High	High	0	0.308	2.53
FALSE	High	[K].SAEEQLHSMK.[E]	1xPhospho [S1(100)]		D2D3I8 1xPhospho [S130(100)]		FALSE	0.0778776	0	1	5	7	D2D3I8	D2D3I8 [130-139]	0	1239.51	High	High	0.0007786	0.03432	3.59
FALSE	High	[R].NAGPFTPTVNREQLSTSEENSKK.[T]	1xPhospho [S17(97.9)]		E7BQS1 1xPhospho [S147(97.9)]; E7BQS2 1xPhospho [S147(97.9)]		FALSE	0.0397269	0	2	6	14	E7BQS1; E7BQS2	E7BQS1 [131-153]; E7BQS2 [131-153]	2	2614.21	High	High	0	0.01528	7.02
FALSE	High	[K].IEKFQSEEQQQTEDELQDK.[I]	1xPhospho [S6(99.9)]		P11839 1xPhospho [S50(99.9)]		FALSE	0.0431664	0	1	2	2	P11839	P11839 [45-63]	1	2432.05	High	High	0	0.01125	5.51
FALSE	High	[K].YNVPQLEIVPKSAEEQLHSMK.[E]	1xPhospho [S12(99.5)]		D2D3I8 1xPhospho [S130(99.5)]		FALSE	0.000259518	0	1	5	1	D2D3I8	D2D3I8 [119-139]	1	2520.22	High	High	0	7.849e-05	6.23
FALSE	High	[K].VAGTWHSLAMAASDISLLDAQSAPLR.[V]	1xPhospho [T4(83.9)]		P67976 1xPhospho [T36(83.9)]		FALSE	0.0566084	0	1	2	1	P67976	P67976 [33-58]	0	2761.34	High	High	0	0.01465	5.09
FALSE	High	[K].TIDMESTEVFTK.[K]	1xPhospho [S6(100)]		E7BQS1 1xPhospho [S159(100)]; E7BQS2 1xPhospho [S159(100)]		FALSE	0.0175623	0	2	6	6	E7BQS1; E7BQS2	E7BQS1 [154-165]; E7BQS2 [154-165]	0	1480.63	High	High	0	0.01232	4.09
FALSE	High	[K].TIDMESTEVFTK.[K]	1xOxidation [M4]; 1xPhospho [S6(99.5)]		E7BQS1 1xPhospho [S159(99.5)]; E7BQS2 1xPhospho [S159(99.5)]		FALSE	0.00911577	0	2	6	5	E7BQS1; E7BQS2	E7BQS1 [154-165]; E7BQS2 [154-165]	0	1496.62	High	High	0	0.005362	4.48
FALSE	High	[K].TIDMESTEVFTKK.[T]	1xPhospho [S6(100)]		E7BQS1 1xPhospho [S159(100)]; E7BQS2 1xPhospho [S159(100)]		FALSE	0.0774322	0	2	6	9	E7BQS1; E7BQS2	E7BQS1 [154-166]; E7BQS2 [154-166]	1	1608.72	High	High	0.0007786	0.03989	3.54
FALSE	High	[K].TIDMESTEVFTKK.[T]	1xOxidation [M4]; 1xPhospho [S6(94.3)]		E7BQS1 1xPhospho [S159(94.3)]; E7BQS2 1xPhospho [S159(94.3)]		FALSE	0.0743796	0	2	6	4	E7BQS1; E7BQS2	E7BQS1 [154-166]; E7BQS2 [154-166]	1	1624.72	High	High	0	0.01922	3.65
FALSE	High	[K].TIDMESTEVFTKK.[T]	2xPhospho [T1(100); T7(89.4)]		E7BQS1 2xPhospho [T154(100); T160(89.4)]; E7BQS2 2xPhospho [T154(100); T160(89.4)]		FALSE	0.0898024	0	2	6	1	E7BQS1; E7BQS2	E7BQS1 [154-166]; E7BQS2 [154-166]	1	1688.69	High	High	0	0.02332	2.81
FALSE	High	[K].EMPFPKYPVEPFTESQSLTLTDVEK.[L]	1xPhospho [T/S/Y]				FALSE	0.0164476	0	2	3	4	P11839; A0A2U8URK1	P11839 [123-147]; A0A2U8URK1 [52-76]	1	2992.39	High	High	0.001874	0.05241	3.64
FALSE	High	[R].DMPIQAFLLYQEPVIGPVRGPFPIL.[-]	1xPhospho [Y10(100)]		R4R2H5 1xPhospho [Y30(100)]		FALSE	0.0122813	0	1	1	4	R4R2H5	R4R2H5 [21-45]	1	2890.5	High	High	0	0.003315	4.18
FALSE	High	[K].FAWPQYLKTVDQHQK.[A]	1xPhospho [T9(88.5)]		E7BQS1 1xPhospho [T198(88.5)]; E7BQS2 1xPhospho [T198(88.5)]		FALSE	0.0628834	0	2	6	2	E7BQS1; E7BQS2	E7BQS1 [190-204]; E7BQS2 [190-204]	1	1968.94	High	High	0	0.02101	3.36
FALSE	High	[R].EQLSTSEENSKK.[T]	1xPhospho [S6(91.7)]		E7BQS1 1xPhospho [S147(91.7)]; E7BQS2 1xPhospho [S147(91.7)]		FALSE	0.0477319	0	2	6	5	E7BQS1; E7BQS2	E7BQS1 [142-153]; E7BQS2 [142-153]	1	1459.63	High	High	0	0.01712	3.86
FALSE	High	[R].HPHPHLSFMAIPPKK.[D]	1xPhospho [S7(100)]		A0A059T9N6 1xPhospho [S125(100)]		FALSE	0.0203848	0	1	5	1	A0A059T9N6	A0A059T9N6 [119-133]	1	1816.91	High	High	0	0.005422	3.54
FALSE	High	[K].KTIDMESTEVFTKK.[T]	1xPhospho [S7(95.7)]		E7BQS1 1xPhospho [S159(95.7)]; E7BQS2 1xPhospho [S159(95.7)]		FALSE	0.0021799	0	2	6	8	E7BQS1; E7BQS2	E7BQS1 [153-166]; E7BQS2 [153-166]	2	1736.82	High	High	0	0.00062	6.36
FALSE	High	[K].KYNVPQLEIVPKSAEEQLHSMK.[E]	1xPhospho [S13(100)]		D2D3I8 1xPhospho [S130(100)]		FALSE	4.31401e-05	0	1	5	2	D2D3I8	D2D3I8 [118-139]	2	2648.32	High	High	0	1.365e-05	7.8
FALSE	High	[K].HKEMPFPKYPVEPFTESQSLTLTDVEK.[L]	1xPhospho [T15(99.5)]		P11839 1xPhospho [T135(99.5)]; A0A2U8URK1 1xPhospho [T64(99.5)]		FALSE	0.010209	0	2	3	5	P11839; A0A2U8URK1	P11839 [121-147]; A0A2U8URK1 [50-76]	2	3257.55	High	High	0	0.004641	5.86
FALSE	High	[K].YPVEPFTESQSLTLTDVEK.[L]	1xPhospho [T13(89.2)]		P11839 1xPhospho [T135(98.5)]; A0A2U8URK1 1xPhospho [T64(98.5)]		FALSE	0.0192051	0	2	3	5	P11839; A0A2U8URK1	P11839 [129-147]; A0A2U8URK1 [58-76]	0	2263.04	High	High	0.0007786	0.03645	3.29
FALSE	High	[K].FQSEEQQQTEDELQDK.[I]	1xPhospho [S3(100)]		P11839 1xPhospho [S50(100)]		FALSE	0.00042312	0	1	2	12	P11839	P11839 [48-63]	0	2061.83	High	High	0	0.001901	7.06
FALSE	High	[R].YLGYLEQLLR.[L]	1xPhospho [Y1(93.8)]		D2D3I8 1xPhospho [Y106(93.8)]		FALSE	0.142716	0.00555389	1	5	1	D2D3I8	D2D3I8 [106-115]	0	1347.67	High	High	0.0007786	0.0376	2.08
FALSE	High	[K].YIQKEDVPSER.[Y]	1xPhospho [Y1(100)]		D2D3I8 1xPhospho [Y95(100)]		FALSE	0.124687	0.00555389	1	5	6	D2D3I8	D2D3I8 [95-105]	1	1443.65	High	High	0.0007786	0.0339	2.34
FALSE	High	[K].LHLPLPLVQSWMHHPPQPLPPTVMFPPQSVLSLSQPK.[V]	1xPhospho [T22(82.7)]		A0A2U8URK1 1xPhospho [T98(82.7)]		FALSE	0.120005	0.00555389	1	1	2	A0A2U8URK1	A0A2U8URK1 [77-113]	0	4254.22	High	High	0.0007786	0.0314	5.35
FALSE	High	[K].SAEEQLHSMKEGNPAHQKQPMIAVNQELAYFYPQLFR.[Q]	1xPhospho [Y30(96.2)]		D2D3I8 1xPhospho [Y159(96.2)]		FALSE	0.125368	0.00555389	1	5	1	D2D3I8	D2D3I8 [130-166]	2	4410.08	High	High	0.0007786	0.03287	3.05
FALSE	High	[K].TIDMESTEVFTKKTK.[L]	1xPhospho [S6(99.9)]		E7BQS1 1xPhospho [S159(99.9)]; E7BQS2 1xPhospho [S159(99.9)]		FALSE	0.102207	0.00555389	2	6	4	E7BQS1; E7BQS2	E7BQS1 [154-168]; E7BQS2 [154-168]	2	1837.87	High	High	0.0007786	0.02655	4.39
FALSE	High	[R].DMPIQAFLLYQEPVLGPVRGPFPILV.[-]	1xPhospho [Y10(100)]		P11839 1xPhospho [Y206(100)]		FALSE	0.148145	0.00555389	1	1	1	P11839	P11839 [197-222]	1	2989.57	High	High	0.0007786	0.03924	4.5
FALSE	High	[K].YNVPQLEIVPKSAEEQLHSMK.[E]	1xPhospho [S/Y]				FALSE	0.0299149	0	1	5	1	D2D3I8	D2D3I8 [119-139]	1	2520.22	High	High	0	0.01268	5.09
FALSE	High	[R].VYVEELKPTPEGNLEILLQK.[W]	1xPhospho [T9(100)]		P67976 1xPhospho [T67(100)]		FALSE	0.00657989	0	1	2	7	P67976	P67976 [59-78]	0	2392.24	High	High	0	0.02717	4.86
FALSE	High	[K].VAGTWHSLAMAASDISLLDAQSAPLR.[V]	1xPhospho [T4(88.7)]		P67976 1xPhospho [T36(88.7)]		FALSE	0.0225203	0	1	2	9	P67976	P67976 [33-58]	0	2761.34	High	High	0.001254	0.09038	5.5
FALSE	High	[K].YPVEPFTESQSLTLTDVEK.[L]	1xPhospho [Y1(87.8)]		P11839 1xPhospho [Y129(87.8)]; A0A2U8URK1 1xPhospho [Y58(87.8)]		FALSE	0.0175472	0	2	3	1	P11839; A0A2U8URK1	P11839 [129-147]; A0A2U8URK1 [58-76]	0	2263.04	High	High	0	0.007347	3.76
FALSE	High	[K].FQSEEQQQTEDELQDK.[I]	1xPhospho [S3(100)]		P11839 1xPhospho [S50(100)]		FALSE	0.00254277	0	1	2	6	P11839	P11839 [48-63]	0	2061.83	High	High	0	0.001014	6.91
FALSE	High	[R].VPDSPSPAPSLEEGR.[R]	1xPhospho [S6(97.8)]		W5Q0T0 1xPhospho [S123(82.5)]		FALSE	0.304467	0.00734949	1	1	1	W5Q0T0	W5Q0T0 [118-132]	0	1617.72	High	High	0.001254	0.1453	1.71
FALSE	High	[R].YLGYLEQLLR.[L]	1xPhospho [Y1(94.3)]		D2D3I8 1xPhospho [Y106(94.3)]		FALSE	0.0839484	0.00734949	1	5	1	D2D3I8	D2D3I8 [106-115]	0	1347.67	High	High	0.001254	0.03637	1.78
FALSE	High	[K].YIPIQYVLSR.[Y]	1xPhospho [Y1(99.6)]		A0A059T9N6 1xPhospho [Y46(99.6)]		FALSE	0.0839484	0.00734949	1	2	2	A0A059T9N6	A0A059T9N6 [46-55]	0	1331.68	High	High	0.001254	0.03682	1.82
FALSE	High	[K].YIQKEDVPSER.[Y]	1xPhospho [Y1(99.6)]		D2D3I8 1xPhospho [Y95(99.6)]		FALSE	0.216177	0.00734949	1	5	1	D2D3I8	D2D3I8 [95-105]	1	1443.65	High	High	0.001254	0.09845	2.23
FALSE	High	[K].IEKFQSEEQQQTEDELQDK.[I]	1xPhospho [S6(100)]		P11839 1xPhospho [S50(100)]		FALSE	0.127556	0.00734949	1	2	1	P11839	P11839 [45-63]	1	2432.05	High	High	0.001254	0.05594	5.81
FALSE	High	[K].IIAEKTKIPAVFK.[I]	1xPhospho [T6(100)]		P67976 1xPhospho [T94(100)]		FALSE	0.202342	0.00734949	1	2	2	P67976	P67976 [89-101]	2	1537.88	High	High	0.008857	0.2618	2.51
FALSE	High	[R].EQLSTSEENSKK.[T]	1xPhospho [S6(86.4)]		E7BQS1 1xPhospho [S147(86.4)]		FALSE	0.207948	0.00734949	1	6	1	E7BQS1	E7BQS1 [142-153]	1	1459.63	High	High	0.001254	0.09439	2.55
FALSE	High	[K].TIDMESTEVFTKK.[T]	1xPhospho [S6(99.6)]		E7BQS1 1xPhospho [S159(99.6)]		FALSE	0.0929999	0.00734949	1	6	1	E7BQS1	E7BQS1 [154-166]	1	1608.72	High	High	0.001254	0.04038	3.61
FALSE	High	[K].SAEEQLHSMK.[E]	1xPhospho [S1(100)]		D2D3I8 1xPhospho [S130(100)]		FALSE	0.107871	0.00734949	1	5	5	D2D3I8	D2D3I8 [130-139]	0	1239.51	High	High	0.001254	0.0471	3.33
FALSE	High	[R].QNVSSLFLPVIESVNPCLILVVR.[R]	1xCarbamidomethyl [C17]; 1xPhospho [S]				FALSE	0.329005	0.00734949	1	1	1	W5P440	W5P440 [692-714]	0	2676.42	High	High	0.001254	0.1588	3.5
FALSE	High	[K].SAEEQLHSMK.[E]	1xOxidation [M9]; 1xPhospho [S1(100)]		D2D3I8 1xPhospho [S130(100)]		FALSE	0.151057	0.00734949	1	5	5	D2D3I8	D2D3I8 [130-139]	0	1255.5	High	High	0.001254	0.08045	3.51
FALSE	High	[K].YIPIQYVLSR.[Y]	1xPhospho [Y1(87.7)]		A0A059T9N6 1xPhospho [Y46(87.7)]		FALSE	0.181763	0	1	2	1	A0A059T9N6	A0A059T9N6 [46-55]	0	1331.68	High	High	0	0.09503	2.16
FALSE	High	[R].VYVEELKPTPEGNLEILLQK.[W]	1xPhospho [T9(100)]		P67976 1xPhospho [T67(100)]		FALSE	0.000858309	0	1	2	4	P67976	P67976 [59-78]	0	2392.24	High	High	0	0.0008821	5.46
FALSE	High	[R].HPHPHLSFMAIPPK.[K]	1xPhospho [S7(100)]		A0A059T9N6 1xPhospho [S125(100)]; I7D1C3 1xPhospho [S63(100)]		FALSE	0.0947224	0	2	5	2	A0A059T9N6; I7D1C3	A0A059T9N6 [119-132]; I7D1C3 [57-70]	0	1688.81	High	High	0	0.05362	2.82
FALSE	High	[K].VPAKSILKDFDGTR.[A]	1xPhospho [S5(99.6)]		W5P1Z9 1xPhospho [S111(99.6)]		FALSE	0.160024	0	1	2	2	W5P1Z9	W5P1Z9 [107-120]	2	1626.83	High	High	0.001287	0.1181	2.86
FALSE	High	[K].FQSEEQQQTEDELQDK.[I]	1xPhospho [S3(100)]		W5PLC2 1xPhospho [S51(100)]		FALSE	0.018602	0	1	2	3	W5PLC2	W5PLC2 [49-64]	0	2061.83	High	High	0	0.02764	4.06
FALSE	High	[K].LHLPLPLVQSWMHHPPQPLPPTVMFPPQSVLSLSQPK.[V]	1xPhospho [S10(82.6)]		A0A2U8URK1 1xPhospho [S86(82.6)]		FALSE	0.0177596	0	1	1	2	A0A2U8URK1	A0A2U8URK1 [77-113]	0	4254.22	High	High	0	0.02947	3.57
FALSE	High	[K].SAYPGQITSNMFCAGYLEGGK.[D]	1xCarbamidomethyl [C13]; 1xOxidation [M11]; 1xPhospho [S1(84.6)]				FALSE	0.166384	0	1	2	5	W5Q219	W5Q219 [179-199]	0	2346.98	High	High	0.002364	0.1836	1.58
FALSE	High	[K].TIDMESTEVFTKK.[T]	1xPhospho [S6(92.5)]		E7BQS1 1xPhospho [S159(92.5)]		FALSE	0.0961403	0	1	6	2	E7BQS1	E7BQS1 [154-166]	1	1608.72	High	High	0	0.08704	3.63
FALSE	High	[K].FQSEEQQQTEDELQDK.[I]	1xPhospho [S3(100)]		W5PLC2 1xPhospho [S51(100)]		FALSE	0.00650083	0	1	2	4	W5PLC2	W5PLC2 [49-64]	0	2061.83	High	High	0	0.01034	3.9
FALSE	High	[K].YPVEPFTESQSLTLTDVEK.[L]	1xPhospho [T/S/Y]				FALSE	0.00783479	0	2	3	3	W5PLC2; A0A2U8URK1	W5PLC2 [130-148]; A0A2U8URK1 [58-76]	0	2263.04	High	High	0	0.01196	3.43
FALSE	High	[K].SAYPGQITSNMFCAGYLEGGK.[D]	1xCarbamidomethyl [C13]; 1xOxidation [M11]; 1xPhospho [S/Y/T]				FALSE	0.0988541	0	1	2	4	W5Q219	W5Q219 [179-199]	0	2346.98	High	High	0	0.04177	2.25
FALSE	High	[R].VYVEELKPTPEGNLEILLQK.[W]	1xPhospho [Y2(99.9)]		P67976 1xPhospho [Y60(99.9)]		FALSE	0.136643	0	1	2	2	P67976	P67976 [59-78]	0	2392.24	High	High	0	0.05591	3.85
FALSE	High	[K].FQSEEQQQTEDELQDK.[I]	1xPhospho [S3(89.6)]		P11839 1xPhospho [S50(89.6)]		FALSE	0.161693	0	1	2	1	P11839	P11839 [48-63]	0	2061.83	High	High	0	0.0649	2.04
FALSE	High	[K].GLDIQKVAGTWHSLAMAASDISLLDAQSAPLR.[V]	1xPhospho [S13(88.8)]		P67976 1xPhospho [S39(88.8)]		FALSE	0.0170628	0	1	2	2	P67976	P67976 [27-58]	1	3415.71	High	High	0	0.00847	3.29
FALSE	High	[K].SAYPGQITSNMFCAGYLEGGK.[D]	1xCarbamidomethyl [C13]; 1xOxidation [M11]; 1xPhospho [T/S/Y]				FALSE	0.0593936	0	1	2	10	W5Q219	W5Q219 [179-199]	0	2346.98	High	High	0	0.01558	2.3
FALSE	High	[K].SAEEQLHSMK.[E]	1xPhospho [S1(100)]		D2D3I8 1xPhospho [S130(100)]		FALSE	0.0547104	0	1	5	10	D2D3I8	D2D3I8 [130-139]	0	1239.51	High	High	0	0.01755	3.97
FALSE	High	[R].YLGYLEQLLR.[L]	1xPhospho [Y]				FALSE	0.137209	0	1	5	2	D2D3I8	D2D3I8 [106-115]	0	1347.67	High	High	0	0.0441	1.63
FALSE	High	[K].YIQKEDVPSER.[Y]	1xPhospho [Y1(100)]		D2D3I8 1xPhospho [Y95(100)]		FALSE	0.144899	0	1	5	5	D2D3I8	D2D3I8 [95-105]	1	1443.65	High	High	0	0.06965	2.17
FALSE	High	[K].YNVPQLEIVPKSAEEQLHSMK.[E]	1xPhospho [S12(100)]		D2D3I8 1xPhospho [S130(100)]		FALSE	0.0293581	0	1	5	2	D2D3I8	D2D3I8 [119-139]	1	2520.22	High	High	0	0.007359	5.42
FALSE	High	[K].TIDMESTEVFTK.[K]	1xPhospho [S6(99.6)]		E7BQS1 1xPhospho [S159(99.6)]		FALSE	0.0390512	0	1	6	7	E7BQS1	E7BQS1 [154-165]	0	1480.63	High	High	0	0.03304	3.69
FALSE	High	[K].TIDMESTEVFTKK.[T]	1xPhospho [S6(100)]		E7BQS1 1xPhospho [S159(100)]		FALSE	0.0233467	0	1	6	10	E7BQS1	E7BQS1 [154-166]	1	1608.72	High	High	0	0.007775	3.95
FALSE	High	[K].TIDMESTEVFTKK.[T]	1xOxidation [M4]; 1xPhospho [S6(94)]		E7BQS1 1xPhospho [S159(94)]		FALSE	0.0753348	0	1	6	1	E7BQS1	E7BQS1 [154-166]	1	1624.72	High	High	0	0.02008	3.07
FALSE	High	[K].KIEKFQSEEQQQTEDELQDK.[I]	1xPhospho [S7(100)]		P11839 1xPhospho [S50(100)]		FALSE	0.00871333	0	1	1	1	P11839	P11839 [44-63]	2	2560.15	High	High	0	0.002018	6.71
FALSE	High	[K].IEKFQSEEQQQTEDELQDK.[I]	1xPhospho [S6(100)]		P11839 1xPhospho [S50(100)]		FALSE	0.0622861	0	1	2	3	P11839	P11839 [45-63]	1	2432.05	High	High	0	0.0164	4.94
FALSE	High	[R].EQLSTSEENSKK.[T]	1xPhospho [S6(89.1)]		E7BQS1 1xPhospho [S147(89.1)]		FALSE	0.137787	0	1	6	2	E7BQS1	E7BQS1 [142-153]	1	1459.63	High	High	0	0.03828	3.52
FALSE	High	[K].FQSEEQQQTEDELQDK.[I]	1xPhospho [S3(100)]		P11839 1xPhospho [S50(100)]		FALSE	0.000847769	0	1	2	12	P11839	P11839 [48-63]	0	2061.83	High	High	0	0.0009042	6.7
FALSE	High	[K].SAYPGQITSNMFCAGYLEGGK.[D]	1xCarbamidomethyl [C13]; 1xOxidation [M11]; 1xPhospho [Y/T/S]				FALSE	0.0240285	0	1	2	5	W5Q219	W5Q219 [179-199]	0	2346.98	High	High	0	0.06915	2.55
FALSE	High	[K].SAEEQLHSMK.[E]	1xPhospho [S1(100)]		D2D3I8 1xPhospho [S130(100)]		FALSE	0.0725883	0	1	5	4	D2D3I8	D2D3I8 [130-139]	0	1239.51	High	High	0	0.02803	3.58
FALSE	High	[K].TIDMESTEVFTK.[K]	1xPhospho [S6(92.4)]		E7BQS1 1xPhospho [S159(92.4)]		FALSE	0.0970615	0	1	6	1	E7BQS1	E7BQS1 [154-165]	0	1480.63	High	High	0	0.04259	2.55
FALSE	High	[K].VAGTWHSLAMAASDISLLDAQSAPLR.[V]	1xPhospho [S7(86.9)]		P67976 1xPhospho [S39(86.9)]		FALSE	0.133763	0	1	2	3	P67976	P67976 [33-58]	0	2761.34	High	High	0	0.06716	2.67
FALSE	High	[K].TIDMESTEVFTKK.[T]	1xOxidation [M4]; 1xPhospho [S6(90.2)]		E7BQS1 1xPhospho [S159(90.2)]		FALSE	0.0803733	0	1	6	3	E7BQS1	E7BQS1 [154-166]	1	1624.72	High	High	0.0008155	0.0886	2.4
FALSE	High	[K].TIDMESTEVFTKK.[T]	1xPhospho [S6(99.9)]		E7BQS1 1xPhospho [S159(99.9)]		FALSE	0.095969	0	1	6	3	E7BQS1	E7BQS1 [154-166]	1	1608.72	High	High	0	0.04192	3.46
FALSE	High	[K].TIDMESTEVFTK.[K]	1xOxidation [M4]; 1xPhospho [S6(90.1)]		E7BQS1 1xPhospho [S159(90.1)]		FALSE	0.0383642	0	1	6	1	E7BQS1	E7BQS1 [154-165]	0	1496.62	High	High	0	0.01107	3.15
FALSE	High	[K].FQSEEQQQTEDELQDK.[I]	1xPhospho [S3(99.9)]		P11839 1xPhospho [S50(99.9)]		FALSE	0.0234021	0	1	2	3	P11839	P11839 [48-63]	0	2061.83	High	High	0	0.005401	4.08
FALSE	High	[R].EQLSTSEENSKK.[T]	1xPhospho [S6(85.5)]		E7BQS1 1xPhospho [S147(85.5)]		FALSE	0.0328654	0	1	6	3	E7BQS1	E7BQS1 [142-153]	1	1459.63	High	High	0	0.008862	3.68
FALSE	High	[K].IIAEKTKIPAVFK.[I]	1xPhospho [T6(100)]		P67976 1xPhospho [T94(100)]		FALSE	0.131263	0	1	2	3	P67976	P67976 [89-101]	2	1537.88	High	High	0	0.06535	2.54
FALSE	High	[K].LHLPLPLVQSWMHHPPQPLPPTVMFPPQSVLSLSQPK.[V]	1xPhospho [S10(99.9)]		A0A2U8URK1 1xPhospho [S86(99.9)]		FALSE	0.0363901	0	1	1	1	A0A2U8URK1	A0A2U8URK1 [77-113]	0	4254.22	High	High	0	0.01026	3.24
FALSE	High	[K].SNSQFNYGMQPLMYSVQEALNARPWWIRVGTDICYYK.[N]	1xCarbamidomethyl [C34]; 1xOxidation [M13]; 2xPhospho [S3(95.3); S15(98.5)]		W5PGE4 2xPhospho [S780(95.3); S792(98.5)]		FALSE	0.143705	0.00891059	1	2	1	W5PGE4	W5PGE4 [778-814]	1	4662.05	High	High	0.0008155	0.07435	2.73
FALSE	High	[K].VAGTWHSLAMAASDISLLDAQSAPLR.[V]	1xOxidation [M10]; 1xPhospho [T/S]				FALSE	0.146442	0.00891059	1	2	1	P67976	P67976 [33-58]	0	2777.33	High	High	0.0008155	0.07649	3.01
FALSE	High	[K].SAEEQLHSMK.[E]	1xOxidation [M9]; 1xPhospho [S1(100)]		D2D3I8 1xPhospho [S130(100)]		FALSE	0.0412204	0	1	5	1	D2D3I8	D2D3I8 [130-139]	0	1255.5	High	High	0	0.05111	2.44
FALSE	High	[K].SAEEQLHSMK.[E]	1xPhospho [S1(100)]		D2D3I8 1xPhospho [S130(100)]		FALSE	0.0442265	0	1	5	2	D2D3I8	D2D3I8 [130-139]	0	1239.51	High	High	0	0.0539	3.19
FALSE	High	[K].TIDMESTEVFTKK.[T]	1xOxidation [M4]; 1xPhospho [S6(92.7)]		E7BQS1 1xPhospho [S159(92.7)]		FALSE	0.067328	0	1	6	1	E7BQS1	E7BQS1 [154-166]	1	1624.72	High	High	0	0.073	3.24
FALSE	High	[K].YIQKEDVPSER.[Y]	1xPhospho [Y1(97.3)]		D2D3I8 1xPhospho [Y95(97.3)]		FALSE	0.122162	0	1	5	1	D2D3I8	D2D3I8 [95-105]	1	1443.65	High	High	0	0.1137	2.35
FALSE	High	[K].FQSEEQQQTEDELQDK.[I]	1xPhospho [S3(100)]		W5PLC2 1xPhospho [S51(100)]		FALSE	0.00194494	0	1	2	7	W5PLC2	W5PLC2 [49-64]	0	2061.83	High	High	0	0.006561	4.14
FALSE	High	[K].IEKFQSEEQQQTEDELQDK.[I]	1xPhospho [S6(91)]		W5PLC2 1xPhospho [S51(91)]		FALSE	0.0980043	0	1	2	1	W5PLC2	W5PLC2 [46-64]	1	2432.05	High	High	0	0.09628	1.81
FALSE	High	[K].YPVEPFTESQSLTLTDVEK.[L]	1xPhospho [T7(100)]		W5PLC2 1xPhospho [T136(100)]; A0A2U8URK1 1xPhospho [T64(100)]		FALSE	0.0085341	0	2	3	6	W5PLC2; A0A2U8URK1	W5PLC2 [130-148]; A0A2U8URK1 [58-76]	0	2263.04	High	High	0	0.01622	3.44
FALSE	High	[K].SAYPGQITSNMFCAGYLEGGK.[D]	1xCarbamidomethyl [C13]; 1xOxidation [M11]; 1xPhospho [T/S/Y]				FALSE	0.204774	0	1	2	3	W5Q219	W5Q219 [179-199]	0	2346.98	High	High	0	0.1507	2.58
FALSE	High	[R].SATGSSSGFHSWARTSVSSVSASPSR.[R]	1xPhospho [S/T]		W5P2D4 1xPhospho [S62(87.5)]		FALSE	0.293444	0	1	1	1	W5P2D4	W5P2D4 [38-63]	1	2663.18	High	High	0	0.2021	2.12
FALSE	High	[K].SAEEQLHSMK.[E]	1xPhospho [S1(100)]		D2D3I8 1xPhospho [S130(100)]		FALSE	0.0337081	0	1	5	2	D2D3I8	D2D3I8 [130-139]	0	1239.51	High	High	0	0.03991	3.56
FALSE	High	[K].TIDMESTEVFTKK.[T]	1xPhospho [S6(99.4)]		E7BQS1 1xPhospho [S159(99.4)]		FALSE	0.079893	0	1	6	1	E7BQS1	E7BQS1 [154-166]	1	1608.72	High	High	0	0.07364	3.65
FALSE	High	[K].YIQKEDVPSER.[Y]	1xPhospho [Y1(99.5)]		D2D3I8 1xPhospho [Y95(99.5)]		FALSE	0.123115	0	1	5	1	D2D3I8	D2D3I8 [95-105]	1	1443.65	High	High	0	0.1013	2.4
FALSE	High	[K].KSTGCPFAVSPNLRPMQQVKM.[-]	1xCarbamidomethyl [C5]; 1xOxidation [M21]; 1xPhospho [S10(98.2)]		W5QFN4 1xPhospho [S507(98.2)]		FALSE	0.14812	0	1	2	1	W5QFN4	W5QFN4 [498-518]	2	2472.16	High	High	0	0.1169	3.63
FALSE	High	[K].SAEEQLHSMK.[E]	1xPhospho [S1(100)]		D2D3I8 1xPhospho [S130(100)]		FALSE	0.072897	0	1	5	12	D2D3I8	D2D3I8 [130-139]	0	1239.51	High	High	0	0.01263	3.9
FALSE	High	[K].SAEEQLHSMK.[E]	1xOxidation [M9]; 1xPhospho [S1(99.9)]		D2D3I8 1xPhospho [S130(99.9)]		FALSE	0.159197	0	1	5	1	D2D3I8	D2D3I8 [130-139]	0	1255.5	High	High	0	0.0294	2.09
FALSE	High	[K].IIAEKTKIPAVFK.[I]	1xPhospho [T6(100)]		P67976 1xPhospho [T94(100)]		FALSE	0.246561	0	1	2	5	P67976	P67976 [89-101]	2	1537.88	High	High	0.007965	0.2445	2.68
FALSE	High	[K].LHLPLPLVQSWMHHPPQPLPPTVMFPPQSVLSLSQPK.[V]	1xPhospho [T22(80.4)]		A0A2U8URK1 1xPhospho [S86(96.7)]		FALSE	0.0374588	0	1	1	6	A0A2U8URK1	A0A2U8URK1 [77-113]	0	4254.22	High	High	0	0.006112	4.33
FALSE	High	[R].VYVEELKPTPEGNLEILLQK.[W]	1xPhospho [T9(100)]		P67976 1xPhospho [T67(100)]		FALSE	0.0174766	0	1	2	3	P67976	P67976 [59-78]	0	2392.24	High	High	0	0.002659	4.5
FALSE	High	[K].YIPIQYVLSR.[Y]	1xPhospho [Y1(99.8)]		A0A059T9N6 1xPhospho [Y46(99.8)]		FALSE	0.0968988	0	1	2	13	A0A059T9N6	A0A059T9N6 [46-55]	0	1331.68	High	High	0	0.0407	1.85
FALSE	High	[K].YIQKEDVPSER.[Y]	1xPhospho [Y1(100)]		D2D3I8 1xPhospho [Y95(100)]		FALSE	0.0613284	0	1	5	9	D2D3I8	D2D3I8 [95-105]	1	1443.65	High	High	0	0.04361	2.36
FALSE	High	[K].YNVPQLEIVPKSAEEQLHSMK.[E]	1xPhospho [S19(89.8)]		D2D3I8 1xPhospho [S137(89.8)]		FALSE	0.0165264	0	1	5	1	D2D3I8	D2D3I8 [119-139]	1	2520.22	High	High	0	0.002501	4.87
FALSE	High	[K].YPVEPFTESQSLTLTDVEK.[L]	1xPhospho [T13(99.9)]		P11839 1xPhospho [T135(92)]; A0A2U8URK1 1xPhospho [T64(92)]		FALSE	0.000382444	0	2	3	19	P11839; A0A2U8URK1	P11839 [129-147]; A0A2U8URK1 [58-76]	0	2263.04	High	High	0	4.122e-05	4.76
FALSE	High	[K].TIDMESTEVFTK.[K]	1xPhospho [S6(93.8)]		E7BQS1 1xPhospho [S159(93.8)]		FALSE	0.0223053	0	1	6	9	E7BQS1	E7BQS1 [154-165]	0	1480.63	High	High	0	0.004466	3.9
FALSE	High	[K].TIDMESTEVFTKK.[T]	1xPhospho [S6(100)]		E7BQS1 1xPhospho [S159(100)]		FALSE	0.00940086	0	1	6	7	E7BQS1	E7BQS1 [154-166]	1	1608.72	High	High	0	0.001351	4.08
FALSE	High	[K].VAGTWHSLAMAASDISLLDAQSAPLR.[V]	1xPhospho [T4(99.6)]		P67976 1xPhospho [T36(99.6)]		FALSE	0.000295118	0	1	2	7	P67976	P67976 [33-58]	0	2761.34	High	High	0	3.194e-05	5.59
FALSE	High	[K].EMPFPKYPVEPFTESQSLTLTDVEK.[L]	1xPhospho [Y7(88.8)]		P11839 1xPhospho [Y129(88.8)]; A0A2U8URK1 1xPhospho [Y58(88.8)]		FALSE	0.0866479	0	2	3	1	P11839; A0A2U8URK1	P11839 [123-147]; A0A2U8URK1 [52-76]	1	2992.39	High	High	0	0.01521	3.07
FALSE	High	[R].EQLSTSEENSKK.[T]	1xPhospho [S6(91.3)]		E7BQS1 1xPhospho [S147(91.3)]		FALSE	0.055683	0	1	6	3	E7BQS1	E7BQS1 [142-153]	1	1459.63	High	High	0	0.01939	3.9
FALSE	High	[K].AGSSSSSEEIVPNSAEQK.[Y]	1xPhospho [S3(85)]		D2D3I8 1xPhospho [S79(85)]		FALSE	0.0153913	0	1	5	5	D2D3I8	D2D3I8 [77-94]	0	1886.8	High	High	0	0.002827	3.77
FALSE	High	[K].KIEKFQSEEQQQTEDELQDK.[I]	1xPhospho [S7(100)]		P11839 1xPhospho [S50(100)]		FALSE	0.00665382	0	1	1	2	P11839	P11839 [44-63]	2	2560.15	High	High	0	0.0009285	7.96
FALSE	High	[K].KYNVPQLEIVPKSAEEQLHSMK.[E]	1xPhospho [S13(100)]		D2D3I8 1xPhospho [S130(100)]		FALSE	0.00273397	0	1	5	2	D2D3I8	D2D3I8 [118-139]	2	2648.32	High	High	0	0.0003518	7.49
FALSE	High	[R].HPHPHLSFMAIPPKK.[D]	1xPhospho [S7(100)]		A0A059T9N6 1xPhospho [S125(100)]; I7D1C3 1xPhospho [S63(100)]		FALSE	0.00969195	0	2	5	18	A0A059T9N6; I7D1C3	A0A059T9N6 [119-133]; I7D1C3 [57-71]	1	1816.91	High	High	0	0.04074	3.71
FALSE	High	[K].FQSEEQQQTEDELQDK.[I]	1xPhospho [S3(100)]		P11839 1xPhospho [S50(100)]		FALSE	0.000305806	0	1	2	9	P11839	P11839 [48-63]	0	2061.83	High	High	0	4.322e-05	6.95
FALSE	High	[R].HPHPHLSFMAIPPK.[K]	1xPhospho [S7(100)]		A0A059T9N6 1xPhospho [S125(100)]; I7D1C3 1xPhospho [S63(100)]		FALSE	0.153695	0	2	5	7	A0A059T9N6; I7D1C3	A0A059T9N6 [119-132]; I7D1C3 [57-70]	0	1688.81	High	High	0.003003	0.1969	3.23
FALSE	High	[K].IEKFQSEEQQQTEDELQDK.[I]	1xPhospho [S6(100)]		P11839 1xPhospho [S50(100)]		FALSE	6.42399e-05	0	1	2	2	P11839	P11839 [45-63]	1	2432.05	High	High	0	5.885e-06	6.74
FALSE	High	[K].HKEMPFPKYPVEPFTESQSLTLTDVEK.[L]	1xPhospho [S19(80.5)]		P11839 1xPhospho [S139(80.5)]; A0A2U8URK1 1xPhospho [S68(80.5)]		FALSE	0.00279012	0	2	3	8	P11839; A0A2U8URK1	P11839 [121-147]; A0A2U8URK1 [50-76]	2	3257.55	High	High	0	0.004416	5.91
FALSE	High	[R].TIYSAADNKEK.[I]	1xPhospho [T1(99.4)]		W5PHS2 1xPhospho [T34(99.4)]		FALSE	0.327592	0.00834285	1	1	2	W5PHS2	W5PHS2 [34-44]	1	1319.59	High	High	0.001603	0.132	2.76
FALSE	High	[K].VLVLDTDYKK.[Y]	1xPhospho [T6(100)]		P67976 1xPhospho [T115(100)]		FALSE	0.504239	0.00834285	1	2	1	P67976	P67976 [110-119]	1	1273.64	High	High	0.001253	0.1132	2.24
FALSE	High	[R].SATPFPLVSLFFMFIGFILSNIGHVRPHR.[T]	1xPhospho [T3(75.6)]		W5Q2G4 1xPhospho [T102(75.6)]		FALSE	0.430846	0.00834285	1	1	3	W5Q2G4	W5Q2G4 [100-128]	0	3380.75	High	High	0.001253	0.09257	2.9
FALSE	High	[K].SAEEQLHSMK.[E]	1xPhospho [S1(100)]		D2D3I8 1xPhospho [S130(100)]		FALSE	0.0303085	0	1	5	1	D2D3I8	D2D3I8 [130-139]	0	1239.51	High	High	0	0.02194	3.67
FALSE	High	[K].NLLKFRPFDPFILSIILFPFLNPVFELLNITIFPK.[S]	1xPhospho [T31(91.5)]				FALSE	0.372628	0	1	1	1	W5Q9K7	W5Q9K7 [209-243]	1	4256.37	High	High	0	0.2835	0.58
FALSE	High	[K].TIDMESTEVFTK.[K]	1xOxidation [M4]; 1xPhospho [S/T]				FALSE	0.141016	0	2	6	2	E7BQS1; E7BQS2	E7BQS1 [154-165]; E7BQS2 [154-165]	0	1496.62	High	High	0	0.1065	2.99
FALSE	High	[K].TIDMESTEVFTKK.[T]	1xOxidation [M4]; 1xPhospho [S/T]				FALSE	0.333705	0	2	6	1	E7BQS1; E7BQS2	E7BQS1 [154-166]; E7BQS2 [154-166]	1	1624.72	High	High	0	0.2523	1.84
FALSE	High	[K].VPAKSILKDFDGTR.[A]	1xPhospho [S/T]				FALSE	0.205005	0	1	2	1	W5P1Z9	W5P1Z9 [107-120]	2	1626.83	High	High	0	0.1523	3.36
FALSE	High	[K].TIDMESTEVFTKK.[T]	1xPhospho [S6(100)]		E7BQS1 1xPhospho [S159(100)]; E7BQS2 1xPhospho [S159(100)]		FALSE	0.107332	0	2	6	3	E7BQS1; E7BQS2	E7BQS1 [154-166]; E7BQS2 [154-166]	1	1608.72	High	High	0	0.08883	3.73
FALSE	High	[R].LSGPTSLLHVIMANIYLLLPPVVNPIVYGAK.[T]	1xOxidation [M12]; 3xPhospho [T5(88.5); S6(88.6); Y16(94.2)]		W5P9A9 3xPhospho [T281(88.5); S282(88.6); Y292(94.2)]		FALSE	0.341037	0	1	1	1	W5P9A9	W5P9A9 [277-307]	0	3558.79	High	High	0	0.2583	2.94
FALSE	High	[R].EQLSTSEENSKK.[T]	1xPhospho [S6(80.5)]		E7BQS1 1xPhospho [S147(80.5)]; E7BQS2 1xPhospho [S147(80.5)]		FALSE	0.281971	0	2	6	1	E7BQS1; E7BQS2	E7BQS1 [142-153]; E7BQS2 [142-153]	1	1459.63	High	High	0	0.2115	2.41
FALSE	High	[K].FQSEEQQQTEDELQDK.[I]	1xPhospho [S3(99.9)]		W5PLC2 1xPhospho [S51(99.9)]		FALSE	0.0284951	0	1	2	2	W5PLC2	W5PLC2 [49-64]	0	2061.83	High	High	0	0.02067	3.98
FALSE	High	[R].LNQIRPGLQYKLLSQSGPVHAPVFTMSVDVDGTTYEASGPSK.[K]	3xPhospho [S/Y/T]				FALSE	0.343153	0	1	1	1	W5PWN5	W5PWN5 [399-440]	1	4728.19	High	High	0	0.2599	1.58
FALSE	High	[K].FLTVPNSQIATEIEVVSSEVSEGRMSENQSHVLLENVHINK.[V]	2xPhospho [S/T]				FALSE	0.338931	0	1	2	1	W5P5P7	W5P5P7 [1729-1769]	1	4724.23	High	High	0	0.257	1.81
FALSE	High	[K].SAYPGQITSNMFCAGYLEGGK.[D]	1xCarbamidomethyl [C13]; 1xPhospho [S/T/Y]; 1xOxidation [M11]	1xCarbamidomethyl [C13]; 1xPhospho [S1; Y3; T8; S9]; 1xOxidation [M11]	P00760 1xPhospho [Y/S/T]	P00760 1xPhospho [S173; Y175; T180; S181]	FALSE	0.0341574	0	1	1	21	P00760	P00760 [173-193]	0	2346.98	High	High	0	0.07028	2.55
FALSE	High	[K].VAGTWYSLAMAASDISLLDAQSAPLR.[V]	1xPhospho [S/Y/T]; 1xOxidation [M10]	1xPhospho [T4; Y6; S7; S13]; 1xOxidation [M10]	G5E5H7 1xPhospho [Y/T/S]	G5E5H7 1xPhospho [T34; Y36; S37; S43]	FALSE	0.0421035	0	1	2	5	G5E5H7	G5E5H7 [31-56]	0	2803.34	High	High	0	0.01938	1.74
FALSE	High	[K].VAGTWYSLAMAASDISLLDAQSAPLR.[V]	1xPhospho [Y/S/T]	1xPhospho [T4; Y6; S7; S13; S16]	G5E5H7 1xPhospho [Y/T/S]	G5E5H7 1xPhospho [T34; Y36; S37; S43; S46]	FALSE	0.0278166	0	1	2	24	G5E5H7	G5E5H7 [31-56]	0	2787.34	High	High	0	0.01174	2.32
FALSE	High	[K].TVDMESTEVFTKK.[T]	1xPhospho [T/S]	1xPhospho [S6; T7]	P02663 1xPhospho [T/S]	P02663 1xPhospho [S158; T159]	FALSE	0.144896	0	1	1	4	P02663	P02663 [153-165]	1	1594.71	High	High	0	0.08392	2.5
FALSE	High	[K].FQSEEQQQTEDELQDK.[I]	1xPhospho [S3]	1xPhospho [S3]	P02666 1xPhospho [S50]	P02666 1xPhospho [S50]	FALSE	0.00104884	0	1	1	24	P02666	P02666 [48-63]	0	2061.83	High	High	0	0.002082	6.7
FALSE	High	[R].EQLSTSEENSKK.[T]	1xPhospho [S6]	1xPhospho [S4; S6; S10]	P02663 1xPhospho [S146]	P02663 1xPhospho [S146]	FALSE	0.0463026	0	1	1	6	P02663	P02663 [141-152]	1	1459.63	High	High	0	0.06253	3.52
FALSE	High	[K].IEKFQSEEQQQTEDELQDK.[I]	1xPhospho [S6]	1xPhospho [S6]	P02666 1xPhospho [S50]	P02666 1xPhospho [S50]	FALSE	0.0257795	0	1	1	5	P02666	P02666 [45-63]	1	2432.05	High	High	0	0.01506	4.94
FALSE	High	[K].KIEKFQSEEQQQTEDELQDK.[I]	1xPhospho [S7]	1xPhospho [S7]	P02666 1xPhospho [S50]	P02666 1xPhospho [S50]	FALSE	0.00340937	0	1	1	2	P02666	P02666 [44-63]	2	2560.15	High	High	0	0.0009279	6.71
FALSE	High	[K].IIAEKTKIPAVFK.[I]	1xPhospho [T6]	1xPhospho [T6]	G5E5H7 1xPhospho [T92]	G5E5H7 1xPhospho [T92]	FALSE	0.17524	0.00829191	1	2	4	G5E5H7	G5E5H7 [87-99]	2	1537.88	High	High	0.0005814	0.1048	2.6
FALSE	High	[R].YLGYLEQLLR.[L]	1xPhospho [Y1]	1xPhospho [Y1]	P02662 1xPhospho [Y106]	P02662 1xPhospho [Y106]	FALSE	0.190531	0.00829191	1	1	2	P02662	P02662 [106-115]	0	1347.67	High	High	0.0005814	0.1525	1.55
FALSE	High	[K].SAYPGQITSNMFCAGYLEGGK.[D]	1xCarbamidomethyl [C13]; 1xPhospho [Y/S/T]; 1xOxidation [M11]	1xCarbamidomethyl [C13]; 1xPhospho [S1; Y3; T8; S9]; 1xOxidation [M11]	P00760 1xPhospho [Y/S/T]	P00760 1xPhospho [S173; Y175; T180; S181]	FALSE	0.144085	0	1	1	16	P00760	P00760 [173-193]	0	2346.98	High	High	0.002898	0.2087	2.46
FALSE	High	[R].YLGYLEQLLR.[L]	1xPhospho [Y1]	1xPhospho [Y1]	P02662 1xPhospho [Y106]	P02662 1xPhospho [Y106]	FALSE	0.0773262	0	1	1	2	P02662	P02662 [106-115]	0	1347.67	High	High	0	0.02204	1.78
FALSE	High	[K].VAGTWYSLAMAASDISLLDAQSAPLR.[V]	1xPhospho [S/Y/T]; 1xOxidation [M10]	1xPhospho [T4; Y6; S7; S13]; 1xOxidation [M10]	G5E5H7 1xPhospho [Y/S/T]	G5E5H7 1xPhospho [T34; Y36; S37; S43]	FALSE	0.0058839	0	1	2	11	G5E5H7	G5E5H7 [31-56]	0	2803.34	High	High	0	0.007918	4.44
FALSE	High	[K].VAGTWYSLAMAASDISLLDAQSAPLR.[V]	1xPhospho [S/Y/T]	1xPhospho [T4; Y6; S7; S13; S16]	G5E5H7 1xPhospho [S/T/Y]	G5E5H7 1xPhospho [T34; Y36; S37; S43; S46]	FALSE	7.25173e-05	0	1	2	41	G5E5H7	G5E5H7 [31-56]	0	2787.34	High	High	0	1.513e-05	5.76
FALSE	High	[K].LQGIVSWGSGCAQK.[N]	1xCarbamidomethyl [C11]; 1xPhospho [S6]	1xCarbamidomethyl [C11]; 1xPhospho [S6; S9]	P00760 1xPhospho [S215]	P00760 1xPhospho [S215]	FALSE	0.147229	0	1	1	11	P00760	P00760 [210-223]	0	1570.71	High	High	0.001836	0.1566	2.53
FALSE	High	[K].FQSEEQQQTEDELQDK.[I]	1xPhospho [S3]	1xPhospho [S3]	P02666 1xPhospho [S50]	P02666 1xPhospho [S50]	FALSE	0.000367344	0	1	1	12	P02666	P02666 [48-63]	0	2061.83	High	High	0	0.003099	6.91
FALSE	High	[R].EQLSTSEENSKK.[T]	1xPhospho [S6]	1xPhospho [S6]	P02663 1xPhospho [S146]	P02663 1xPhospho [S146]	FALSE	0.112817	0	1	1	3	P02663	P02663 [141-152]	1	1459.63	High	High	0	0.09417	2.55
FALSE	High	[R].EPRPSAPSPPPPHSR.[L]	1xPhospho [S5]	1xPhospho [S5]	Q1JQA8 1xPhospho [S21]	Q1JQA8 1xPhospho [S21]	FALSE	0.253461	0	1	1	1	Q1JQA8	Q1JQA8 [17-31]	0	1688.79	High	Medium	0.01357	0.3198	1.23
FALSE	High	[K].IIAEKTKIPAVFK.[I]	1xPhospho [T6]	1xPhospho [T6]	G5E5H7 1xPhospho [T92]	G5E5H7 1xPhospho [T92]	FALSE	0.18871	0	1	2	4	G5E5H7	G5E5H7 [87-99]	2	1537.88	High	Medium	0.04192	0.4682	2.63
FALSE	High	[K].IEKFQSEEQQQTEDELQDK.[I]	1xPhospho [S6]	1xPhospho [S6]	P02666 1xPhospho [S50]	P02666 1xPhospho [S50]	FALSE	0.0569541	0	1	1	2	P02666	P02666 [45-63]	1	2432.05	High	High	0	0.03862	5.81
FALSE	High	[K].YIPIQYVLSR.[Y]	1xPhospho [Y1]	1xPhospho [Y1]	P02668 1xPhospho [Y46]	P02668 1xPhospho [Y46]	FALSE	0.084908	0	1	1	4	P02668	P02668 [46-55]	0	1331.68	High	High	0	0.02492	1.82
FALSE	High	[K].VAGTWYSLAMAASDISLLDAQSAPLR.[V]	1xPhospho [T4]; 1xOxidation [M10]	1xPhospho [T4]; 1xOxidation [M10]	G5E5H7 1xPhospho [T34]	G5E5H7 1xPhospho [T34]	FALSE	0.00328289	0	1	2	2	G5E5H7	G5E5H7 [31-56]	0	2803.34	High	High	0	5.439e-05	3.56
FALSE	High	[K].VAGTWYSLAMAASDISLLDAQSAPLR.[V]	1xPhospho [Y/S/T]	1xPhospho [T4; Y6; S7; S13; S16]	G5E5H7 1xPhospho [Y/S/T]	G5E5H7 1xPhospho [T34; Y36; S37; S43; S46]	FALSE	0.000474132	0	1	2	48	G5E5H7	G5E5H7 [31-56]	0	2787.34	High	High	0	0.000801	4.07
FALSE	High	[K].FQSEEQQQTEDELQDK.[I]	1xPhospho [S3]	1xPhospho [S3]	P02666 1xPhospho [S50]	P02666 1xPhospho [S50]	FALSE	0.00475597	0	1	1	7	P02666	P02666 [48-63]	0	2061.83	High	High	0	0.0005281	4.06
FALSE	High	[K].YIPIQYVLSR.[Y]	1xPhospho [Y1]	1xPhospho [Y1]	P02668 1xPhospho [Y46]	P02668 1xPhospho [Y46]	FALSE	0.193013	0.00990872	1	1	2	P02668	P02668 [46-55]	0	1331.68	High	High	0.0004549	0.03318	2.16
FALSE	High	[K].IIAEKTKIPAVFK.[I]	1xPhospho [T6]	1xPhospho [T6]	G5E5H7 1xPhospho [T92]	G5E5H7 1xPhospho [T92]	FALSE	0.272115	0.00990872	1	2	6	G5E5H7	G5E5H7 [87-99]	2	1537.88	High	High	0.0004549	0.05948	2.79
FALSE	High	[K].VDPEKLGQLQSIITATSANAELVLETLAEMDGLEDFLSKDK.[H]	2xPhospho [S11; S17]; 1xOxidation [M30]	2xPhospho [S11; S17]; 1xOxidation [M30]	F1MNW4 2xPhospho [S543; S549]	F1MNW4 2xPhospho [S543; S549]	FALSE	0.191704	0.00990872	1	1	1	F1MNW4	F1MNW4 [533-573]	2	4608.2	High	High	0.0004549	0.03271	1.69
FALSE	High	[R].GAEVTVVPWDHALDSQEYEGLFLSNGPGDPASYPNLVSTLSR.[V]	1xAcetyl [N-Term]; 1xPhospho [T5]	1xAcetyl [N-Term]; 1xPhospho [T5]	F1MVC0 1xAcetyl [N-Term]; 1xPhospho [T201]	F1MVC0 1xAcetyl [N-Term]; 1xPhospho [T201]	FALSE	0.171938	0.00990872	1	1	1	F1MVC0	F1MVC0 [197-238]	0	4610.14	High	n/a
FALSE	High	[K].SAYPGQITSNMFCAGYLEGGK.[D]	1xCarbamidomethyl [C13]; 1xPhospho [T/S/Y]; 1xOxidation [M11]	1xCarbamidomethyl [C13]; 1xPhospho [S1; Y3; T8; S9]; 1xOxidation [M11]	P00760 1xPhospho [Y/T/S]	P00760 1xPhospho [S173; Y175; T180; S181]	FALSE	0.185926	0.00990872	1	1	7	P00760	P00760 [173-193]	0	2346.98	High	High	0.0004549	0.03184	1.46
FALSE	High	[R].HPHPHLSFMAIPPK.[K]	1xPhospho [S7]	1xPhospho [S7]	P02668 1xPhospho [S125]	P02668 1xPhospho [S125]	FALSE	0.168465	0.00990872	1	1	4	P02668	P02668 [119-132]	0	1688.81	High	High	0.0004549	0.02632	2.82
FALSE	High	[K].FQSEEQQQTEDELQDK.[I]	1xPhospho [S3]	1xPhospho [S3]	P02666 1xPhospho [S50]	P02666 1xPhospho [S50]	FALSE	2.53935e-07	0	1	1	8	P02666	P02666 [48-63]	0	2061.83	High	High	0	0.05379	3.9
FALSE	High	[K].SAYPGQITSNMFCAGYLEGGK.[D]	1xCarbamidomethyl [C13]; 1xPhospho [S/Y/T]; 1xOxidation [M11]	1xCarbamidomethyl [C13]; 1xPhospho [S1; Y3; T8; S9]; 1xOxidation [M11]	P00760 1xPhospho [Y/S/T]	P00760 1xPhospho [S173; Y175; T180; S181]	FALSE	0.0187668	0	1	1	11	P00760	P00760 [173-193]	0	2346.98	High	High	0	0.006912	2.25
FALSE	High	[K].VAGTWYSLAMAASDISLLDAQSAPLR.[V]	1xPhospho [S/Y/T]; 1xOxidation [M10]	1xPhospho [T4; Y6; S7]; 1xOxidation [M10]	G5E5H7 1xPhospho [Y/T/S]	G5E5H7 1xPhospho [T34; Y36; S37]	FALSE	0.0018635	0	1	2	8	G5E5H7	G5E5H7 [31-56]	0	2803.34	High	High	0	0.0003139	3.35
FALSE	High	[K].VAGTWYSLAMAASDISLLDAQSAPLR.[V]	2xPhospho [Y/S/T]	2xPhospho [T4; Y6; S7; S13]	G5E5H7 2xPhospho [Y/S/T]	G5E5H7 2xPhospho [T34; Y36; S37; S43]	FALSE	0.0133718	0	1	2	5	G5E5H7	G5E5H7 [31-56]	0	2867.31	High	High	0	0.03241	2.64
FALSE	High	[K].VAGTWYSLAMAASDISLLDAQSAPLR.[V]	1xPhospho [S/Y/T]	1xPhospho [T4; Y6; S7; S13; S16; S22]	G5E5H7 1xPhospho [S/Y/T]	G5E5H7 1xPhospho [T34; Y36; S37; S43; S46]	FALSE	0.00229484	0	1	2	56	G5E5H7	G5E5H7 [31-56]	0	2787.34	High	High	0	0.0008644	2.82
FALSE	High	[K].FQSEEQQQTEDELQDK.[I]	1xPhospho [S3]	1xPhospho [S3]	P02666 1xPhospho [S50]	P02666 1xPhospho [S50]	FALSE	0.0657702	0	1	1	2	P02666	P02666 [48-63]	0	2061.83	High	High	0.001426	0.08393	2.04
FALSE	High	[-].MTAEETKAAESGAQSAPLR.[L]	1xAcetyl [N-Term]; 1xPhospho [T2]	1xAcetyl [N-Term]; 1xPhospho [T2]	F1MU79 1xAcetyl [N-Term]; 1xPhospho [T2]	F1MU79 1xAcetyl [N-Term]; 1xPhospho [T2]	FALSE	0.110417	0	1	2	2	F1MU79	F1MU79 [1-19]	1	2069.92	High	High	0	0.02689	2.22
FALSE	High	[R].VYVEELKPTPEGDLEILLQKWENGECAQKK.[I]	1xCarbamidomethyl [C26]; 1xPhospho [T/Y]	1xCarbamidomethyl [C26]; 1xPhospho [Y2; T9]	G5E5H7 1xPhospho [T/Y]	G5E5H7 1xPhospho [Y58; T65]	FALSE	0.0115081	0	1	2	2	G5E5H7	G5E5H7 [57-86]	2	3623.77	High	High	0.001426	0.06446	4.16
FALSE	High	[R].YLGYLEQLLR.[L]	1xPhospho [Y1]	1xPhospho [Y1; Y4]	P02662 1xPhospho [Y106]	P02662 1xPhospho [Y106]	FALSE	0.0175005	0	1	1	2	P02662	P02662 [106-115]	0	1347.67	High	High	0	0.01861	2.08
FALSE	High	[K].VAGTWYSLAMAASDISLLDAQSAPLR.[V]	1xPhospho [T/S/Y]	1xPhospho [T4; Y6; S7; S13; S16]	G5E5H7 1xPhospho [Y/T/S]	G5E5H7 1xPhospho [T34; Y36; S37; S43; S46]	FALSE	0.00919335	0	1	2	13	G5E5H7	G5E5H7 [31-56]	0	2787.34	High	High	0	0.001088	3.47
FALSE	High	[R].EQLSTSEENSKK.[T]	1xPhospho [S/T]	1xPhospho [S4; T5; S6]	P02663 1xPhospho [S]	P02663 1xPhospho [S144; S146]	FALSE	0.00485048	0	1	1	11	P02663	P02663 [141-152]	1	1459.63	High	High	0	0.02626	3.86
FALSE	High	[R].DMPIQAFLLYQEPVLGPVRGPFPIIV.[-]	1xPhospho [Y10]	1xPhospho [Y10]	P02666 1xPhospho [Y208]	P02666 1xPhospho [Y208]	FALSE	0.119156	0	1	1	2	P02666	P02666 [199-224]	1	2989.57	High	High	0	0.03839	4.5
FALSE	High	[K].FQSEEQQQTEDELQDK.[I]	1xPhospho [S3]	1xPhospho [S3]	P02666 1xPhospho [S50]	P02666 1xPhospho [S50]	FALSE	4.845e-05	0	1	1	24	P02666	P02666 [48-63]	0	2061.83	High	High	0	0.0002934	7.06
FALSE	High	[R].HPHPHLSFMAIPPKK.[N]	1xPhospho [S7]	1xPhospho [S7]	P02668 1xPhospho [S125]	P02668 1xPhospho [S125]	FALSE	0.023118	0	1	1	2	P02668	P02668 [119-133]	1	1816.91	High	High	0.0004586	0.04747	3.54
FALSE	High	[K].IEKFQSEEQQQTEDELQDK.[I]	1xPhospho [S6]	1xPhospho [S6]	P02666 1xPhospho [S50]	P02666 1xPhospho [S50]	FALSE	0.126088	0.00846997	1	1	4	P02666	P02666 [45-63]	1	2432.05	High	High	0.0004586	0.04734	5.51
FALSE	High	[K].TIVFSGCAVQMYLSLAMGSTECVLLAVMAYDR.[Y]	2xCarbamidomethyl [C7; C22]; 1xPhospho [Y30]; 3xOxidation [M11; M17; M28]	2xCarbamidomethyl [C7; C22]; 1xPhospho [Y30]; 3xOxidation [M11; M17; M28]	E1BDU1 1xPhospho [Y120]	E1BDU1 1xPhospho [Y120]	FALSE	0.255964	0	1	1	1	E1BDU1	E1BDU1 [91-122]	0	3684.65	High	High	0	0.146	0.54
FALSE	High	[R].KPGQTVNNR.[R]	1xPhospho [T5]	1xPhospho [T5]	E1BDZ8 1xPhospho [T551]	E1BDZ8 1xPhospho [T551]	FALSE	0.233341	0	1	1	1	E1BDZ8	E1BDZ8 [547-555]	0	1093.52	High	High	0	0.1328	1.73
FALSE	High	[K].FQSEEQQQTEDELQDK.[I]	1xPhospho [S3]	1xPhospho [S3]	P02666 1xPhospho [S50]	P02666 1xPhospho [S50]	FALSE	0.0044613	0	1	1	4	P02666	P02666 [48-63]	0	2061.83	High	High	0	0.006119	3.98
FALSE	High	[K].VAGTWYSLAMAASDISLLDAQSAPLR.[V]	1xPhospho [T/S/Y]	1xPhospho [T4; Y6; S7]	G5E5H7 1xPhospho [T/Y/S]	G5E5H7 1xPhospho [T34; Y36; S37]	FALSE	0.00188619	0	1	2	9	G5E5H7	G5E5H7 [31-56]	0	2787.34	High	High	0	7.112e-06	5.87
FALSE	High	[K].VAGTWYSLAMAASDISLLDAQSAPLR.[V]	1xPhospho [S/T/Y]; 1xOxidation [M10]	1xPhospho [T4; Y6; S7; S13]; 1xOxidation [M10]	G5E5H7 1xPhospho [S/T/Y]	G5E5H7 1xPhospho [T34; Y36; S37; S43]	FALSE	0.0364696	0	1	2	5	G5E5H7	G5E5H7 [31-56]	0	2803.34	High	High	0	0.002095	2.8
FALSE	High	[K].FQSEEQQQTEDELQDK.[I]	1xPhospho [S3]	1xPhospho [S3]	P02666 1xPhospho [S50]	P02666 1xPhospho [S50]	FALSE	0.00784004	0	1	1	18	P02666	P02666 [48-63]	0	2061.83	High	High	0	0.0003336	6.95
FALSE	High	[R].EQLSTSEENSKK.[T]	1xPhospho [S6]	1xPhospho [S6]	P02663 1xPhospho [S146]	P02663 1xPhospho [S146]	FALSE	0.0998746	0	1	1	6	P02663	P02663 [141-152]	1	1459.63	High	High	0.0004596	0.03792	3.9
FALSE	High	[K].GLDIQKVAGTWYSLAMAASDISLLDAQSAPLR.[V]	1xPhospho [S/Y/T]	1xPhospho [T10; Y12; S13; S19]	G5E5H7 1xPhospho [S/Y/T]	G5E5H7 1xPhospho [T34; Y36; S37; S43]	FALSE	0.000500921	0	1	2	6	G5E5H7	G5E5H7 [25-56]	1	3441.71	High	High	0	5.586e-07	6.27
FALSE	High	[K].IEKFQSEEQQQTEDELQDK.[I]	1xPhospho [S6]	1xPhospho [S6]	P02666 1xPhospho [S50]	P02666 1xPhospho [S50]	FALSE	0.00360525	0	1	1	4	P02666	P02666 [45-63]	1	2432.05	High	High	0	0.000156	6.74
FALSE	High	[R].HPHPHLSFMAIPPKK.[N]	1xPhospho [S7]	1xPhospho [S7]	P02668 1xPhospho [S125]	P02668 1xPhospho [S125]	FALSE	0.0509771	0	1	1	33	P02668	P02668 [119-133]	1	1816.91	High	High	0.0004596	0.04477	3.71
FALSE	High	[K].KIEKFQSEEQQQTEDELQDK.[I]	1xPhospho [S7]	1xPhospho [S7]	P02666 1xPhospho [S50]	P02666 1xPhospho [S50]	FALSE	0.0264513	0	1	1	4	P02666	P02666 [44-63]	2	2560.15	High	High	0	0.004158	7.96
FALSE	High	[K].IIAEKTKIPAVFK.[I]	1xPhospho [T6]	1xPhospho [T6]	G5E5H7 1xPhospho [T92]	G5E5H7 1xPhospho [T92]	FALSE	0.290541	0.00578417	1	2	7	G5E5H7	G5E5H7 [87-99]	2	1537.88	High	High	0.0008845	0.1203	2.62
FALSE	High	[K].YIPIQYVLSR.[Y]	1xPhospho [Y1]	1xPhospho [Y1]	P02668 1xPhospho [Y46]	P02668 1xPhospho [Y46]	FALSE	0.1646	0.00578417	1	1	26	P02668	P02668 [46-55]	0	1331.68	High	High	0.0004596	0.04144	1.85
FALSE	High	[K].SAYPGQITSNMFCAGYLEGGK.[D]	1xCarbamidomethyl [C13]; 1xPhospho [S/Y/T]; 1xOxidation [M11]	1xCarbamidomethyl [C13]; 1xPhospho [S1; Y3; T8; S9]; 1xOxidation [M11]	P00760 1xPhospho [T/S/Y]	P00760 1xPhospho [S173; Y175; T180; S181]	FALSE	0.22508	0.00578417	1	1	5	P00760	P00760 [173-193]	0	2346.98	High	High	0.001265	0.1395	1.87
FALSE	High	[K].VAGTWYSLAMAASDISLLDAQSAPLR.[V]	1xPhospho [S/Y/T]	1xPhospho [T4; Y6; S7; S13; S16]	G5E5H7 1xPhospho [S/T/Y]	G5E5H7 1xPhospho [T34; Y36; S37; S43; S46]	FALSE	0.00894259	0	1	2	10	G5E5H7	G5E5H7 [31-56]	0	2787.34	High	High	0	0.003134	3.1
FALSE	High	[K].SAYPGQITSNMFCAGYLEGGK.[D]	1xCarbamidomethyl [C13]; 1xPhospho [S/Y/T]; 1xOxidation [M11]	1xCarbamidomethyl [C13]; 1xPhospho [S1; Y3; T8; S9]; 1xOxidation [M11]	P00760 1xPhospho [Y/T/S]	P00760 1xPhospho [S173; Y175; T180; S181]	FALSE	0.184378	0	1	1	10	P00760	P00760 [173-193]	0	2346.98	High	High	0.001433	0.08231	2.58
FALSE	High	[K].SAYPGQITSNMFCAGYLEGGK.[D]	1xCarbamidomethyl [C13]; 1xPhospho [S/Y/T]; 1xOxidation [M11]	1xCarbamidomethyl [C13]; 1xPhospho [S1; Y3; T8; S9]; 1xOxidation [M11]	P00760 1xPhospho [Y/S/T]	P00760 1xPhospho [S173; Y175; T180; S181]	FALSE	0.0353753	0	1	1	11	P00760	P00760 [173-193]	0	2346.98	High	High	0.002616	0.1459	2.55
FALSE	High	[R].VASISLPTSCASAGTQCLISGWGNTK.[S]	2xCarbamidomethyl [C10; C17]; 1xPhospho [S/T]	2xCarbamidomethyl [C10; C17]; 1xPhospho [S3; S5; T8; S12]	P00760 1xPhospho [S]	P00760 1xPhospho [S125; S127; S134]	FALSE	0.107298	0	1	1	3	P00760	P00760 [123-148]	0	2746.26	High	High	0	0.02787	2.21
FALSE	High	[K].VAGTWYSLAMAASDISLLDAQSAPLR.[V]	1xPhospho [S/Y/T]	1xPhospho [T4; Y6; S7; S13; S16]	G5E5H7 1xPhospho [Y/S/T]	G5E5H7 1xPhospho [T34; Y36; S37; S43; S46]	FALSE	0.00721748	0	1	2	27	G5E5H7	G5E5H7 [31-56]	0	2787.34	High	High	0	0.0005243	3.62
FALSE	High	[R].GAGMPYPTPAMQGATSSVLAETLTQVSPQMASHAGLNTAQAGGMSK.[M]	2xPhospho [Y/T/S]	2xPhospho [Y6; T8; S27; S32; T38]	F1MD32 2xPhospho [Y/T/S]	F1MD32 2xPhospho [Y226; T228; S252; T258]	FALSE	0.17221	0	1	1	2	F1MD32	F1MD32 [221-266]	0	4663.07	High	Low	0.7241	1	1.26
FALSE	High	[K].FQSEEQQQTEDELQDK.[I]	1xPhospho [S3]	1xPhospho [S3]	P02666 1xPhospho [S50]	P02666 1xPhospho [S50]	FALSE	0.0154178	0	1	1	6	P02666	P02666 [48-63]	0	2061.83	High	High	0	0.000744	4.08
FALSE	High	[R].EQLSTSEENSKK.[T]	1xPhospho [S/T]	1xPhospho [S4; T5; S6]	P02663 1xPhospho [S/T]	P02663 1xPhospho [S144; T145; S146]	FALSE	0.0663997	0	1	1	4	P02663	P02663 [141-152]	1	1459.63	High	High	0	0.01904	3.68
FALSE	High	[R].APSPASFVPTPPPSSHGISIGPGASFASPHGTLDPSSPYTMVSPSGR.[A]	1xPhospho [T40]	1xPhospho [Y39; T40; S43]	G3X6Y3 1xPhospho [T1098]	G3X6Y3 1xPhospho [T1098]	FALSE	0.094924	0	1	1	1	G3X6Y3	G3X6Y3 [1059-1105]	0	4667.19	High	Low	0.8796	1	2.02
FALSE	High	[R].HPHPHLSFMAIPPKK.[N]	1xPhospho [S7]	1xPhospho [S7]	P02668 1xPhospho [S125]	P02668 1xPhospho [S125]	FALSE	0.181849	0	1	1	2	P02668	P02668 [119-133]	1	1816.91	High	High	0	0.03535	2.39
FALSE	High	[R].DMPIQAFLLYQEPVLGPVR.[G]	1xPhospho [Y10]	1xPhospho [Y10]	P02666 1xPhospho [Y208]	P02666 1xPhospho [Y208]	FALSE	0.284557	0	1	1	4	P02666	P02666 [199-217]	0	2266.13	High	High	0	0.08129	2.15
FALSE	High	[R].HPHPHLSFMAIPPKK.[N]	1xPhospho [S7]	1xPhospho [S7]	P02668 1xPhospho [S125]	P02668 1xPhospho [S125]	FALSE	0.181241	0	1	1	2	P02668	P02668 [119-133]	1	1816.91	High	High	0	0.03153	2.2
FALSE	High	[K].FQSEEQQQTEDELQDK.[I]	1xPhospho [S3]	1xPhospho [S3]	P02666 1xPhospho [S50]	P02666 1xPhospho [S50]	FALSE	0.0134393	0	1	1	14	P02666	P02666 [48-63]	0	2061.83	High	High	0	0.001042	4.14
FALSE	High	[R].KVTGAGGLGGSLPASSPAR.[G]	1xPhospho [S11]	1xPhospho [S11; S15; S16]	A7MB45 1xPhospho [S20]	A7MB45 1xPhospho [S20]	FALSE	0.319659	0	1	2	3	A7MB45	A7MB45 [10-28]	1	1762.88	High	High	0.00452	0.2321	2.83

## Sheet: Carbamidomethylation
Checked	Confidence	Annotated Sequence	Modifications	Modifications (all possible sites)	Modifications in Master Proteins	Modifications in Master Proteins (all Sites)	Contaminant	Qvality PEP	Qvality q-value	# Protein Groups	# Proteins	# PSMs	Master Protein Accessions	Positions in Master Proteins	# Missed Cleavages	Theo. MH+ [Da]	Found in Sample: [S93] F93: Sample, Set5-S	Confidence (by Search Engine): Sequest HT	Percolator q-Value (by Search Engine): Sequest HT	Percolator PEP (by Search Engine): Sequest HT	XCorr (by Search Engine): Sequest HT
TRUE	High	[K].TAAEDIVQQCDVCQENKMPSTNRGGNK.[R]	2xCarbamidomethyl [C10; C13]; 2xPhospho [D5; D11]	2xCarbamidomethyl [C10; C13]; 2xPhospho [D5; D11]	Q0ZBS4 2xPhospho [D181; D187]	Q0ZBS4 2xPhospho [D181; D187]	FALSE	0.0127569	0	1	1	1	Q0ZBS4	Q0ZBS4 [177-203]	2	3210.31	High	High	0	0.07748	0.43
TRUE	High	[R].HLCTYCGK.[G]	2xCarbamidomethyl [C3; C6]; 2xPhospho [T4; Y5]	2xCarbamidomethyl [C3; C6]; 2xPhospho [T4; Y5]	G1DGB8 2xPhospho [T149; Y150]	G1DGB8 2xPhospho [T149; Y150]	FALSE	0.0138415	0	1	1	1	G1DGB8	G1DGB8 [146-153]	0	1198.38	High	High	0	0.08003	0.73
FALSE	High	[R].VYVEELKPTPEGNLEILLQKWENGECAQK.[K]	1xCarbamidomethyl [C26]	1xCarbamidomethyl [C26]				0.0527862	0	1	2	2	P02756	P02756 [59-87]	1	3414.72	High	High	0.001021	0.2065	4.19
FALSE	High	[K].IWCKDDQNPHSR.[N]	1xCarbamidomethyl [C3]	1xCarbamidomethyl [C3]				0.00195322	0	2	3	6	B2YKX6; P00712	B2YKX6 [78-89]; P00712 [78-89]	1	1555.71	High	High	0	0.008485	3.83
FALSE	High	[-K].FLDDDLTDDIVCAK.[K]	1xCarbamidomethyl [C12]	1xCarbamidomethyl [C12]				0.000891472	0	2	3	1	B2YKX6; P00712	B2YKX6 [99-112]; P00712 [99-112]	0	1639.75	High	High	0	0.003329	3.58
FALSE	High	[K].DYGGVSLPEWVCTAFHTSGYDTQAIVQNNDSTEYGLFQINNK.[I]	1xCarbamidomethyl [C12]	1xCarbamidomethyl [C12]				0.107802	0	2	2	2	B2YKX6; P00712	B2YKX6 [36-77]; P00712 [36-77]	0	4739.16	High	High	0	0.07268	2.79
FALSE	High	[K].LDQWLCEKL.[-]	1xCarbamidomethyl [C6]	1xCarbamidomethyl [C6]				0.0164762	0	1	2	1	P00712	P00712 [134-142]	1	1204.6	High	High	0	0.02028	2.6
FALSE	High	[K].ALCSEKLDQWLCEKL.[-]	2xCarbamidomethyl [C3; C12]	2xCarbamidomethyl [C3; C12]			FALSE	0.0250711	0	1	2	1	P00712	P00712 [128-142]	2	1892.92	High	High	0	0.006933	3.03
FALSE	High	[R].VYVEELKPTPEGNLEILLQKWENGECAQK.[K]	1xCarbamidomethyl [C26]	1xCarbamidomethyl [C26]			FALSE	0.0544564	0	1	2	1	P02756	P02756 [59-87]	1	3414.72	High	High	0	0.01752	3.6
FALSE	High	[-K].FLDDDLTDDIVCAK.[K]	1xCarbamidomethyl [C12]	1xCarbamidomethyl [C12]			FALSE	0.00419634	0	1	3	1	P00712	P00712 [99-112]	0	1639.75	High	High	0	0.0008419	3.43
FALSE	High	[K].LDQWLCEKL.[-]	1xCarbamidomethyl [C6]	1xCarbamidomethyl [C6]			FALSE	0.0780762	0	1	2	1	P00712	P00712 [134-142]	1	1204.6	High	High	0	0.02713	2.44
FALSE	High	[R].VYVEELKPTPEGNLEILLQKWENGECAQKK.[I]	1xCarbamidomethyl [C26]					0.000136394	0	1	2	2	P02756	P02756 [59-88]	2	3542.82	High	High	0	0.0008572	5.83
FALSE	High	[R].VYVEELKPTPEGNLEILLQKWENGECAQK.[K]	1xCarbamidomethyl [C26]					0.000866895	0	1	2	3	P02756	P02756 [59-87]	1	3414.72	High	High	0	0.002989	5.25
TRUE	High	[K].FAKSLSSSQTKVIEAVTLNPSQYPSCSNINVCFVESLASK.[L]	2xCarbamidomethyl [C26; C32]; 2xPhospho [S/T/Y]		F1AWZ7 2xPhospho [S65; S]			0.187148	0	1	1	3	F1AWZ7	F1AWZ7 [41-80]	2	4551.12	High	High	0	0.1298	2.57
FALSE	High	[R].LAFNPTQLEGQCHV.[-]	1xCarbamidomethyl [C12]					0.00372464	0	1	1	5	P02756	P02756 [167-180]	0	1613.77	High	High	0	0.008003	3.62
FALSE	High	[K].LDQWLCEKL.[-]	1xCarbamidomethyl [C6]					0.330365	0.00872811	1	2	1	P00712	P00712 [134-142]	1	1204.6	High	High	0.001596	0.21	2.22
FALSE	High	[K].LLSDLLPMRMLPSIIFTCITYFLLGLKPK.[V]	1xCarbamidomethyl [C18]; 1xOxidation [M]					0.341425	0.00872811	1	2	2	C6KJ77	C6KJ77 [477-505]	1	3409.91	High	High	0.001596	0.2166	1.96
FALSE	High	[R].KTSVGQIEAQLLPPLYSLVFIFGFVGNLLVVLILINCKK.[L]	1xCarbamidomethyl [C37]					0.493709	0.00872811	1	1	1	A0A0M4RF90	A0A0M4RF90 [44-82]	2	4344.52	High	High	0.001596	0.3034	1.68
FALSE	High	[K].SCQDQPTTLAR.[H]	1xCarbamidomethyl [C2]	1xCarbamidomethyl [C2]			FALSE	0.000376179	0	4	47	1	B2Z896; A0SWR1; A0A0U5A2G6; P02670	B2Z896 [41-51]; A0SWR1 [78-88]; A0A0U5A2G6 [37-47]; P02670 [108-118]	0	1276.6	High	High	0	0.01718	2.95
FALSE	High	[R].VYVEELKPTPEGNLEILLQKWENGECAQK.[K]	1xCarbamidomethyl [C26]	1xCarbamidomethyl [C26]			FALSE	3.20915e-05	0	1	2	3	P02756	P02756 [59-87]	1	3414.72	High	High	0	0.00991	5.85
FALSE	High	[R].VYVEELKPTPEGNLEILLQKWENGECAQKK.[I]	1xCarbamidomethyl [C26]	1xCarbamidomethyl [C26]			FALSE	0.000778897	0	1	2	2	P02756	P02756 [59-88]	2	3542.82	High	High	0	0.02719	4.12
FALSE	High	[R].LAFNPTQLEGQCHV.[-]	1xCarbamidomethyl [C12]	1xCarbamidomethyl [C12]			FALSE	0.00163585	0	1	1	4	P02756	P02756 [167-180]	0	1613.77	High	High	0	0.08657	3.55
FALSE	High	[K].SCQDQPTTLAR.[H]	1xCarbamidomethyl [C2]	1xCarbamidomethyl [C2]				0.00833492	0	5	47	7	B2Z896; A0SWR1; A0A0U5A2G6; P02670; L0BU95	B2Z896 [41-51]; A0SWR1 [78-88]; A0A0U5A2G6 [37-47]; P02670 [108-118]; L0BU95 [77-87]	0	1276.6	High	High	0	0.00478	3.13
FALSE	High	[K].IWCKDDQNPHSR.[N]	1xCarbamidomethyl [C3]	1xCarbamidomethyl [C3]				0.00171768	0	3	3	13	B2YKX6; A0A1J0R3U3; P00712	B2YKX6 [78-89]; A0A1J0R3U3 [11-22]; P00712 [78-89]	1	1555.71	High	High	0	0.00076	3.49
TRUE	High	[K].IWCKDDQNPHSR.[N]	1xCarbamidomethyl [C3]; 1xPhospho [D5]	1xCarbamidomethyl [C3]; 1xPhospho [D5; D6]	B2YKX6 1xPhospho [D82]; A0A1J0R3U3 1xPhospho [D15]; P00712 1xPhospho [D82]	B2YKX6 1xPhospho [D82]; A0A1J0R3U3 1xPhospho [D15]; P00712 1xPhospho [D82]		0.147227	0	3	3	5	B2YKX6; A0A1J0R3U3; P00712	B2YKX6 [78-89]; A0A1J0R3U3 [11-22]; P00712 [78-89]	1	1635.67	High	High	0	0.05538	2.31
FALSE	High	[-].MHLSQLLACALLLSLLSLRPSEAKPGAPPK.[V]	1xCarbamidomethyl [C9]	1xCarbamidomethyl [C9]				0.324273	0	1	1	5	H2ETE9	H2ETE9 [1-30]	0	3211.81	High	High	0.005897	0.332	1.75
FALSE	High	[R].NICNISCDK.[F]	2xCarbamidomethyl [C3; C7]	2xCarbamidomethyl [C3; C7]				0.193854	0	3	3	1	B2YKX6; A0A1J0R3U3; P00712	B2YKX6 [90-98]; A0A1J0R3U3 [23-31]; P00712 [90-98]	0	1123.49	High	High	0	0.07507	2.15
FALSE	High	[R].VYVEELKPTPEGNLEILLQKWENGECAQK.[K]	1xCarbamidomethyl [C26]	1xCarbamidomethyl [C26]				4.28434e-06	0	1	2	4	P02756	P02756 [59-87]	1	3414.72	High	High	0	2.066e-05	8.18
FALSE	High	[K].DYGGVSLPEWVCTAFHTSGYDTQAIVQNNDSTEYGLFQINNK.[I]	1xCarbamidomethyl [C12]	1xCarbamidomethyl [C12]				0.0656522	0	2	2	1	B2YKX6; P00712	B2YKX6 [36-77]; P00712 [36-77]	0	4739.16	High	High	0	0.02328	2.66
FALSE	High	[-K].FLDDDLTDDIVCAK.[K]	1xCarbamidomethyl [C12]	1xCarbamidomethyl [C12]				0.000287653	0	2	3	1	B2YKX6; P00712	B2YKX6 [99-112]; P00712 [99-112]	0	1639.75	High	High	0	0.0001184	3.82
FALSE	High	[K].ALCSEKLDQWLCEKL.[-]	2xCarbamidomethyl [C3; C12]	2xCarbamidomethyl [C3; C12]				0.000286216	0	1	2	5	P00712	P00712 [128-142]	2	1892.92	High	High	0	0.0003156	6.17
FALSE	High	[R].LAFNPTQLEGQCHV.[-]	1xCarbamidomethyl [C12]	1xCarbamidomethyl [C12]				0.0101667	0	1	1	6	P02756	P02756 [167-180]	0	1613.77	High	High	0	0.003526	4.04
FALSE	High	[K].LDQWLCEK.[L]	1xCarbamidomethyl [C6]	1xCarbamidomethyl [C6]				0.131317	0	1	2	1	P00712	P00712 [134-141]	0	1091.52	High	High	0	0.04896	1.23
FALSE	High	[K].LDQWLCEKL.[-]	1xCarbamidomethyl [C6]	1xCarbamidomethyl [C6]				0.0369227	0	1	2	5	P00712	P00712 [134-142]	1	1204.6	High	High	0	0.01281	2.31
TRUE	High	[R].SSAAWDTTLLEQLRNGIHQQLDDLEACLGQVMGEEDSGLGR.[T]	1xCarbamidomethyl [C27]; 1xPhospho [D/S/T]; 1xOxidation [M32]	1xCarbamidomethyl [C27]; 1xPhospho [S1; S2; D6; T7; T8; D22; D23]; 1xOxidation [M32]	B7S4L4 1xPhospho [S/D]	B7S4L4 1xPhospho [S96; S97; D101]	FALSE	0.124988	0	1	1	3	B7S4L4	B7S4L4 [96-136]	1	4609.1	High	High	0	0.0311	2.27
FALSE	High	[R].VYVEELKPTPEGNLEILLQKWENGECAQKK.[I]	1xCarbamidomethyl [C26]	1xCarbamidomethyl [C26]			FALSE	0.221776	0	1	2	1	P02756	P02756 [59-88]	2	3542.82	High	High	0	0.05339	5.26
FALSE	High	[R].VYVEELKPTPEGNLEILLQKWENGECAQK.[K]	1xCarbamidomethyl [C26]	1xCarbamidomethyl [C26]			FALSE	0.0162798	0	1	2	3	P02756	P02756 [59-87]	1	3414.72	High	High	0.002817	0.2002	5.41
FALSE	High	[R].LAFNPTQLEGQCHV.[-]	1xCarbamidomethyl [C12]	1xCarbamidomethyl [C12]			FALSE	0.0500115	0	1	1	3	P02756	P02756 [167-180]	0	1613.77	High	High	0	0.008208	3.32
TRUE	High	[K].FAQSIMLCLGAVTTLFTAMCALTQNDIK.[K]	2xCarbamidomethyl [C8; C20]; 1xPhospho [D26]; 1xOxidation [M6]	2xCarbamidomethyl [C8; C20]; 1xPhospho [D26]; 1xOxidation [M6]	D2KMJ2 1xPhospho [D297]	D2KMJ2 1xPhospho [D297]	FALSE	0.365183	0	1	4	1	D2KMJ2	D2KMJ2 [272-299]	0	3214.51	High	High	0	0.1637	0.94
FALSE	High	[R].VYVEELKPTPEGNLEILLQKWENGECAQKK.[I]	1xCarbamidomethyl [C26]	1xCarbamidomethyl [C26]				0.128856	0	1	2	1	P02756	P02756 [59-88]	2	3542.82	High	High	0	0.07971	3.88
FALSE	High	[K].SCQDQPTTLAR.[H]	1xCarbamidomethyl [C2]	1xCarbamidomethyl [C2]				0.000566845	0	7	47	3	B2Z896; Q71V69; A0SWR1; A0SWR2; Q7YRX3; A0A0U5A2G6; P02670	B2Z896 [41-51]; Q71V69 [36-46]; A0SWR1 [78-88]; A0SWR2 [78-88]; Q7YRX3 [78-88]; A0A0U5A2G6 [37-47]; P02670 [108-118]	0	1276.6	High	High	0	0.00086	3.47
FALSE	High	[K].IWCKDDQNPHSR.[N]	1xCarbamidomethyl [C3]	1xCarbamidomethyl [C3]				0.00093388	0	2	3	4	B2YKX6; P00712	B2YKX6 [78-89]; P00712 [78-89]	1	1555.71	High	High	0	0.001211	3.31
TRUE	High	[K].IWCKDDQNPHSR.[N]	1xCarbamidomethyl [C3]; 1xPhospho [D]	1xCarbamidomethyl [C3]; 1xPhospho [D5; D6]	B2YKX6 1xPhospho [D]; P00712 1xPhospho [D]	B2YKX6 1xPhospho [D82; D83]; P00712 1xPhospho [D82; D83]		0.0431037	0	2	3	6	B2YKX6; P00712	B2YKX6 [78-89]; P00712 [78-89]	1	1635.67	High	High	0	0.01913	2.58
FALSE	High	[R].VYVEELKPTPEGNLEILLQKWENGECAQK.[K]	1xCarbamidomethyl [C26]	1xCarbamidomethyl [C26]				2.66508e-09	0	1	2	1	P02756	P02756 [59-87]	1	3414.72	High	High	0	1.826e-07	7.17
FALSE	High	[K].WENGECAQK.[K]	1xCarbamidomethyl [C6]	1xCarbamidomethyl [C6]				0.0186219	0	1	2	2	P02756	P02756 [79-87]	0	1121.47	High	High	0	0.01005	2.47
FALSE	High	[K].LILTLTHGSAVCTR.[T]	1xCarbamidomethyl [C12]	1xCarbamidomethyl [C12]				0.000106479	0	1	1	2	Q6S4N9	Q6S4N9 [114-127]	0	1541.85	High	High	0	0.0002715	3.04
FALSE	High	[-K].FLDDDLTDDIVCAK.[K]	1xCarbamidomethyl [C12]	1xCarbamidomethyl [C12]				9.68199e-05	0	2	3	1	B2YKX6; P00712	B2YKX6 [99-112]; P00712 [99-112]	0	1639.75	High	High	0	0.0002536	3.77
FALSE	High	[K].ALCSEKLDQWLCEKL.[-]	2xCarbamidomethyl [C3; C12]	2xCarbamidomethyl [C3; C12]				0.001366	0	1	2	1	P00712	P00712 [128-142]	2	1892.92	High	High	0	0.001571	3.9
FALSE	High	[R].LAFNPTQLEGQCHV.[-]	1xCarbamidomethyl [C12]	1xCarbamidomethyl [C12]				0.000664199	0	1	1	4	P02756	P02756 [167-180]	0	1613.77	High	High	0	0.002285	4.38
FALSE	High	[K].LDQWLCEK.[L]	1xCarbamidomethyl [C6]	1xCarbamidomethyl [C6]				0.0292428	0	1	2	1	P00712	P00712 [134-141]	0	1091.52	High	High	0	0.01414	2.39
FALSE	High	[K].LDQWLCEKL.[-]	1xCarbamidomethyl [C6]	1xCarbamidomethyl [C6]				0.00426998	0	1	2	4	P00712	P00712 [134-142]	1	1204.6	High	High	0	0.005764	2.98
FALSE	High	[R].MSGECAPNVSVSVSTSHTTISGGGSR.[G]	1xCarbamidomethyl [C5]	1xCarbamidomethyl [C5]			FALSE	0.0979385	0	1	1	1	P04264	P04264 [493-518]	0	2565.17	High	High	0	0.001704	6.14
FALSE	High	[R].FSSCGGGGGSFGAGGGFGSR.[S]	1xCarbamidomethyl [C4]	1xCarbamidomethyl [C4]			FALSE	0.0138912	0	1	1	8	P04264	P04264 [46-65]	0	1765.73	High	High	0	4.32e-06	5.79
FALSE	High	[R].CELCADGYFGDPFGEHGPVRPCQPCQCNNNVDPSASGNCDR.[L]	6xCarbamidomethyl [C1; C4; C22; C25; C27; C39]; 2xPhospho [D/S/Y]	6xCarbamidomethyl [C1; C4; C22; C25; C27; C39]; 2xPhospho [D6(27); Y8(27); D11(27); D32(31.4); S34(31.4); S36(22.6); D40(33.6)]			FALSE	0.255155	0	1	1	1	Q13753	Q13753 [493-533]	0	4873.81	High	High	0	0.1842	0.33
FALSE	High	[R].FSSCGGGGGSFGAGGGFGSR.[S]	1xCarbamidomethyl [C4]	1xCarbamidomethyl [C4]			FALSE	0.00622334	0	1	1	1	P04264	P04264 [46-65]	0	1765.73	High	High	0	0.008809	2.96
FALSE	High	[R].ISIGGGSCAISGGYGSR.[A]	1xCarbamidomethyl [C8]	1xCarbamidomethyl [C8]			TRUE	0.00358292	0	1	3	1	P02538	P02538 [70-86]	0	1598.76	High	High	0	1.775e-06	3.65
FALSE	High	[R].FSSCGGGGGSFGAGGGFGSR.[S]	1xCarbamidomethyl [C4]	1xCarbamidomethyl [C4]			FALSE	0.000478391	0	1	1	7	P04264	P04264 [46-65]	0	1765.73	High	High	0	7.378e-06	4.96
FALSE	High	[K].GQIAGTTRARPACVDAR.[I]	1xCarbamidomethyl [C13]; 2xPhospho [T6(100); T7(100)]	1xCarbamidomethyl [C13]; 2xPhospho [T6(100); T7(100); D15(0)]	Q7Z5A7 2xPhospho [T78(100); T79(100)]	Q7Z5A7 2xPhospho [T78(100); T79(100); D87(0)]	FALSE	0.106022	0	1	1	1	Q7Z5A7	Q7Z5A7 [73-89]	1	1959.86	High	High	0	0.01153	2.9
FALSE	High	[K].QDNESSSSSTSSTSDAFWLEDCAQVEEGK.[A]	1xCarbamidomethyl [C22]; 4xPhospho [T/S]	1xCarbamidomethyl [C22]; 4xPhospho [S6; S7; S8; S9; T10; S11; S12; S14]	Q8IXQ8 4xPhospho [S236; S238; S239; S]	Q8IXQ8 4xPhospho [S235; S236; S238; S239; S241]	FALSE	0.219432	0.00950313	1	1	2	Q8IXQ8	Q8IXQ8 [228-256]	0	3501.17	High	High	0.008756	0.1527	0.39
FALSE	High	[K].DKVQVVEDICLLNIQGKPHGMEGALPNREDR.[A]	1xCarbamidomethyl [C10]; 1xOxidation [M21]; 2xPhospho [D]	1xCarbamidomethyl [C10]; 1xOxidation [M21]; 2xPhospho [D1(66.7); D8(66.7); D30(66.7)]			FALSE	0.325331	0	1	1	1	Q9BXX0	Q9BXX0 [544-574]	2	3706.71	High	High	0	0.1622	0.79
FALSE	High	[R].FQSSAVMALQEASEAYLVGLFEDTNLCAIHAK.[R]	1xCarbamidomethyl [C27]	1xCarbamidomethyl [C27]			FALSE	0.111174	0	1	1	1	Q71DI3	Q71DI3 [85-116]	0	3513.7	High	High	0	0.05433	2.61
FALSE	High	[R].FSSCGGGGGSFGAGGGFGSR.[S]	1xCarbamidomethyl [C4]	1xCarbamidomethyl [C4]			FALSE	0.0321617	0	1	1	1	P04264	P04264 [46-65]	0	1765.73	High	High	0	0.007306	3.2
FALSE	High	[R].FSSCGGGGGSFGAGGGFGSR.[S]	1xCarbamidomethyl [C4]	1xCarbamidomethyl [C4]			FALSE	0.000486367	0	1	1	1	P04264	P04264 [46-65]	0	1765.73	High	High	0	3.089e-05	5.19
FALSE	High	[R].ISIGGGSCAISGGYGSR.[A]	1xCarbamidomethyl [C8]	1xCarbamidomethyl [C8]			TRUE	0.00750214	0	1	3	1	P04259	P04259 [70-86]	0	1598.76	High	High	0	0.001243	4.4
FALSE	High	[R].CGEGYSRDATCNCDYNCQHYMECCPDFKR.[V]	6xCarbamidomethyl [C1; C11; C13; C17; C23; C24]; 3xPhospho [S/D/T/Y]	6xCarbamidomethyl [C1; C11; C13; C17; C23; C24]; 3xPhospho [Y5(20.3); S6(70.5); D8(39.5); T10(39.5); D14(39.5); Y15(39.5); Y20(39.5); D26(11.7)]			FALSE	0.124478	0	1	1	3	Q92954	Q92954 [34-62]	2	3993.28	High	High	0	0.05279	0.25
FALSE	High	[K].GQIAGTTRARPACVDAR.[I]	1xCarbamidomethyl [C13]; 2xPhospho [T6(100); T7(100)]	1xCarbamidomethyl [C13]; 2xPhospho [T6(100); T7(100); D15(0)]	Q7Z5A7 2xPhospho [T78(100); T79(100)]	Q7Z5A7 2xPhospho [T78(100); T79(100); D87(0)]	FALSE	0.237708	0	1	1	1	Q7Z5A7	Q7Z5A7 [73-89]	1	1959.86	High	High	0	0.1419	3.42
FALSE	High	[R].YCGQLQMIQEQISNLEAQITDVR.[Q]	1xCarbamidomethyl [C2]	1xCarbamidomethyl [C2]			FALSE	0.0628705	0	1	1	1	P35527	P35527 [405-427]	0	2737.33	High	High	0	0.0185	2.85
FALSE	High	[K].CMSCSSYR.[E]	2xCarbamidomethyl [C1; C4]; 4xPhospho [S3(100); S5(100); S6(100); Y7(100)]		P23471 4xPhospho [S1444(100); S1446(100); S1447(100); Y1448(100)]	P23471 4xPhospho [S1444(100); S1446(100); S1447(100); Y1448(100)]	FALSE	0.757392	0	1	1	1	P23471	P23471 [1442-1449]	0	1370.25	High	High	0	0.4207	0.1
FALSE	High	[K].GCLSISSVLK.[N]	1xCarbamidomethyl [C2]; 1xPhospho [S4(84)]	1xCarbamidomethyl [C2]; 1xPhospho [S4(84); S6(13.5); S7(2.5)]	Q5JTW2 1xPhospho [S117(78.1)]	Q5JTW2 1xPhospho [S117(78.1); S119(17.3); S120(4.6)]	FALSE	0.372991	0	1	1	1	Q5JTW2	Q5JTW2 [114-123]	0	1143.55	High	High	0	0.3369	1.12
FALSE	High	[K].LDQWLCEKL.[-]	1xCarbamidomethyl [C6]				FALSE	0.0903122	0	1	2	2	P09462	P09462 [134-142]	1	1204.6	High	High	0	0.02346	2.66
FALSE	High	[K].IWCKDDQNPHSR.[N]	1xCarbamidomethyl [C3]				FALSE	0.00799532	0	1	2	2	P09462	P09462 [78-89]	1	1555.71	High	High	0	0.002188	3.47
FALSE	High	[K].SAYPGQITSNMFCAGYLEGGK.[D]	1xCarbamidomethyl [C13]				FALSE	5.60785e-05	0	1	2	36	W5Q219	W5Q219 [179-199]	0	2251.02	High	High	0	0.0009805	5.58
FALSE	High	[R].VYVEELKPTPEGNLEILLQKWENGECAQK.[K]	1xCarbamidomethyl [C26]				FALSE	0.0103315	0	1	2	3	P67976	P67976 [59-87]	1	3414.72	High	High	0	0.002807	6.95
FALSE	High	[R].VYVEELKPTPEGNLEILLQKWENGECAQKK.[I]	1xCarbamidomethyl [C26]				FALSE	0.0466175	0	1	2	1	P67976	P67976 [59-88]	2	3542.82	High	High	0	0.01211	5.83
FALSE	High	[K].DYGGVSLPEWVCTAFHTSGYDTQAIVQNNDSTEYGLFQINNK.[I]	1xCarbamidomethyl [C12]				FALSE	0.0801399	0	1	2	1	P09462	P09462 [36-77]	0	4739.16	High	High	0	0.02078	2.84
FALSE	High	[K].ALCSEKLDQWLCEKL.[-]	2xCarbamidomethyl [C3; C12]				FALSE	0.0255675	0	1	2	2	P09462	P09462 [128-142]	2	1892.92	High	High	0	0.01228	4.54
FALSE	High	[K].APILSDSSCK.[S]	1xCarbamidomethyl [C9]				FALSE	0.0036399	0	1	2	22	W5Q219	W5Q219 [169-178]	0	1077.52	High	High	0	0.01304	3.36
FALSE	High	[R].LAFNPTQLEGQCHV.[-]	1xCarbamidomethyl [C12]				FALSE	0.0527595	0	1	1	5	P67976	P67976 [167-180]	0	1613.77	High	High	0	0.02281	3.62
FALSE	High	[R].FQSSAVMALQEASEAYLVGLFEDTNLCAIHAK.[R]	1xCarbamidomethyl [C27]				FALSE	0.0240879	0	1	2	1	W5PS91	W5PS91 [89-120]	0	3513.7	High	High	0	0.006394	2.61
FALSE	High	[K].IWCKDDQNPHSR.[N]	1xCarbamidomethyl [C3]				FALSE	0.0213872	0	1	2	6	W5QD52	W5QD52 [78-89]	1	1555.71	High	High	0	0.02779	3.83
FALSE	High	[K].SAYPGQITSNMFCAGYLEGGK.[D]	1xCarbamidomethyl [C13]; 1xOxidation [M11]				FALSE	0.000901629	0	1	2	25	W5Q219	W5Q219 [179-199]	0	2267.01	High	High	0	0.001689	5.12
FALSE	High	[K].SAYPGQITSNMFCAGYLEGGK.[D]	1xCarbamidomethyl [C13]				FALSE	0.000277391	0	1	2	26	W5Q219	W5Q219 [179-199]	0	2251.02	High	High	0	0.0003537	5.54
FALSE	High	[-K].FLDDDLTDDIVCAK.[K]	1xCarbamidomethyl [C12]				FALSE	0.00960806	0	1	2	1	W5QD52	W5QD52 [99-112]	0	1639.75	High	High	0	0.003953	3.58
FALSE	High	[K].APILSDSSCK.[S]	1xCarbamidomethyl [C9]				FALSE	0.0364614	0	1	2	16	W5Q219	W5Q219 [169-178]	0	1077.52	High	High	0	0.01934	3.46
FALSE	High	[R].VYVEELKPTPEGNLEILLQKWENGECAQK.[K]	1xCarbamidomethyl [C26]				FALSE	0.193021	0.00734949	1	2	1	P67976	P67976 [59-87]	1	3414.72	High	High	0.001254	0.08703	4.17
FALSE	High	[K].LDQWLCEKL.[-]	1xCarbamidomethyl [C6]				FALSE	0.194549	0.00734949	1	2	1	W5QD52	W5QD52 [134-142]	1	1204.6	High	High	0.001254	0.08779	2.6
FALSE	High	[R].QNVSSLFLPVIESVNPCLILVVR.[R]	1xCarbamidomethyl [C17]; 1xPhospho [S]				FALSE	0.329005	0.00734949	1	1	1	W5P440	W5P440 [692-714]	0	2676.42	High	High	0.001254	0.1588	3.5
FALSE	High	[K].ALCSEKLDQWLCEKL.[-]	2xCarbamidomethyl [C3; C12]				FALSE	0.0163761	0	1	2	1	W5QD52	W5QD52 [128-142]	2	1892.92	High	High	0	0.01168	3.03
FALSE	High	[K].APILSDSSCK.[S]	1xCarbamidomethyl [C9]				FALSE	0.00405407	0	1	2	40	W5Q219	W5Q219 [169-178]	0	1077.52	High	High	0.002364	0.1863	2.98
FALSE	High	[R].WVVSAAHCYK.[S]	1xCarbamidomethyl [C8]				FALSE	0.0145003	0	1	2	8	W5Q219	W5Q219 [63-72]	0	1220.59	High	High	0	0.01267	2.65
FALSE	High	[K].IWCKDDQNPHSR.[N]	1xCarbamidomethyl [C3]				FALSE	0.139835	0	1	2	2	W5QD52	W5QD52 [78-89]	1	1555.71	High	High	0	0.07529	2.53
FALSE	High	[K].SAYPGQITSNMFCAGYLEGGK.[D]	1xCarbamidomethyl [C13]; 1xOxidation [M11]; 1xPhospho [S1(84.6)]				FALSE	0.166384	0	1	2	5	W5Q219	W5Q219 [179-199]	0	2346.98	High	High	0.002364	0.1836	1.58
FALSE	High	[K].SAYPGQITSNMFCAGYLEGGK.[D]	1xCarbamidomethyl [C13]				FALSE	2.29741e-05	0	1	2	23	W5Q219	W5Q219 [179-199]	0	2251.02	High	High	0	3.684e-05	4.22
FALSE	High	[-K].FLDDDLTDDIVCAK.[K]	1xCarbamidomethyl [C12]				FALSE	0.000565591	0	1	2	1	W5QD52	W5QD52 [99-112]	0	1639.75	High	High	0	0.0006111	3.43
FALSE	High	[K].SAYPGQITSNMFCAGYLEGGK.[D]	1xCarbamidomethyl [C13]				FALSE	0.00012208	0	1	2	8	W5Q219	W5Q219 [179-199]	0	2251.02	High	High	0	0.002657	4.07
FALSE	High	[R].WVVSAAHCYK.[S]	1xCarbamidomethyl [C8]				FALSE	0.0240052	0	1	2	3	W5Q219	W5Q219 [63-72]	0	1220.59	High	High	0.005895	0.2675	1.92
FALSE	High	[K].APILSDSSCK.[S]	1xCarbamidomethyl [C9]				FALSE	0.00730057	0	1	2	7	W5Q219	W5Q219 [169-178]	0	1077.52	High	High	0	0.04052	2.96
FALSE	High	[K].SAYPGQITSNMFCAGYLEGGK.[D]	1xCarbamidomethyl [C13]				FALSE	0.000684707	0	1	2	16	W5Q219	W5Q219 [179-199]	0	2251.02	High	High	0	0.0004881	4.35
FALSE	High	[K].SAYPGQITSNMFCAGYLEGGK.[D]	1xCarbamidomethyl [C13]; 1xOxidation [M11]; 1xPhospho [S/Y/T]				FALSE	0.0988541	0	1	2	4	W5Q219	W5Q219 [179-199]	0	2346.98	High	High	0	0.04177	2.25
FALSE	High	[R].VYVEELKPTPEGNLEILLQKWENGECAQK.[K]	1xCarbamidomethyl [C26]				FALSE	0.00698259	0	1	2	2	P67976	P67976 [59-87]	1	3414.72	High	High	0	0.003744	5.85
FALSE	High	[R].VYVEELKPTPEGNLEILLQKWENGECAQKK.[I]	1xCarbamidomethyl [C26]				FALSE	0.00249961	0	1	2	2	P67976	P67976 [59-88]	2	3542.82	High	High	0	0.004352	4.12
FALSE	High	[K].APILSDSSCK.[S]	1xCarbamidomethyl [C9]				FALSE	0.0561601	0	1	2	21	W5Q219	W5Q219 [169-178]	0	1077.52	High	High	0	0.02504	3.4
FALSE	High	[R].LAFNPTQLEGQCHV.[-]	1xCarbamidomethyl [C12]				FALSE	0.156206	0	1	1	4	P67976	P67976 [167-180]	0	1613.77	High	High	0	0.06296	3.55
FALSE	High	[K].SAYPGQITSNMFCAGYLEGGK.[D]	1xCarbamidomethyl [C13]; 1xOxidation [M11]; 1xPhospho [T/S/Y]				FALSE	0.0593936	0	1	2	10	W5Q219	W5Q219 [179-199]	0	2346.98	High	High	0	0.01558	2.3
FALSE	High	[K].SAYPGQITSNMFCAGYLEGGK.[D]	1xCarbamidomethyl [C13]; 1xOxidation [M11]				FALSE	0.00174502	0	1	2	10	W5Q219	W5Q219 [179-199]	0	2267.01	High	High	0	0.0004651	4.8
FALSE	High	[K].SAYPGQITSNMFCAGYLEGGK.[D]	1xCarbamidomethyl [C13]				FALSE	0.00013678	0	1	2	44	W5Q219	W5Q219 [179-199]	0	2251.02	High	High	0	2.389e-05	5.6
FALSE	High	[K].IWCKDDQNPHSR.[N]	1xCarbamidomethyl [C3]				FALSE	0.00465548	0	1	2	12	W5QD52	W5QD52 [78-89]	1	1555.71	High	High	0	0.001034	3.49
FALSE	High	[R].VYVEELKPTPEGNLEILLQKWENGECAQK.[K]	1xCarbamidomethyl [C26]				FALSE	0.000160504	0	1	2	4	P67976	P67976 [59-87]	1	3414.72	High	High	0	0.001144	8.18
FALSE	High	[K].DYGGVSLPEWVCTAFHTSGYDTQAIVQNNDSTEYGLFQINNK.[I]	1xCarbamidomethyl [C12]				FALSE	0.0883898	0	1	2	1	W5QD52	W5QD52 [36-77]	0	4739.16	High	High	0	0.02381	2.66
FALSE	High	[K].ALCSEKLDQWLCEKL.[-]	2xCarbamidomethyl [C3; C12]				FALSE	0.00102095	0	1	2	4	W5QD52	W5QD52 [128-142]	2	1892.92	High	High	0	0.0003665	6.17
FALSE	High	[K].APILSDSSCK.[S]	1xCarbamidomethyl [C9]				FALSE	0.00494593	0	1	2	23	W5Q219	W5Q219 [169-178]	0	1077.52	High	High	0	0.001323	3.3
FALSE	High	[R].LAFNPTQLEGQCHV.[-]	1xCarbamidomethyl [C12]				FALSE	0.021046	0	1	1	6	P67976	P67976 [167-180]	0	1613.77	High	High	0	0.005166	4.04
FALSE	High	[K].LDQWLCEKL.[-]	1xCarbamidomethyl [C6]				FALSE	0.0750098	0	1	2	4	W5QD52	W5QD52 [134-142]	1	1204.6	High	High	0	0.05595	2.31
FALSE	High	[-K].FLDDDLTDDIVCAK.[K]	1xCarbamidomethyl [C12]				FALSE	0.0010988	0	1	2	1	W5QD52	W5QD52 [99-112]	0	1639.75	High	High	0	0.0002215	3.82
FALSE	High	[K].SAYPGQITSNMFCAGYLEGGK.[D]	1xCarbamidomethyl [C13]; 1xOxidation [M11]; 1xPhospho [Y/T/S]				FALSE	0.0240285	0	1	2	5	W5Q219	W5Q219 [179-199]	0	2346.98	High	High	0	0.06915	2.55
FALSE	High	[K].SAYPGQITSNMFCAGYLEGGK.[D]	1xCarbamidomethyl [C13]				FALSE	0.000590904	0	1	2	69	W5Q219	W5Q219 [179-199]	0	2251.02	High	High	0	0.0004969	4.21
FALSE	High	[R].WVVSAAHCYK.[S]	1xCarbamidomethyl [C8]				FALSE	0.0297942	0	1	2	15	W5Q219	W5Q219 [63-72]	0	1220.59	High	High	0	0.007673	2.71
FALSE	High	[R].VYVEELKPTPEGNLEILLQKWENGECAQK.[K]	1xCarbamidomethyl [C26]				FALSE	0.0251415	0	1	2	1	P67976	P67976 [59-87]	1	3414.72	High	High	0	0.005986	4.88
FALSE	High	[K].APILSDSSCK.[S]	1xCarbamidomethyl [C9]				FALSE	0.0231387	0	1	2	99	W5Q219	W5Q219 [169-178]	0	1077.52	High	High	0	0.01894	3.5
FALSE	High	[R].LAFNPTQLEGQCHV.[-]	1xCarbamidomethyl [C12]				FALSE	0.0294589	0	1	1	3	P67976	P67976 [167-180]	0	1613.77	High	High	0	0.00754	3.32
FALSE	High	[K].SNSQFNYGMQPLMYSVQEALNARPWWIRVGTDICYYK.[N]	1xCarbamidomethyl [C34]; 1xOxidation [M13]; 2xPhospho [S3(95.3); S15(98.5)]		W5PGE4 2xPhospho [S780(95.3); S792(98.5)]		FALSE	0.143705	0.00891059	1	2	1	W5PGE4	W5PGE4 [778-814]	1	4662.05	High	High	0.0008155	0.07435	2.73
FALSE	High	[K].SAYPGQITSNMFCAGYLEGGK.[D]	1xCarbamidomethyl [C13]				FALSE	0.000267306	0	1	2	16	W5Q219	W5Q219 [179-199]	0	2251.02	High	High	0	0.001512	4.07
FALSE	High	[R].WVVSAAHCYK.[S]	1xCarbamidomethyl [C8]				FALSE	0.0155778	0	1	2	2	W5Q219	W5Q219 [63-72]	0	1220.59	High	High	0	0.02504	1.81
FALSE	High	[K].APILSDSSCK.[S]	1xCarbamidomethyl [C9]				FALSE	0.00461581	0	1	2	16	W5Q219	W5Q219 [169-178]	0	1077.52	High	High	0	0.01743	2.96
FALSE	High	[K].SAYPGQITSNMFCAGYLEGGK.[D]	1xCarbamidomethyl [C13]; 1xOxidation [M11]; 1xPhospho [T/S/Y]				FALSE	0.204774	0	1	2	3	W5Q219	W5Q219 [179-199]	0	2346.98	High	High	0	0.1507	2.58
FALSE	High	[K].SAYPGQITSNMFCAGYLEGGK.[D]	1xCarbamidomethyl [C13]				FALSE	0.000436687	0	1	2	14	W5Q219	W5Q219 [179-199]	0	2251.02	High	High	0	0.003995	3.98
FALSE	High	[R].WVVSAAHCYK.[S]	1xCarbamidomethyl [C8]				FALSE	0.0120235	0	1	2	2	W5Q219	W5Q219 [63-72]	0	1220.59	High	High	0	0.01968	2.36
FALSE	High	[K].APILSDSSCK.[S]	1xCarbamidomethyl [C9]				FALSE	0.00544648	0	1	2	24	W5Q219	W5Q219 [169-178]	0	1077.52	High	High	0	0.03948	3.23
FALSE	High	[K].IVGGYTCGANTVPYQVSLNSGYHFCGGSLINSRWVVSAAHCYK.[S]	3xCarbamidomethyl [C7; C25; C41]				FALSE	0.157124	0	1	2	1	W5Q219	W5Q219 [30-72]	1	4750.24	High	High	0	0.1221	2.7
FALSE	High	[K].KSTGCPFAVSPNLRPMQQVKM.[-]	1xCarbamidomethyl [C5]; 1xOxidation [M21]; 1xPhospho [S10(98.2)]		W5QFN4 1xPhospho [S507(98.2)]		FALSE	0.14812	0	1	2	1	W5QFN4	W5QFN4 [498-518]	2	2472.16	High	High	0	0.1169	3.63
FALSE	High	[K].SAYPGQITSNMFCAGYLEGGK.[D]	1xCarbamidomethyl [C13]				FALSE	9.94776e-06	0	1	2	58	W5Q219	W5Q219 [179-199]	0	2251.02	High	High	0	1.771e-06	5.54
FALSE	High	[K].LILTLTHGSAVCTR.[T]	1xCarbamidomethyl [C12]				FALSE	0.0124328	0	1	3	1	W5NU39	W5NU39 [114-127]	0	1541.85	High	High	0	0.001837	3.04
FALSE	High	[K].IWCKDDQNPHSR.[N]	1xCarbamidomethyl [C3]				FALSE	0.008935	0	1	2	4	W5QD52	W5QD52 [78-89]	1	1555.71	High	High	0	0.001282	3.31
FALSE	High	[R].VYVEELKPTPEGNLEILLQKWENGECAQK.[K]	1xCarbamidomethyl [C26]				FALSE	6.29471e-05	0	1	2	1	P67976	P67976 [59-87]	1	3414.72	High	High	0	5.748e-06	7.17
FALSE	High	[K].WENGECAQK.[K]	1xCarbamidomethyl [C6]				FALSE	0.159998	0	1	2	2	P67976	P67976 [79-87]	0	1121.47	High	High	0.001253	0.06954	2.47
FALSE	High	[R].WVVSAAHCYK.[S]	1xCarbamidomethyl [C8]				FALSE	0.235005	0	1	2	1	W5Q219	W5Q219 [63-72]	0	1220.59	High	High	0	0.04522	2.5
FALSE	High	[-K].FLDDDLTDDIVCAK.[K]	1xCarbamidomethyl [C12]				FALSE	0.000559906	0	2	2	1	A0A1V0CM01; W5QD52	A0A1V0CM01 [1-14]; W5QD52 [99-112]	0	1639.75	High	High	0	6.237e-05	3.77
FALSE	High	[K].ALCSEKLDQWLCEKL.[-]	2xCarbamidomethyl [C3; C12]				FALSE	0.0307233	0	1	2	1	W5QD52	W5QD52 [128-142]	2	1892.92	High	High	0	0.004935	3.9
FALSE	High	[K].APILSDSSCK.[S]	1xCarbamidomethyl [C9]				FALSE	0.00219725	0	1	2	34	W5Q219	W5Q219 [169-178]	0	1077.52	High	High	0	0.001151	3.25
FALSE	High	[R].LAFNPTQLEGQCHV.[-]	1xCarbamidomethyl [C12]				FALSE	0.0248177	0	1	1	4	P67976	P67976 [167-180]	0	1613.77	High	High	0	0.003909	4.38
FALSE	High	[K].LDQWLCEK.[L]	1xCarbamidomethyl [C6]				FALSE	0.22175	0	1	2	1	W5QD52	W5QD52 [134-141]	0	1091.52	High	High	0	0.04234	2.39
FALSE	High	[K].LDQWLCEKL.[-]	1xCarbamidomethyl [C6]				FALSE	0.14107	0	1	2	4	W5QD52	W5QD52 [134-142]	1	1204.6	High	High	0	0.02586	2.98
FALSE	High	[K].SAYPGQITSNMFCAGYLEGGK.[D]	1xCarbamidomethyl [C13]				FALSE	0.00145306	0	1	2	8	W5Q219	W5Q219 [179-199]	0	2251.02	High	High	0	0.001044	4.04
FALSE	High	[R].WVVSAAHCYK.[S]	1xCarbamidomethyl [C8]				FALSE	0.0535101	0	1	2	2	W5Q219	W5Q219 [63-72]	0	1220.59	High	High	0	0.09956	2.53
FALSE	High	[R].VYVEELKPTPEGNLEILLQKWENGECAQKK.[I]	1xCarbamidomethyl [C26]				FALSE	0.00444379	0	1	2	1	P67976	P67976 [59-88]	2	3542.82	High	High	0	0.003197	4.97
FALSE	High	[K].APILSDSSCK.[S]	1xCarbamidomethyl [C9]				FALSE	0.0261181	0	1	2	18	W5Q219	W5Q219 [169-178]	0	1077.52	High	High	0	0.1632	3.01
FALSE	High	[K].SAYPGQITSNMFCAGYLEGGKDSCQGDSGGPVVCSGK.[L]	3xCarbamidomethyl [C13; C24; C34]	3xCarbamidomethyl [C13; C24; C34]			FALSE	0.000545317	0	1	1	8	P00760	P00760 [173-209]	1	3841.66	High	High	0	0.0001216	6.87
FALSE	High	[K].SAYPGQITSNMFCAGYLEGGK.[D]	1xCarbamidomethyl [C13]; 1xPhospho [S/T/Y]; 1xOxidation [M11]	1xCarbamidomethyl [C13]; 1xPhospho [S1; Y3; T8; S9]; 1xOxidation [M11]	P00760 1xPhospho [Y/S/T]	P00760 1xPhospho [S173; Y175; T180; S181]	FALSE	0.0341574	0	1	1	21	P00760	P00760 [173-193]	0	2346.98	High	High	0	0.07028	2.55
FALSE	High	[K].SAYPGQITSNMFCAGYLEGGK.[D]	1xCarbamidomethyl [C13]; 1xOxidation [M11]	1xCarbamidomethyl [C13]; 1xOxidation [M11]			FALSE	0.00116225	0	1	1	20	P00760	P00760 [173-193]	0	2267.01	High	High	0	0.0003639	4.8
FALSE	High	[K].SAYPGQITSNMFCAGYLEGGK.[D]	1xCarbamidomethyl [C13]	1xCarbamidomethyl [C13]			FALSE	0.000284604	0	1	1	88	P00760	P00760 [173-193]	0	2251.02	High	High	0	6.958e-05	5.6
FALSE	High	[K].NKPGVYTKVCNYVSWIKQTIASN.[-]	1xCarbamidomethyl [C10]	1xCarbamidomethyl [C10]			FALSE	0.0153698	0	1	1	5	P00760	P00760 [224-246]	2	2670.37	High	High	0	0.005744	3.92
FALSE	High	[K].NKPGVYTKVCNYVSWIK.[Q]	1xCarbamidomethyl [C10]	1xCarbamidomethyl [C10]			FALSE	0.0141902	0	1	1	12	P00760	P00760 [224-240]	1	2056.07	High	High	0	0.00839	3.48
FALSE	High	[R].LSFNPTQLEEQCHI.[-]	1xCarbamidomethyl [C12]	1xCarbamidomethyl [C12]			FALSE	0.0464791	0	1	2	2	G5E5H7	G5E5H7 [165-178]	0	1715.81	High	High	0	0.02449	3.39
FALSE	High	[K].LQGIVSWGSGCAQKNKPGVYTK.[V]	1xCarbamidomethyl [C11]	1xCarbamidomethyl [C11]			FALSE	5.16079e-05	0	1	1	46	P00760	P00760 [210-231]	1	2378.23	High	High	0	5.851e-05	6.93
FALSE	High	[K].LQGIVSWGSGCAQK.[N]	1xCarbamidomethyl [C11]	1xCarbamidomethyl [C11]			FALSE	0.00265262	0	1	1	151	P00760	P00760 [210-223]	0	1490.74	High	High	0	0.007846	4.32
FALSE	High	[K].VCNYVSWIKQTIASN.[-]	1xCarbamidomethyl [C2]	1xCarbamidomethyl [C2]			FALSE	0.0043323	0	1	1	43	P00760	P00760 [232-246]	1	1782.88	High	High	0.0005814	0.1028	5
FALSE	High	[K].VCNYVSWIK.[Q]	1xCarbamidomethyl [C2]	1xCarbamidomethyl [C2]			FALSE	0.0414679	0	1	1	40	P00760	P00760 [232-240]	0	1168.58	High	High	0	0.05795	3.04
FALSE	High	[R].VASISLPTSCASAGTQCLISGWGNTKSSGTSYPDVLK.[C]	2xCarbamidomethyl [C10; C17]	2xCarbamidomethyl [C10; C17]			FALSE	0.000300167	0	1	1	4	P00760	P00760 [123-159]	1	3800.85	High	High	0	0.0005653	6.52
FALSE	High	[R].VASISLPTSCASAGTQCLISGWGNTK.[S]	1xAcetyl [N-Term]; 2xCarbamidomethyl [C10; C17]	1xAcetyl [N-Term]; 2xCarbamidomethyl [C10; C17]	P00760 1xAcetyl [N-Term]	P00760 1xAcetyl [N-Term]	FALSE	0.0267787	0	1	1	2	P00760	P00760 [123-148]	0	2708.3	High	n/a
FALSE	High	[R].VASISLPTSCASAGTQCLISGWGNTK.[S]	2xCarbamidomethyl [C10; C17]	2xCarbamidomethyl [C10; C17]			FALSE	6.00864e-05	0	1	1	111	P00760	P00760 [123-148]	0	2666.29	High	High	0	1.042e-05	6.75
FALSE	High	[K].SSGTSYPDVLKCLKAPILSDSSCK.[S]	2xCarbamidomethyl [C12; C23]	2xCarbamidomethyl [C12; C23]			FALSE	0.00663265	0	1	1	2	P00760	P00760 [149-172]	2	2613.29	High	High	0	0.002895	4.85
FALSE	High	[K].DSCQGDSGGPVVCSGK.[L]	2xCarbamidomethyl [C3; C13]	2xCarbamidomethyl [C3; C13]			FALSE	0.000501552	0	1	1	36	P00760	P00760 [194-209]	0	1609.66	High	High	0	0.0009089	4.41
FALSE	High	[K].CLKAPILSDSSCK.[S]	2xCarbamidomethyl [C1; C12]	2xCarbamidomethyl [C1; C12]			FALSE	0.00441546	0	1	1	36	P00760	P00760 [160-172]	1	1478.73	High	High	0	0.003925	3.87
FALSE	High	[K].APILSDSSCK.[S]	1xCarbamidomethyl [C9]	1xCarbamidomethyl [C9]			FALSE	0.00322034	0	1	1	43	P00760	P00760 [163-172]	0	1077.52	High	High	0	0.008758	3.3
FALSE	High	[K].ALCSEKLDQWLCEKL.[-]	2xCarbamidomethyl [C3; C12]	2xCarbamidomethyl [C3; C12]			FALSE	0.000414706	0	1	1	8	P00711	P00711 [128-142]	2	1892.92	High	High	0	0.0003715	6.17
FALSE	High	[K].LDQWLCEKL.[-]	1xCarbamidomethyl [C6]	1xCarbamidomethyl [C6]			FALSE	0.0539096	0	1	1	7	P00711	P00711 [134-142]	1	1204.6	High	High	0	0.04666	2.31
FALSE	High	[K].SAYPGQITSNMFCAGYLEGGKDSCQGDSGGPVVCSGK.[L]	3xCarbamidomethyl [C13; C24; C34]; 1xOxidation [M11]	3xCarbamidomethyl [C13; C24; C34]; 1xOxidation [M11]			FALSE	0.0133625	0	1	1	4	P00760	P00760 [173-209]	1	3857.65	High	High	0.001231	0.149	5.87
FALSE	High	[K].SAYPGQITSNMFCAGYLEGGKDSCQGDSGGPVVCSGK.[L]	3xCarbamidomethyl [C13; C24; C34]	3xCarbamidomethyl [C13; C24; C34]			FALSE	2.10408e-06	0	1	1	16	P00760	P00760 [173-209]	1	3841.66	High	High	0	1.497e-05	7.85
FALSE	High	[K].SAYPGQITSNMFCAGYLEGGK.[D]	1xCarbamidomethyl [C13]; 1xPhospho [Y/S/T]; 1xOxidation [M11]	1xCarbamidomethyl [C13]; 1xPhospho [S1; Y3; T8; S9]; 1xOxidation [M11]	P00760 1xPhospho [Y/S/T]	P00760 1xPhospho [S173; Y175; T180; S181]	FALSE	0.144085	0	1	1	16	P00760	P00760 [173-193]	0	2346.98	High	High	0.002898	0.2087	2.46
FALSE	High	[K].SAYPGQITSNMFCAGYLEGGK.[D]	1xCarbamidomethyl [C13]; 1xOxidation [M11]	1xCarbamidomethyl [C13]; 1xOxidation [M11]			FALSE	0.000249079	0	1	1	50	P00760	P00760 [173-193]	0	2267.01	High	High	0	0.0005685	5.12
FALSE	High	[K].SAYPGQITSNMFCAGYLEGGK.[D]	1xCarbamidomethyl [C13]	1xCarbamidomethyl [C13]			FALSE	0.000394749	0	1	1	52	P00760	P00760 [173-193]	0	2251.02	High	High	0	2.238e-05	5.54
FALSE	High	[K].NKPGVYTKVCNYVSWIKQTIASN.[-]	1xCarbamidomethyl [C10]	1xCarbamidomethyl [C10]			FALSE	0.00211812	0	1	1	10	P00760	P00760 [224-246]	2	2670.37	High	High	0	0.0009906	5.11
FALSE	High	[K].NKPGVYTKVCNYVSWIK.[Q]	1xCarbamidomethyl [C10]	1xCarbamidomethyl [C10]			FALSE	0.0110428	0	1	1	22	P00760	P00760 [224-240]	1	2056.07	High	High	0	0.02655	4.34
FALSE	High	[K].IVGGYTCGANTVPYQVSLNSGYHFCGGSLINSQWVVSAAHCYK.[S]	3xCarbamidomethyl [C7; C25; C41]	3xCarbamidomethyl [C7; C25; C41]			FALSE	0.00111246	0	1	1	8	P00760	P00760 [24-66]	0	4722.2	High	High	0	0.0004034	6.53
FALSE	High	[K].SSGTSYPDVLKCLKAPILSDSSCK.[S]	2xCarbamidomethyl [C12; C23]	2xCarbamidomethyl [C12; C23]			FALSE	0.00110449	0	1	1	2	P00760	P00760 [149-172]	2	2613.29	High	High	0	0.002347	7.35
FALSE	High	[K].YLLFCMENSAEPEQSLVCQCLVR.[T]	3xCarbamidomethyl [C5; C18; C20]	3xCarbamidomethyl [C5; C18; C20]			FALSE	0.00966659	0	1	1	6	G5E5H7	G5E5H7 [118-140]	0	2846.3	High	High	0	0.02971	4.35
FALSE	High	[K].VCNYVSWIKQTIASN.[-]	1xCarbamidomethyl [C2]	1xCarbamidomethyl [C2]			FALSE	0.00730143	0	1	1	25	P00760	P00760 [232-246]	1	1782.88	High	High	0	0.1077	4.98
FALSE	High	[K].VCNYVSWIK.[Q]	1xCarbamidomethyl [C2]	1xCarbamidomethyl [C2]			FALSE	0.0300208	0	1	1	27	P00760	P00760 [232-240]	0	1168.58	High	High	0.002898	0.1746	3.12
FALSE	High	[R].VASISLPTSCASAGTQCLISGWGNTKSSGTSYPDVLK.[C]	2xCarbamidomethyl [C10; C17]	2xCarbamidomethyl [C10; C17]			FALSE	4.65875e-05	0	1	1	12	P00760	P00760 [123-159]	1	3800.85	High	High	0	6.613e-05	7.11
FALSE	High	[R].VASISLPTSCASAGTQCLISGWGNTK.[S]	2xCarbamidomethyl [C10; C17]	2xCarbamidomethyl [C10; C17]			FALSE	9.12922e-05	0	1	1	96	P00760	P00760 [123-148]	0	2666.29	High	High	0	0.0005224	6.88
FALSE	High	[R].TCSSQWPSVSDHSR.[G]	1xCarbamidomethyl [C2]	1xCarbamidomethyl [C2]			FALSE	0.192136	0	1	1	2	Q7YS80	Q7YS80 [182-195]	0	1633.7	High	High	0.008748	0.3037	0.95
FALSE	High	[K].LQGIVSWGSGCAQK.[N]	1xCarbamidomethyl [C11]; 1xPhospho [S6]	1xCarbamidomethyl [C11]; 1xPhospho [S6; S9]	P00760 1xPhospho [S215]	P00760 1xPhospho [S215]	FALSE	0.147229	0	1	1	11	P00760	P00760 [210-223]	0	1570.71	High	High	0.001836	0.1566	2.53
FALSE	High	[K].GYGGVSLPEWVCTTFHTSGYDTQAIVQNNDSTEYGLFQINNK.[I]	1xAcetyl [N-Term]; 1xCarbamidomethyl [C12]	1xAcetyl [N-Term]; 1xCarbamidomethyl [C12]	P00711 1xAcetyl [N-Term]	P00711 1xAcetyl [N-Term]	FALSE	0.0842993	0	1	1	3	P00711	P00711 [36-77]	0	4753.18	High	n/a
FALSE	High	[K].DSCQGDSGGPVVCSGK.[L]	2xCarbamidomethyl [C3; C13]	2xCarbamidomethyl [C3; C13]			FALSE	0.000541764	0	1	1	23	P00760	P00760 [194-209]	0	1609.66	High	High	0	2.878e-05	4.8
FALSE	High	[K].CLKAPILSDSSCK.[S]	2xCarbamidomethyl [C1; C12]	2xCarbamidomethyl [C1; C12]			FALSE	0.00442831	0	1	1	35	P00760	P00760 [160-172]	1	1478.73	High	High	0	0.002088	4.31
FALSE	High	[K].APILSDSSCK.[S]	1xCarbamidomethyl [C9]	1xCarbamidomethyl [C9]			FALSE	0.0221116	0	1	1	30	P00760	P00760 [163-172]	0	1077.52	High	High	0	0.01071	3.46
FALSE	High	[K].LQGIVSWGSGCAQKNKPGVYTK.[V]	1xCarbamidomethyl [C11]	1xCarbamidomethyl [C11]			FALSE	9.39577e-05	0	1	1	38	P00760	P00760 [210-231]	1	2378.23	High	High	0	8.773e-05	6.98
FALSE	High	[K].LQGIVSWGSGCAQK.[N]	1xCarbamidomethyl [C11]	1xCarbamidomethyl [C11]			FALSE	0.00660178	0	1	1	169	P00760	P00760 [210-223]	0	1490.74	High	High	0	0.002143	4.24
FALSE	High	[K].LDQWLCEKL.[-]	1xCarbamidomethyl [C6]	1xCarbamidomethyl [C6]			FALSE	0.0984025	0	1	1	2	P00711	P00711 [134-142]	1	1204.6	High	High	0	0.05864	2.6
FALSE	High	[K].ALCSEKLDQWLCEKL.[-]	2xCarbamidomethyl [C3; C12]	2xCarbamidomethyl [C3; C12]			FALSE	0.0290369	0	1	1	2	P00711	P00711 [128-142]	2	1892.92	High	High	0	0.001246	3.03
FALSE	High	[K].SAYPGQITSNMFCAGYLEGGKDSCQGDSGGPVVCSGK.[L]	3xCarbamidomethyl [C13; C24; C34]	3xCarbamidomethyl [C13; C24; C34]			FALSE	0.0146089	0	1	1	4	P00760	P00760 [173-209]	1	3841.66	High	High	0	0.0004265	4.52
FALSE	High	[K].SAYPGQITSNMFCAGYLEGGK.[D]	1xCarbamidomethyl [C13]	1xCarbamidomethyl [C13]			FALSE	0.000368645	0	1	1	47	P00760	P00760 [173-193]	0	2251.02	High	High	0	1.746e-06	4.22
FALSE	High	[K].NKPGVYTKVCNYVSWIK.[Q]	1xCarbamidomethyl [C10]	1xCarbamidomethyl [C10]			FALSE	0.115891	0	1	1	2	P00760	P00760 [224-240]	1	2056.07	High	High	0	0.0138	2.02
FALSE	High	[K].IVGGYTCGANTVPYQVSLNSGYHFCGGSLINSQWVVSAAHCYK.[S]	3xCarbamidomethyl [C7; C25; C41]	3xCarbamidomethyl [C7; C25; C41]			FALSE	0.121542	0	1	1	3	P00760	P00760 [24-66]	0	4722.2	High	Low	0.7594	1	2.52
FALSE	High	[K].LQGIVSWGSGCAQKNKPGVYTK.[V]	1xCarbamidomethyl [C11]	1xCarbamidomethyl [C11]			FALSE	0.000289566	0	1	1	34	P00760	P00760 [210-231]	1	2378.23	High	High	0	5.534e-07	6.22
FALSE	High	[K].LQGIVSWGSGCAQK.[N]	1xCarbamidomethyl [C11]	1xCarbamidomethyl [C11]			FALSE	0.00110197	0	1	1	342	P00760	P00760 [210-223]	0	1490.74	High	High	0	0.0002555	4.19
FALSE	High	[K].YLLFCMENSAEPEQSLVCQCLVR.[T]	3xCarbamidomethyl [C5; C18; C20]	3xCarbamidomethyl [C5; C18; C20]			FALSE	0.149561	0	1	1	3	G5E5H7	G5E5H7 [118-140]	0	2846.3	High	High	0	0.02146	2.52
FALSE	High	[K].VCNYVSWIK.[Q]	1xCarbamidomethyl [C2]	1xCarbamidomethyl [C2]			FALSE	0.0120346	0	1	1	359	P00760	P00760 [232-240]	0	1168.58	High	High	0	0.008914	3.08
FALSE	High	[R].VASISLPTSCASAGTQCLISGWGNTKSSGTSYPDVLK.[C]	2xCarbamidomethyl [C10; C17]	2xCarbamidomethyl [C10; C17]			FALSE	0.0153212	0	1	1	12	P00760	P00760 [123-159]	1	3800.85	High	High	0.003239	0.1633	4.4
FALSE	High	[R].VASISLPTSCASAGTQCLISGWGNTK.[S]	2xCarbamidomethyl [C10; C17]	2xCarbamidomethyl [C10; C17]			FALSE	0.000750379	0	1	1	149	P00760	P00760 [123-148]	0	2666.29	High	High	0	2.113e-06	4.52
FALSE	High	[K].DSCQGDSGGPVVCSGK.[L]	2xCarbamidomethyl [C3; C13]	2xCarbamidomethyl [C3; C13]			FALSE	0.0211641	0	1	1	17	P00760	P00760 [194-209]	0	1609.66	High	High	0	0.002953	3.27
FALSE	High	[K].CLKAPILSDSSCK.[S]	2xCarbamidomethyl [C1; C12]	2xCarbamidomethyl [C1; C12]			FALSE	0.00301532	0	1	1	62	P00760	P00760 [160-172]	1	1478.73	High	High	0	0.0003237	3.43
FALSE	High	[K].ATLVCLISDFYPGSVTVVWK.[A]	1xCarbamidomethyl [C5]	1xCarbamidomethyl [C5]			FALSE	0.0654532	0	1	2	10	F1MCF8	F1MCF8 [152-171]	0	2255.18	High	High	0	0.005136	2.99
FALSE	High	[K].APILSDSSCK.[S]	1xCarbamidomethyl [C9]	1xCarbamidomethyl [C9]			FALSE	0.0172578	0	1	1	90	P00760	P00760 [163-172]	0	1077.52	High	High	0	0.002617	2.98
FALSE	High	[K].VCNYVSWIKQTIASN.[-]	1xCarbamidomethyl [C2]	1xCarbamidomethyl [C2]			FALSE	0.239943	0.00990872	1	1	9	P00760	P00760 [232-246]	1	1782.88	High	High	0.001274	0.1022	3.19
FALSE	High	[K].LDQWLCEKL.[-]	1xCarbamidomethyl [C6]	1xCarbamidomethyl [C6]			FALSE	0.206597	0.00990872	1	1	2	P00711	P00711 [134-142]	1	1204.6	High	High	0.0008542	0.06613	2.44
FALSE	High	[K].SAYPGQITSNMFCAGYLEGGK.[D]	1xCarbamidomethyl [C13]; 1xPhospho [T/S/Y]; 1xOxidation [M11]	1xCarbamidomethyl [C13]; 1xPhospho [S1; Y3; T8; S9]; 1xOxidation [M11]	P00760 1xPhospho [Y/T/S]	P00760 1xPhospho [S173; Y175; T180; S181]	FALSE	0.185926	0.00990872	1	1	7	P00760	P00760 [173-193]	0	2346.98	High	High	0.0004549	0.03184	1.46
FALSE	High	[K].SAYPGQITSNMFCAGYLEGGK.[D]	1xCarbamidomethyl [C13]	1xCarbamidomethyl [C13]			FALSE	2.27189e-09	0	1	1	17	P00760	P00760 [173-193]	0	2251.02	High	High	0	0.0002187	4.07
FALSE	High	[R].VASISLPTSCASAGTQCLISGWGNTK.[S]	2xCarbamidomethyl [C10; C17]	2xCarbamidomethyl [C10; C17]			FALSE	5.39401e-08	0	1	1	29	P00760	P00760 [123-148]	0	2666.29	High	High	0	0.01513	4.24
FALSE	High	[R].VASISLPTSCASAGTQCLISGWGNTKSSGTSYPDVLK.[C]	2xCarbamidomethyl [C10; C17]	2xCarbamidomethyl [C10; C17]			FALSE	1.54053e-05	0	1	1	3	P00760	P00760 [123-159]	1	3800.85	High	High	0	0.07044	3.48
FALSE	High	[K].VCNYVSWIK.[Q]	1xCarbamidomethyl [C2]	1xCarbamidomethyl [C2]			FALSE	5.3201e-05	0	1	1	117	P00760	P00760 [232-240]	0	1168.58	High	High	0	0.05547	2.75
FALSE	High	[K].LQGIVSWGSGCAQKNKPGVYTK.[V]	1xCarbamidomethyl [C11]	1xCarbamidomethyl [C11]			FALSE	6.79778e-12	0	1	1	14	P00760	P00760 [210-231]	1	2378.23	High	High	0	0.0006243	6.06
FALSE	High	[K].LQGIVSWGSGCAQK.[N]	1xCarbamidomethyl [C11]	1xCarbamidomethyl [C11]			FALSE	1.95365e-08	0	1	1	94	P00760	P00760 [210-223]	0	1490.74	High	High	0	0.01054	4.2
FALSE	High	[K].APILSDSSCK.[S]	1xCarbamidomethyl [C9]	1xCarbamidomethyl [C9]			FALSE	0.000203715	0	1	1	12	P00760	P00760 [163-172]	0	1077.52	High	High	0	0.02841	2.96
FALSE	High	[K].CLKAPILSDSSCK.[S]	2xCarbamidomethyl [C1; C12]	2xCarbamidomethyl [C1; C12]			FALSE	1.87888e-07	0	1	1	12	P00760	P00760 [160-172]	1	1478.73	High	High	0	0.006204	3.87
FALSE	High	[K].DSCQGDSGGPVVCSGK.[L]	2xCarbamidomethyl [C3; C13]	2xCarbamidomethyl [C3; C13]			FALSE	0.00021085	0	1	1	6	P00760	P00760 [194-209]	0	1609.66	High	High	0	0.02494	3.31
FALSE	High	[K].SAYPGQITSNMFCAGYLEGGKDSCQGDSGGPVVCSGK.[L]	3xCarbamidomethyl [C13; C24; C34]	3xCarbamidomethyl [C13; C24; C34]			FALSE	9.69689e-06	0	1	1	6	P00760	P00760 [173-209]	1	3841.66	High	High	0	0.0009181	3.77
FALSE	High	[K].SSGTSYPDVLKCLK.[A]	1xCarbamidomethyl [C12]	1xCarbamidomethyl [C12]			FALSE	0.0983027	0	1	1	2	P00760	P00760 [149-162]	1	1554.78	High	High	0	0.02368	2.49
FALSE	High	[K].SAYPGQITSNMFCAGYLEGGK.[D]	1xCarbamidomethyl [C13]; 1xPhospho [S/Y/T]; 1xOxidation [M11]	1xCarbamidomethyl [C13]; 1xPhospho [S1; Y3; T8; S9]; 1xOxidation [M11]	P00760 1xPhospho [Y/S/T]	P00760 1xPhospho [S173; Y175; T180; S181]	FALSE	0.0187668	0	1	1	11	P00760	P00760 [173-193]	0	2346.98	High	High	0	0.006912	2.25
FALSE	High	[R].VASISLPTSCASAGTQCLISGWGNTK.[S]	2xCarbamidomethyl [C10; C17]	2xCarbamidomethyl [C10; C17]			FALSE	9.74396e-06	0	1	1	54	P00760	P00760 [123-148]	0	2666.29	High	High	0	4.808e-05	4.74
FALSE	High	[R].VASISLPTSCASAGTQCLISGWGNTKSSGTSYPDVLK.[C]	2xCarbamidomethyl [C10; C17]	2xCarbamidomethyl [C10; C17]			FALSE	0.000168778	0	1	1	5	P00760	P00760 [123-159]	1	3800.85	High	High	0	0.007944	3.98
FALSE	High	[K].VCNYVSWIK.[Q]	1xCarbamidomethyl [C2]	1xCarbamidomethyl [C2]			FALSE	0.0026665	0	1	1	189	P00760	P00760 [232-240]	0	1168.58	High	High	0	0.05343	2.95
FALSE	High	[R].VYVEELKPTPEGDLEILLQKWENGECAQKK.[I]	1xCarbamidomethyl [C26]	1xCarbamidomethyl [C26]			FALSE	0.0484785	0	1	2	2	G5E5H7	G5E5H7 [57-86]	2	3543.8	High	Medium	0.01926	0.3177	3.54
FALSE	High	[K].SAYPGQITSNMFCAGYLEGGK.[D]	1xCarbamidomethyl [C13]	1xCarbamidomethyl [C13]			FALSE	1.51389e-05	0	1	1	36	P00760	P00760 [173-193]	0	2251.02	High	High	0	2.962e-05	4.35
FALSE	High	[K].APILSDSSCK.[S]	1xCarbamidomethyl [C9]	1xCarbamidomethyl [C9]			FALSE	0.00962048	0	1	1	40	P00760	P00760 [163-172]	0	1077.52	High	High	0	0.001884	3.4
FALSE	High	[K].ATLVCLISDFYPGSVTVVWK.[A]	1xCarbamidomethyl [C5]	1xCarbamidomethyl [C5]			FALSE	0.0491878	0	1	2	3	F1MCF8	F1MCF8 [152-171]	0	2255.18	High	High	0	0.01997	2.71
FALSE	High	[K].CLKAPILSDSSCK.[S]	2xCarbamidomethyl [C1; C12]	2xCarbamidomethyl [C1; C12]			FALSE	0.00124679	0	1	1	23	P00760	P00760 [160-172]	1	1478.73	High	High	0	0.001028	3.4
FALSE	High	[K].DSCQGDSGGPVVCSGK.[L]	2xCarbamidomethyl [C3; C13]	2xCarbamidomethyl [C3; C13]			FALSE	0.00587091	0	1	1	25	P00760	P00760 [194-209]	0	1609.66	High	High	0	0.001496	3.48
FALSE	High	[K].NKPGVYTKVCNYVSWIK.[Q]	1xCarbamidomethyl [C10]	1xCarbamidomethyl [C10]			FALSE	0.00160377	0	1	1	6	P00760	P00760 [224-240]	1	2056.07	High	High	0	0.0004242	3.65
FALSE	High	[K].IVGGYTCGANTVPYQVSLNSGYHFCGGSLINSQWVVSAAHCYK.[S]	3xCarbamidomethyl [C7; C25; C41]	3xCarbamidomethyl [C7; C25; C41]			FALSE	0.0026665	0	1	1	3	P00760	P00760 [24-66]	0	4722.2	High	High	0	0.03215	2.47
FALSE	High	[K].LQGIVSWGSGCAQKNKPGVYTK.[V]	1xCarbamidomethyl [C11]	1xCarbamidomethyl [C11]			FALSE	4.74773e-07	0	1	1	28	P00760	P00760 [210-231]	1	2378.23	High	High	0	5.334e-06	6.15
FALSE	High	[K].LQGIVSWGSGCAQK.[N]	1xCarbamidomethyl [C11]	1xCarbamidomethyl [C11]			FALSE	0.000109159	0	1	1	201	P00760	P00760 [210-223]	0	1490.74	High	High	0	0.0002357	4.24
FALSE	High	[R].VYVEELKPTPEGDLEILLQKWENGECAQKK.[I]	1xCarbamidomethyl [C26]; 1xPhospho [T/Y]	1xCarbamidomethyl [C26]; 1xPhospho [Y2; T9]	G5E5H7 1xPhospho [T/Y]	G5E5H7 1xPhospho [Y58; T65]	FALSE	0.0115081	0	1	2	2	G5E5H7	G5E5H7 [57-86]	2	3623.77	High	High	0.001426	0.06446	4.16
FALSE	High	[K].ALCSEKLDQWLCEKL.[-]	2xCarbamidomethyl [C3; C12]	2xCarbamidomethyl [C3; C12]			FALSE	0.00538421	0	1	1	4	P00711	P00711 [128-142]	2	1892.92	High	High	0	0.005116	4.54
FALSE	High	[K].SAYPGQITSNMFCAGYLEGGK.[D]	1xCarbamidomethyl [C13]	1xCarbamidomethyl [C13]			FALSE	3.46607e-05	0	1	1	74	P00760	P00760 [173-193]	0	2251.02	High	High	0	4.014e-05	5.58
FALSE	High	[K].NKPGVYTKVCNYVSWIKQTIASN.[-]	1xCarbamidomethyl [C10]	1xCarbamidomethyl [C10]			FALSE	0.00253699	0	1	1	8	P00760	P00760 [224-246]	2	2670.37	High	High	0	0.0001798	6.17
FALSE	High	[K].NKPGVYTKVCNYVSWIK.[Q]	1xCarbamidomethyl [C10]	1xCarbamidomethyl [C10]			FALSE	0.00103107	0	1	1	19	P00760	P00760 [224-240]	1	2056.07	High	High	0	0.0003699	3.92
FALSE	High	[K].LQGIVSWGSGCAQKNKPGVYTK.[V]	1xCarbamidomethyl [C11]	1xCarbamidomethyl [C11]			FALSE	6.08447e-06	0	1	1	41	P00760	P00760 [210-231]	1	2378.23	High	High	0	4.445e-06	6.68
FALSE	High	[K].LQGIVSWGSGCAQK.[N]	1xCarbamidomethyl [C11]	1xCarbamidomethyl [C11]			FALSE	0.000627968	0	1	1	177	P00760	P00760 [210-223]	0	1490.74	High	High	0	0.001023	4.18
FALSE	High	[R].VYVEELKPTPEGDLEILLQKWENGECAQKK.[I]	1xCarbamidomethyl [C26]	1xCarbamidomethyl [C26]			FALSE	0.0423181	0	1	2	3	G5E5H7	G5E5H7 [57-86]	2	3543.8	High	High	0.001227	0.1483	3.6
FALSE	High	[K].VCNYVSWIKQTIASN.[-]	1xCarbamidomethyl [C2]	1xCarbamidomethyl [C2]			FALSE	0.0764602	0	1	1	18	P00760	P00760 [232-246]	1	1782.88	High	High	0	0.02706	4.39
FALSE	High	[K].VCNYVSWIK.[Q]	1xCarbamidomethyl [C2]	1xCarbamidomethyl [C2]			FALSE	0.00325083	0	1	1	189	P00760	P00760 [232-240]	0	1168.58	High	High	0.0004586	0.07354	3
FALSE	High	[R].VASISLPTSCASAGTQCLISGWGNTKSSGTSYPDVLK.[C]	2xCarbamidomethyl [C10; C17]	2xCarbamidomethyl [C10; C17]			FALSE	0.000231925	0	1	1	2	P00760	P00760 [123-159]	1	3800.85	High	High	0	6.356e-06	6.29
FALSE	High	[R].VASISLPTSCASAGTQCLISGWGNTK.[S]	2xCarbamidomethyl [C10; C17]	2xCarbamidomethyl [C10; C17]			FALSE	2.75245e-05	0	1	1	71	P00760	P00760 [123-148]	0	2666.29	High	High	0	0.0003678	6.68
FALSE	High	[K].SSGTSYPDVLKCLK.[A]	1xCarbamidomethyl [C12]	1xCarbamidomethyl [C12]			FALSE	0.0237293	0	1	1	2	P00760	P00760 [149-162]	1	1554.78	High	High	0	0.004104	2.4
FALSE	High	[K].YLLFCMENSAEPEQSLVCQCLVR.[T]	3xCarbamidomethyl [C5; C18; C20]	3xCarbamidomethyl [C5; C18; C20]			FALSE	0.00239751	0	1	1	6	G5E5H7	G5E5H7 [118-140]	0	2846.3	High	High	0	0.0001664	5
FALSE	High	[K].DSCQGDSGGPVVCSGK.[L]	2xCarbamidomethyl [C3; C13]	2xCarbamidomethyl [C3; C13]			FALSE	0.000430121	0	1	1	24	P00760	P00760 [194-209]	0	1609.66	High	High	0	0.0001418	4.34
FALSE	High	[K].CLKAPILSDSSCK.[S]	2xCarbamidomethyl [C1; C12]	2xCarbamidomethyl [C1; C12]			FALSE	0.00943643	0	1	1	8	P00760	P00760 [160-172]	1	1478.73	High	High	0	0.002706	3.69
FALSE	High	[K].ATLVCLISDFYPGSVTVVWK.[A]	1xCarbamidomethyl [C5]	1xCarbamidomethyl [C5]			FALSE	0.00205001	0	1	2	10	F1MCF8	F1MCF8 [152-171]	0	2255.18	High	High	0	0.0001501	4.84
FALSE	High	[K].APILSDSSCK.[S]	1xCarbamidomethyl [C9]	1xCarbamidomethyl [C9]			FALSE	0.00474613	0	1	1	47	P00760	P00760 [163-172]	0	1077.52	High	High	0	0.01321	3.36
FALSE	High	[R].FQSSAVMALQEASEAYLVGLFEDTNLCAIHAK.[R]	1xCarbamidomethyl [C27]	1xCarbamidomethyl [C27]			FALSE	0.0202898	0	1	2	2	E1BGN3	E1BGN3 [85-116]	0	3513.7	High	High	0	0.003988	2.61
FALSE	High	[K].LDQWLCEKL.[-]	1xCarbamidomethyl [C6]	1xCarbamidomethyl [C6]			FALSE	0.0778021	0	1	1	4	P00711	P00711 [134-142]	1	1204.6	High	High	0	0.02144	2.66
FALSE	High	[K].IVGGYTCGANTVPYQVSLNSGYHFCGGSLINSQWVVSAAHCYK.[S]	3xCarbamidomethyl [C7; C25; C41]	3xCarbamidomethyl [C7; C25; C41]			FALSE	0.00120431	0	1	1	5	P00760	P00760 [24-66]	0	4722.2	High	High	0	0.03199	2.98
FALSE	High	[K].SAYPGQITSNMFCAGYLEGGKDSCQGDSGGPVVCSGK.[L]	3xCarbamidomethyl [C13; C24; C34]	3xCarbamidomethyl [C13; C24; C34]			FALSE	0.00249421	0	1	1	5	P00760	P00760 [173-209]	1	3841.66	High	High	0	0.08456	4.57
FALSE	High	[K].TIVFSGCAVQMYLSLAMGSTECVLLAVMAYDR.[Y]	2xCarbamidomethyl [C7; C22]; 1xPhospho [Y30]; 3xOxidation [M11; M17; M28]	2xCarbamidomethyl [C7; C22]; 1xPhospho [Y30]; 3xOxidation [M11; M17; M28]	E1BDU1 1xPhospho [Y120]	E1BDU1 1xPhospho [Y120]	FALSE	0.255964	0	1	1	1	E1BDU1	E1BDU1 [91-122]	0	3684.65	High	High	0	0.146	0.54
FALSE	High	[K].DSCQGDSGGPVVCSGK.[L]	2xCarbamidomethyl [C3; C13]	2xCarbamidomethyl [C3; C13]			FALSE	0.000131653	0	1	1	10	P00760	P00760 [194-209]	0	1609.66	High	High	0	0.002315	3.88
FALSE	High	[R].VASISLPTSCASAGTQCLISGWGNTK.[S]	2xCarbamidomethyl [C10; C17]	2xCarbamidomethyl [C10; C17]			FALSE	0.000185343	0	1	1	32	P00760	P00760 [123-148]	0	2666.29	High	High	0	0.001395	4.31
FALSE	High	[R].VASISLPTSCASAGTQCLISGWGNTKSSGTSYPDVLK.[C]	2xCarbamidomethyl [C10; C17]	2xCarbamidomethyl [C10; C17]			FALSE	0.000370949	0	1	1	5	P00760	P00760 [123-159]	1	3800.85	High	High	0	0.05754	4.47
FALSE	High	[K].CLKAPILSDSSCK.[S]	2xCarbamidomethyl [C1; C12]	2xCarbamidomethyl [C1; C12]			FALSE	0.000409031	0	1	1	14	P00760	P00760 [160-172]	1	1478.73	High	High	0	0.02864	3.57
FALSE	High	[K].APILSDSSCK.[S]	1xCarbamidomethyl [C9]	1xCarbamidomethyl [C9]			FALSE	0.00706218	0	1	1	37	P00760	P00760 [163-172]	0	1077.52	High	High	0	0.04677	3.01
FALSE	High	[K].VCNYVSWIK.[Q]	1xCarbamidomethyl [C2]	1xCarbamidomethyl [C2]			FALSE	0.00207154	0	1	1	129	P00760	P00760 [232-240]	0	1168.58	High	High	0	0.01788	2.98
FALSE	High	[K].SAYPGQITSNMFCAGYLEGGK.[D]	1xCarbamidomethyl [C13]	1xCarbamidomethyl [C13]			FALSE	3.31893e-05	0	1	1	17	P00760	P00760 [173-193]	0	2251.02	High	High	0	0.0001873	4.04
FALSE	High	[K].LQGIVSWGSGCAQKNKPGVYTK.[V]	1xCarbamidomethyl [C11]	1xCarbamidomethyl [C11]			FALSE	1.72988e-05	0	1	1	7	P00760	P00760 [210-231]	1	2378.23	High	High	0	2.71399e-05	5.46
FALSE	High	[K].LQGIVSWGSGCAQK.[N]	1xCarbamidomethyl [C11]	1xCarbamidomethyl [C11]			FALSE	0.00016403	0	1	1	45	P00760	P00760 [210-223]	0	1490.74	High	High	0	0.01801	3.98
FALSE	High	[K].NKPGVYTKVCNYVSWIK.[Q]	1xCarbamidomethyl [C10]	1xCarbamidomethyl [C10]			FALSE	0.00126462	0	1	1	4	P00760	P00760 [224-240]	1	2056.07	High	High	0	0.001177	3.79
FALSE	High	[K].SAYPGQITSNMFCAGYLEGGK.[D]	1xCarbamidomethyl [C13]	1xCarbamidomethyl [C13]			FALSE	0.00132372	0	1	1	116	P00760	P00760 [173-193]	0	2251.02	High	High	0	5.383e-06	5.54
FALSE	High	[K].NKPGVYTKVCNYVSWIK.[Q]	1xCarbamidomethyl [C10]	1xCarbamidomethyl [C10]			FALSE	0.0296023	0	1	1	11	P00760	P00760 [224-240]	1	2056.07	High	High	0	0.001452	3.62
FALSE	High	[K].LILTLTHGTAVCTR.[T]	1xCarbamidomethyl [C12]	1xCarbamidomethyl [C12]			FALSE	0.140373	0	1	1	4	P10790	P10790 [114-127]	0	1555.86	High	High	0.0004596	0.06674	3.18
FALSE	High	[K].LQGIVSWGSGCAQK.[N]	1xCarbamidomethyl [C11]	1xCarbamidomethyl [C11]			FALSE	0.0108988	0	1	1	151	P00760	P00760 [210-223]	0	1490.74	High	High	0	0.0009659	4.13
FALSE	High	[K].LQGIVSWGSGCAQKNKPGVYTK.[V]	1xCarbamidomethyl [C11]	1xCarbamidomethyl [C11]			FALSE	0.00139077	0	1	1	52	P00760	P00760 [210-231]	1	2378.23	High	High	0	1.17e-05	6.62
FALSE	High	[K].VLVLDTDYKKYLLFCMENSAEPEQSLVCQCLVR.[T]	3xCarbamidomethyl [C15; C28; C30]	3xCarbamidomethyl [C15; C28; C30]			FALSE	0.0279441	0	1	1	2	G5E5H7	G5E5H7 [108-140]	2	4020.96	High	High	0	0.001252	3.72
FALSE	High	[R].VYVEELKPTPEGDLEILLQKWENGECAQK.[K]	1xCarbamidomethyl [C26]	1xCarbamidomethyl [C26]			FALSE	0.019665	0	1	2	2	G5E5H7	G5E5H7 [57-85]	1	3415.71	High	High	0	0.0006382	4.98
FALSE	High	[R].VYVEELKPTPEGDLEILLQKWENGECAQKK.[I]	1xCarbamidomethyl [C26]	1xCarbamidomethyl [C26]			FALSE	0.0501443	0	1	2	7	G5E5H7	G5E5H7 [57-86]	2	3543.8	High	High	0	0.003838	6.74
FALSE	High	[K].YLLFCMENSAEPEQSLVCQCLVR.[T]	3xCarbamidomethyl [C5; C18; C20]	3xCarbamidomethyl [C5; C18; C20]			FALSE	0.00149776	0	1	1	4	G5E5H7	G5E5H7 [118-140]	0	2846.3	High	High	0	2.078e-05	5.76
FALSE	High	[R].VASISLPTSCASAGTQCLISGWGNTK.[S]	2xCarbamidomethyl [C10; C17]	2xCarbamidomethyl [C10; C17]			FALSE	0.000311548	0	1	1	93	P00760	P00760 [123-148]	0	2666.29	High	High	0	7.559e-07	6.69
FALSE	High	[K].VCNYVSWIK.[Q]	1xCarbamidomethyl [C2]	1xCarbamidomethyl [C2]			FALSE	0.0629755	0	1	1	75	P00760	P00760 [232-240]	0	1168.58	High	High	0.0008845	0.1189	3.09
FALSE	High	[K].VCNYVSWIKQTIASN.[-]	1xCarbamidomethyl [C2]	1xCarbamidomethyl [C2]			FALSE	0.0282527	0	1	1	65	P00760	P00760 [232-246]	1	1782.88	High	High	0.0004596	0.04121	5.24
FALSE	High	[K].APILSDSSCK.[S]	1xCarbamidomethyl [C9]	1xCarbamidomethyl [C9]			FALSE	0.0113569	0	1	1	68	P00760	P00760 [163-172]	0	1077.52	High	High	0	0.0006581	3.25
FALSE	High	[K].DSCQGDSGGPVVCSGK.[L]	2xCarbamidomethyl [C3; C13]	2xCarbamidomethyl [C3; C13]			FALSE	0.00411301	0	1	1	32	P00760	P00760 [194-209]	0	1609.66	High	High	0	0.0001158	4.28
FALSE	High	[K].CLKAPILSDSSCK.[S]	2xCarbamidomethyl [C1; C12]	2xCarbamidomethyl [C1; C12]			FALSE	0.0210042	0	1	1	14	P00760	P00760 [160-172]	1	1478.73	High	High	0	0.0007266	3.74
FALSE	High	[K].ALCSEKLDQWLCEKL.[-]	2xCarbamidomethyl [C3; C12]	2xCarbamidomethyl [C3; C12]			FALSE	0.137324	0	1	1	2	P00711	P00711 [128-142]	2	1892.92	High	High	0	0.02637	3.9
FALSE	High	[K].KYLLFCMENSAEPEQSLVCQCLVR.[T]	3xCarbamidomethyl [C6; C19; C21]	3xCarbamidomethyl [C6; C19; C21]			FALSE	0.0472057	0	1	1	2	G5E5H7	G5E5H7 [117-140]	1	2974.39	High	High	0	0.003824	4.31
FALSE	High	[K].WENGECAQK.[K]	1xCarbamidomethyl [C6]	1xCarbamidomethyl [C6]			FALSE	0.237782	0.00578417	1	2	4	G5E5H7	G5E5H7 [77-85]	0	1121.47	High	High	0.0004596	0.08534	2.47
FALSE	High	[K].LDQWLCEKL.[-]	1xCarbamidomethyl [C6]	1xCarbamidomethyl [C6]			FALSE	0.167793	0.00578417	1	1	8	P00711	P00711 [134-142]	1	1204.6	High	High	0.0004596	0.03851	2.98
FALSE	High	[K].SAYPGQITSNMFCAGYLEGGK.[D]	1xCarbamidomethyl [C13]; 1xPhospho [S/Y/T]; 1xOxidation [M11]	1xCarbamidomethyl [C13]; 1xPhospho [S1; Y3; T8; S9]; 1xOxidation [M11]	P00760 1xPhospho [T/S/Y]	P00760 1xPhospho [S173; Y175; T180; S181]	FALSE	0.22508	0.00578417	1	1	5	P00760	P00760 [173-193]	0	2346.98	High	High	0.001265	0.1395	1.87
FALSE	High	[K].SSGTSYPDVLKCLK.[A]	1xCarbamidomethyl [C12]	1xCarbamidomethyl [C12]			FALSE	0.0249304	0	1	1	4	P00760	P00760 [149-162]	1	1554.78	High	High	0	0.006681	3.37
FALSE	High	[R].VASISLPTSCASAGTQCLISGWGNTK.[S]	2xCarbamidomethyl [C10; C17]	2xCarbamidomethyl [C10; C17]			FALSE	0.000522901	0	1	1	47	P00760	P00760 [123-148]	0	2666.29	High	High	0	0.0001137	4.74
FALSE	High	[R].VASISLPTSCASAGTQCLISGWGNTKSSGTSYPDVLK.[C]	2xCarbamidomethyl [C10; C17]	2xCarbamidomethyl [C10; C17]			FALSE	0.0369816	0	1	1	10	P00760	P00760 [123-159]	1	3800.85	High	High	0.001433	0.1105	4.15
FALSE	High	[K].VCNYVSWIK.[Q]	1xCarbamidomethyl [C2]	1xCarbamidomethyl [C2]			FALSE	0.00841053	0	1	1	148	P00760	P00760 [232-240]	0	1168.58	High	High	0	0.02864	2.85
FALSE	High	[K].SAYPGQITSNMFCAGYLEGGK.[D]	1xCarbamidomethyl [C13]; 1xPhospho [S/Y/T]; 1xOxidation [M11]	1xCarbamidomethyl [C13]; 1xPhospho [S1; Y3; T8; S9]; 1xOxidation [M11]	P00760 1xPhospho [Y/T/S]	P00760 1xPhospho [S173; Y175; T180; S181]	FALSE	0.184378	0	1	1	10	P00760	P00760 [173-193]	0	2346.98	High	High	0.001433	0.08231	2.58
FALSE	High	[K].APILSDSSCK.[S]	1xCarbamidomethyl [C9]	1xCarbamidomethyl [C9]			FALSE	0.0429222	0	1	1	48	P00760	P00760 [163-172]	0	1077.52	High	High	0	0.01534	3.23
FALSE	High	[K].CLKAPILSDSSCK.[S]	2xCarbamidomethyl [C1; C12]	2xCarbamidomethyl [C1; C12]			FALSE	0.00794486	0	1	1	18	P00760	P00760 [160-172]	1	1478.73	High	High	0	0.002006	3.23
FALSE	High	[K].DSCQGDSGGPVVCSGK.[L]	2xCarbamidomethyl [C3; C13]	2xCarbamidomethyl [C3; C13]			FALSE	0.00554694	0	1	1	16	P00760	P00760 [194-209]	0	1609.66	High	High	0	0.01093	3.87
FALSE	High	[K].SAYPGQITSNMFCAGYLEGGKDSCQGDSGGPVVCSGK.[L]	3xCarbamidomethyl [C13; C24; C34]	3xCarbamidomethyl [C13; C24; C34]			FALSE	0.119137	0	1	1	7	P00760	P00760 [173-209]	1	3841.66	High	High	0	0.0345	4.14
FALSE	High	[K].LQGIVSWGSGCAQK.[N]	1xCarbamidomethyl [C11]	1xCarbamidomethyl [C11]			FALSE	0.00091218	0	1	1	94	P00760	P00760 [210-223]	0	1490.74	High	High	0	0.0002228	4.29
FALSE	High	[K].LQGIVSWGSGCAQKNKPGVYTK.[V]	1xCarbamidomethyl [C11]	1xCarbamidomethyl [C11]			FALSE	2.51838e-05	0	1	1	12	P00760	P00760 [210-231]	1	2378.23	High	High	0	0.0001073	6.66
FALSE	High	[K].IVGGYTCGANTVPYQVSLNSGYHFCGGSLINSQWVVSAAHCYK.[S]	3xCarbamidomethyl [C7; C25; C41]	3xCarbamidomethyl [C7; C25; C41]			FALSE	0.00108216	0	1	1	12	P00760	P00760 [24-66]	0	4722.2	High	High	0	0.06378	3.23
FALSE	High	[K].NKPGVYTKVCNYVSWIK.[Q]	1xCarbamidomethyl [C10]	1xCarbamidomethyl [C10]			FALSE	0.00497144	0	1	1	8	P00760	P00760 [224-240]	1	2056.07	High	High	0	0.001222	3.88
FALSE	High	[K].SAYPGQITSNMFCAGYLEGGK.[D]	1xCarbamidomethyl [C13]	1xCarbamidomethyl [C13]			FALSE	0.000118921	0	1	1	32	P00760	P00760 [173-193]	0	2251.02	High	High	0	0.0001151	3.98
FALSE	High	[K].SAYPGQITSNMFCAGYLEGGKDSCQGDSGGPVVCSGK.[L]	3xCarbamidomethyl [C13; C24; C34]	3xCarbamidomethyl [C13; C24; C34]			FALSE	0.000149021	0	1	1	10	P00760	P00760 [173-209]	1	3841.66	High	High	0	5.631e-08	5.43
FALSE	High	[K].SAYPGQITSNMFCAGYLEGGK.[D]	1xCarbamidomethyl [C13]; 1xPhospho [S/Y/T]; 1xOxidation [M11]	1xCarbamidomethyl [C13]; 1xPhospho [S1; Y3; T8; S9]; 1xOxidation [M11]	P00760 1xPhospho [Y/S/T]	P00760 1xPhospho [S173; Y175; T180; S181]	FALSE	0.0353753	0	1	1	11	P00760	P00760 [173-193]	0	2346.98	High	High	0.002616	0.1459	2.55
FALSE	High	[K].SAYPGQITSNMFCAGYLEGGK.[D]	1xCarbamidomethyl [C13]	1xCarbamidomethyl [C13]			FALSE	0.000558196	0	1	1	142	P00760	P00760 [173-193]	0	2251.02	High	High	0	1.085e-05	4.21
FALSE	High	[K].NKPGVYTKVCNYVSWIKQTIASN.[-]	1xCarbamidomethyl [C10]	1xCarbamidomethyl [C10]			FALSE	0.115641	0	1	1	4	P00760	P00760 [224-246]	2	2670.37	High	High	0	0.01533	2.66
FALSE	High	[K].NKPGVYTKVCNYVSWIK.[Q]	1xCarbamidomethyl [C10]	1xCarbamidomethyl [C10]			FALSE	0.00928479	0	1	1	8	P00760	P00760 [224-240]	1	2056.07	High	High	0	0.0006426	3.9
FALSE	High	[K].IVGGYTCGANTVPYQVSLNSGYHFCGGSLINSQWVVSAAHCYK.[S]	3xCarbamidomethyl [C7; C25; C41]	3xCarbamidomethyl [C7; C25; C41]			FALSE	0.00190728	0	1	1	17	P00760	P00760 [24-66]	0	4722.2	High	High	0	0.01616	3.49
FALSE	High	[R].VYVEELKPTPEGDLEILLQKWENGECAQKK.[I]	1xCarbamidomethyl [C26]	1xCarbamidomethyl [C26]			FALSE	0.0613999	0	1	2	2	G5E5H7	G5E5H7 [57-86]	2	3543.8	High	High	0.001365	0.1041	3.67
FALSE	High	[K].VCNYVSWIK.[Q]	1xCarbamidomethyl [C2]	1xCarbamidomethyl [C2]			FALSE	0.0178478	0	1	1	827	P00760	P00760 [232-240]	0	1168.58	High	High	0	0.01039	3.17
FALSE	High	[R].VASISLPTSCASAGTQCLISGWGNTKSSGTSYPDVLK.[C]	2xCarbamidomethyl [C10; C17]	2xCarbamidomethyl [C10; C17]			FALSE	0.0344251	0	1	1	18	P00760	P00760 [123-159]	1	3800.85	High	High	0	0.01548	4.13
FALSE	High	[R].VASISLPTSCASAGTQCLISGWGNTK.[S]	2xCarbamidomethyl [C10; C17]; 1xPhospho [S/T]	2xCarbamidomethyl [C10; C17]; 1xPhospho [S3; S5; T8; S12]	P00760 1xPhospho [S]	P00760 1xPhospho [S125; S127; S134]	FALSE	0.107298	0	1	1	3	P00760	P00760 [123-148]	0	2746.26	High	High	0	0.02787	2.21
FALSE	High	[R].VASISLPTSCASAGTQCLISGWGNTK.[S]	2xCarbamidomethyl [C10; C17]	2xCarbamidomethyl [C10; C17]			FALSE	0.000293365	0	1	1	306	P00760	P00760 [123-148]	0	2666.29	High	High	0	9.268e-05	4.89
FALSE	High	[K].LQGIVSWGSGCAQKNKPGVYTK.[V]	1xCarbamidomethyl [C11]	1xCarbamidomethyl [C11]			FALSE	0.000133643	0	1	1	94	P00760	P00760 [210-231]	1	2378.23	High	High	0	3.537e-07	6.48
FALSE	High	[K].LQGIVSWGSGCAQK.[N]	1xCarbamidomethyl [C11]	1xCarbamidomethyl [C11]			FALSE	0.00217802	0	1	1	707	P00760	P00760 [210-223]	0	1490.74	High	High	0	2.193e-05	4.24
FALSE	High	[K].DSCQGDSGGPVVCSGK.[L]	2xCarbamidomethyl [C3; C13]	2xCarbamidomethyl [C3; C13]			FALSE	0.00270811	0	1	1	98	P00760	P00760 [194-209]	0	1609.66	High	High	0	0.0001113	4.24
FALSE	High	[K].CLKAPILSDSSCK.[S]	2xCarbamidomethyl [C1; C12]	2xCarbamidomethyl [C1; C12]			FALSE	0.00296878	0	1	1	79	P00760	P00760 [160-172]	1	1478.73	High	High	0	4.178e-05	3.53
FALSE	High	[K].APILSDSSCK.[S]	1xCarbamidomethyl [C9]	1xCarbamidomethyl [C9]			FALSE	0.016006	0	1	1	214	P00760	P00760 [163-172]	0	1077.52	High	High	0	0.002286	3.5
FALSE	High	[K].SAYPGQITSNMFCAGYLEGGK.[D]	1xCarbamidomethyl [C13]	1xCarbamidomethyl [C13]			FALSE	0.00320731	0	1	1	33	P00760	P00760 [173-193]	0	2251.02	High	High	0	0.0001839	4.07
FALSE	High	[K].LQGIVSWGSGCAQKNKPGVYTK.[V]	1xCarbamidomethyl [C11]	1xCarbamidomethyl [C11]			FALSE	0.000764391	0	1	1	17	P00760	P00760 [210-231]	1	2378.23	High	High	0	1.98785e-06	6.06
FALSE	High	[K].VCNYVSWIK.[Q]	1xCarbamidomethyl [C2]	1xCarbamidomethyl [C2]			FALSE	0.0675257	0	1	1	175	P00760	P00760 [232-240]	0	1168.58	High	High	0	0.01396	3.08
FALSE	High	[R].VASISLPTSCASAGTQCLISGWGNTK.[S]	2xCarbamidomethyl [C10; C17]	2xCarbamidomethyl [C10; C17]			FALSE	0.00208971	0	1	1	40	P00760	P00760 [123-148]	0	2666.29	High	High	0	1.182e-05	4.75
FALSE	High	[K].LQGIVSWGSGCAQK.[N]	1xCarbamidomethyl [C11]	1xCarbamidomethyl [C11]			FALSE	0.0176467	0	1	1	186	P00760	P00760 [210-223]	0	1490.74	High	High	0	0.005435	3.56
FALSE	High	[K].APILSDSSCK.[S]	1xCarbamidomethyl [C9]	1xCarbamidomethyl [C9]			FALSE	0.0448787	0	1	1	33	P00760	P00760 [163-172]	0	1077.52	High	High	0	0.01288	2.96
FALSE	High	[K].ATLVCLISDFYPGSVTVVWK.[A]	1xCarbamidomethyl [C5]	1xCarbamidomethyl [C5]			FALSE	0.214267	0	1	2	9	F1MCF8	F1MCF8 [152-171]	0	2255.18	High	High	0.001602	0.1567	2.27
FALSE	High	[K].CLKAPILSDSSCK.[S]	2xCarbamidomethyl [C1; C12]	2xCarbamidomethyl [C1; C12]			FALSE	0.0283421	0	1	1	10	P00760	P00760 [160-172]	1	1478.73	High	High	0	0.001566	3.16
FALSE	High	[K].DSCQGDSGGPVVCSGK.[L]	2xCarbamidomethyl [C3; C13]	2xCarbamidomethyl [C3; C13]			FALSE	0.017153	0	1	1	14	P00760	P00760 [194-209]	0	1609.66	High	High	0	0.0004913	3.61

## Sheet: Oxidation
Checked	Confidence	Annotated Sequence	Modifications	Modifications (all possible sites)	Modifications in Master Proteins	Modifications in Master Proteins (all Sites)	Contaminant	Qvality PEP	Qvality q-value	# Protein Groups	# Proteins	# PSMs	Master Protein Accessions	Positions in Master Proteins	# Missed Cleavages	Theo. MH+ [Da]	Found in Sample: [S93] F93: Sample, Set5-S	Confidence (by Search Engine): Sequest HT	Percolator q-Value (by Search Engine): Sequest HT	Percolator PEP (by Search Engine): Sequest HT	XCorr (by Search Engine): Sequest HT
TRUE	High	[K].TIDMESTEVFTK.[K]	1xPhospho [S/T]; 1xOxidation [M4]	1xPhospho [S6; T7]; 1xOxidation [M4]	P33049 1xPhospho [T/S]	P33049 1xPhospho [S159; T160]	FALSE	0.17409	0	1	2	2	P33049	P33049 [154-165]	0	1496.62	High	High	0	0.2338	2.99
FALSE	High	[K-].VAGTWYSLAMAASDISLLDAQSAPLR.[V]	1xOxidation [M10]	1xOxidation [M10]			FALSE	0.0286137	0	1	3	1	P02756	P02756 [33-58]	0	2723.37	High	High	0	0.1079	3.26
TRUE	High	[R].AVWLAVPPYKQSFLGMINTIAFPSRAEVMPHILTTEIR.[G]	3xPhospho [T19; T34; T35]; 1xOxidation [M29]	3xPhospho [T19; T34; T35]; 1xOxidation [M29]	A0A088DBX4 3xPhospho [T469; T484; T485]	A0A088DBX4 3xPhospho [T469; T484; T485]	FALSE	0.266192	0	1	2	1	A0A088DBX4	A0A088DBX4 [451-488]	2	4553.2	High	High	0	0.2801	0.92
FALSE	High	[K-].VAGTWYSLAMAASDISLLDAQSAPLR.[V]	1xOxidation [M10]	1xOxidation [M10]			FALSE	1.18263e-07	0	1	3	36	P02756	P02756 [33-58]	0	2723.37	High	High	0	2.09e-05	6.63
TRUE	High	[K].SAEEQLHSMK.[E]	1xPhospho [S1]; 1xOxidation [M9]	1xPhospho [S1]; 1xOxidation [M9]	Q8MIH4 1xPhospho [S130]	Q8MIH4 1xPhospho [S130]	FALSE	0.0349384	0	1	7	5	Q8MIH4	Q8MIH4 [130-139]	0	1255.5	High	High	0	0.03321	3.51
FALSE	High	[R].MFLSFPTTK.[T]	1xOxidation [M1]	1xOxidation [M1]			FALSE	0.337195	0	2	7	1	C6ZP43; C6ZP52	C6ZP43 [33-41]; C6ZP52 [33-41]	0	1087.55	High	High	0	0.1735	1.54
FALSE	High	[K].NMAIHPR.[K]	1xOxidation [M2]	1xOxidation [M2]			FALSE	0.114265	0	1	1	1	P33049	P33049 [41-47]	0	854.43	High	High	0	0.07605	1.88
FALSE	High	[-].PNSLPQNILPLTQTPVVVPPFLQPEIMGVPKVKETMVPK.[H]	1xOxidation [M36]	1xOxidation [M36]			FALSE	0.309871	0	1	1	1	A0A2U8URJ6	A0A2U8URJ6 [1-39]	2	4292.38	High	High	0	0.1625	1.48
FALSE	High	[K].QPMIAVNQELAYFYPQLFR.[Q]	1xOxidation [M3]	1xOxidation [M3]			FALSE	0.00524695	0	1	6	1	Q8MIH4	Q8MIH4 [148-166]	0	2344.18	High	High	0	0.009847	3.74
FALSE	High	[K].SAEEQLHSMK.[E]	1xOxidation [M9]	1xOxidation [M9]			FALSE	0.00961731	0	1	7	13	Q8MIH4	Q8MIH4 [130-139]	0	1175.54	High	High	0	0.01437	3.61
TRUE	High	[K-].VAGTWYSLAMAASDISLLDAQSAPLR.[V]	1xPhospho [Y/S/D/T]; 1xOxidation [M10]	1xPhospho [T4; Y6; S7; S13; D14]; 1xOxidation [M10]	P02756 1xPhospho [Y/S/D/T]	P02756 1xPhospho [T36; Y38; S39; S45; D46]	FALSE	0.00236988	0	1	3	14	P02756	P02756 [33-58]	0	2803.34	High	High	0	0.01048	4.6
FALSE	High	[K].VVPQRDMPIQAFLLYQEPVLGPVRGPFPIL.[-]	1xOxidation [M7]	1xOxidation [M7]			FALSE	0.170814	0	1	1	1	Q5YD57	Q5YD57 [69-98]	2	3405.88	High	High	0	0.1024	4.67
FALSE	High	[K].VKETMVPK.[H]	1xOxidation [M5]	1xOxidation [M5]			FALSE	0.0295211	0	2	8	11	A0A2U8URJ6; P33048	A0A2U8URJ6 [32-39]; P33048 [113-120]	1	947.523	High	High	0	0.05837	2.08
FALSE	High	[K].VKETMVPKHK.[EK]	1xOxidation [M5]	1xOxidation [M5]			FALSE	0.0285739	0	2	8	3	A0A2U8URJ6; P33048	A0A2U8URJ6 [32-41]; P33048 [113-122]	2	1212.68	High	High	0	0.02905	2.68
FALSE	High	[K].VTMQNLNDR.[L]	1xOxidation [M3]	1xOxidation [M3]			FALSE	0.0282031	0	1	2	4	Q6R649	Q6R649 [86-94]	0	1106.53	High	High	0	0.05475	2.73
FALSE	High	[K].EMPFPK.[Y]	1xOxidation [M2]	1xOxidation [M2]			FALSE	0.296148	0	1	7	11	P33048	P33048 [123-128]	0	764.365	High	High	0.001987	0.2379	1.52
FALSE	High	[K].EMPFPKYPVEPFTESQSLTLTDVEK.[L]	1xOxidation [M2]	1xOxidation [M2]			FALSE	0.00387339	0	1	7	1	P33048	P33048 [123-147]	1	2928.42	High	High	0	0.008146	4.95
FALSE	High	[K].ALKALPMHIR.[L]	1xOxidation [M7]	1xOxidation [M7]			FALSE	0.0113411	0	1	3	13	P02756	P02756 [157-166]	1	1165.69	High	High	0	0.02721	2.47
FALSE	High	[K].ALPMHIR.[L]	1xOxidation [M4]	1xOxidation [M4]			FALSE	0.297648	0	1	3	12	P02756	P02756 [160-166]	0	853.471	High	High	0.005784	0.3043	1.32
FALSE	High	[R].DMPIQAFLLYQEPVLGPVR.[G]	1xOxidation [M2]	1xOxidation [M2]			FALSE	4.22014e-05	0	2	4	7	Q5YD57; P33048	Q5YD57 [74-92]; P33048 [197-215]	0	2202.16	High	High	0	0.0008261	5.29
FALSE	High	[R].DMPIQAFLLYQEPVLGPVRGPFPIL.[-]	1xOxidation [M2]	1xOxidation [M2]			FALSE	0.00176654	0	1	1	8	Q5YD57	Q5YD57 [74-98]	1	2826.53	High	High	0	0.005029	4.5
FALSE	High	[R].DMPIQAFLLYQEPVLGPVRGPFPILV.[-]	1xOxidation [M2]	1xOxidation [M2]			FALSE	0.00252734	0	1	2	8	P33048	P33048 [197-222]	1	2925.59	High	High	0	0.006278	4.77
FALSE	High	[K].LHLPLPLVQSWMHQPPQPLSPTVMFPPQSVLSLSQPK.[V]	1xOxidation [M24]	1xOxidation [M24]			FALSE	8.2526e-05	0	2	8	3	Q5YD57; P33048	Q5YD57 [25-61]; P33048 [148-184]	0	4171.22	High	High	0	0.001008	5.68
FALSE	High	[K].GLDIQKVAGTWYSLAMAASDISLLDAQSAPLR.[V]	1xOxidation [M16]	1xOxidation [M16]			FALSE	3.66905e-07	0	1	2	9	P02756	P02756 [27-58]	1	3377.74	High	High	0	2.934e-05	5.91
FALSE	High	[R].HPHPHLSFMAIPPK.[K]	1xOxidation [M9]	1xOxidation [M9]			FALSE	0.0958452	0	4	48	2	B2Z896; Q7YRX4; A0A0U5A2G6; P02670	B2Z896 [52-65]; Q7YRX4 [89-102]; A0A0U5A2G6 [48-61]; P02670 [119-132]	0	1624.84	High	High	0	0.067	2.97
FALSE	High	[R].HPHPHLSFMAIPPKK.[D]	1xOxidation [M9]	1xOxidation [M9]			FALSE	0.0147896	0	4	48	3	B2Z896; Q7YRX4; A0A0U5A2G6; P02670	B2Z896 [52-66]; Q7YRX4 [89-103]; A0A0U5A2G6 [48-62]; P02670 [119-133]	1	1752.94	High	High	0	0.01892	3.17
FALSE	High	[K-].VAGTWYSLAMAASDISLLDAQSAPLR.[V]	1xOxidation [M10]	1xOxidation [M10]			FALSE	0.000807723	0	1	3	20	P02756	P02756 [33-58]	0	2723.37	High	High	0	0.000347	4.04
TRUE	High	[K-].VAGTWYSLAMAASDISLLDAQSAPLR.[V]	1xPhospho [T/S/D]; 1xOxidation [M10]	1xPhospho [T4; S13; D14; S16]; 1xOxidation [M10]	P02756 1xPhospho [S/D/T]	P02756 1xPhospho [T36; S45; D46; S48]	FALSE	0.00303276	0	1	3	4	P02756	P02756 [33-58]	0	2803.34	High	High	0	0.0005743	3.56
FALSE	High	[R].DMPIQAFLLYQEPVLGPVR.[G]	1xOxidation [M2]	1xOxidation [M2]			FALSE	0.00657474	0	1	4	2	P33048	P33048 [197-215]	0	2202.16	High	High	0	0.001429	3.67
FALSE	High	[K].ALKALPMHIR.[L]	1xOxidation [M7]	1xOxidation [M7]			FALSE	0.0846134	0	1	3	1	P02756	P02756 [157-166]	1	1165.69	High	High	0	0.02994	2.14
FALSE	High	[K].GLDIQKVAGTWYSLAMAASDISLLDAQSAPLR.[V]	1xOxidation [M16]	1xOxidation [M16]			FALSE	0.00454667	0	1	2	3	P02756	P02756 [27-58]	1	3377.74	High	High	0	0.001475	3.2
FALSE	High	[K].LHLPLPLVQSWMHQPPQPLSPTVMFPPQSVLSLSQPK.[V]	1xOxidation [M]	1xOxidation [M12; M24]			FALSE	0.0306031	0	1	8	3	P33048	P33048 [148-184]	0	4171.22	High	High	0	0.008803	2.92
FALSE	High	[K].VKETMVPK.[H]	1xOxidation [M5]	1xOxidation [M5]			FALSE	0.109376	0	1	8	1	Q95L76	Q95L76 [113-120]	1	947.523	High	High	0	0.07155	1.84
FALSE	High	[K].ALPMHIR.[L]	1xOxidation [M4]	1xOxidation [M4]			FALSE	0.289184	0	1	3	1	P02756	P02756 [160-166]	0	853.471	High	High	0	0.1829	0.97
FALSE	High	[R].DMPIQAFLLYQEPVLGPVR.[G]	1xOxidation [M2]	1xOxidation [M2]			FALSE	0.131166	0	1	4	3	Q95L76	Q95L76 [197-215]	0	2202.16	High	High	0	0.1835	3.08
FALSE	High	[K].LHLPLPLVQSWMHQPPQPLSPTVMFPPQSVLSLSQPK.[V]	2xOxidation [M12; M24]	2xOxidation [M12; M24]			FALSE	0.211713	0	1	8	1	Q95L76	Q95L76 [148-184]	0	4187.22	High	High	0	0.1342	2.02
FALSE	High	[K].LHLPLPLVQSWMHQPPQPLSPTVMFPPQSVLSLSQPK.[V]	1xOxidation [M]	1xOxidation [M12; M24]			FALSE	0.0457236	0	1	8	2	Q95L76	Q95L76 [148-184]	0	4171.22	High	High	0	0.03175	4.23
TRUE	High	[K].LDEMVGNYYR.[E]	1xPhospho [D2]; 1xOxidation [M4]	1xPhospho [D2]; 1xOxidation [M4]	Q9DKV8 1xPhospho [D457]	Q9DKV8 1xPhospho [D457]	FALSE	0.122993	0	1	1	1	Q9DKV8	Q9DKV8 [456-465]	0	1355.53	High	High	0	0.07978	0.95
FALSE	High	[K].HKEMPFPK.[Y]	1xOxidation [M4]	1xOxidation [M4]			FALSE	0.122006	0	1	7	1	Q95L76	Q95L76 [121-128]	1	1029.52	High	High	0	0.07918	1.74
TRUE	High	[K].TIDMESTEVFTK.[K]	1xPhospho [S6]; 1xOxidation [M4]		P33049 1xPhospho [S159]			0.00182968	0	1	2	1	P33049	P33049 [154-165]	0	1496.62	High	High	0	0.004953	3.13
FALSE	High	[K-].VAGTWYSLAMAASDISLLDAQSAPLR.[V]	1xOxidation [M10]					1.10623e-05	0	1	3	9	P02756	P02756 [33-58]	0	2723.37	High	High	0	0.0002522	4.16
FALSE	High	[R].DMPIQAFLLYQEPVLGPVR.[G]	1xOxidation [M2]					0.00672145	0	2	4	2	Q95L76; Q5YD57	Q95L76 [197-215]; Q5YD57 [74-92]	0	2202.16	High	High	0	0.01188	3.08
FALSE	High	[K].ALPMHIR.[L]	1xOxidation [M4]					0.142025	0	1	3	4	P02756	P02756 [160-166]	0	853.471	High	High	0.003147	0.3185	1.43
FALSE	High	[K].LHLPLPLVQSWMHQPPQPLSPTVMFPPQSVLSLSQPK.[V]	1xOxidation [M24]					0.00275597	0	2	8	1	Q95L76; Q5YD57	Q95L76 [148-184]; Q5YD57 [25-61]	0	4171.22	High	High	0	0.006531	2.98
FALSE	High	[K].LLSDLLPMRMLPSIIFTCITYFLLGLKPK.[V]	1xCarbamidomethyl [C18]; 1xOxidation [M]					0.341425	0.00872811	1	2	2	C6KJ77	C6KJ77 [477-505]	1	3409.91	High	High	0.001596	0.2166	1.96
TRUE	High	[-].NGSESEEDHSMGSTENQAGPSR.[H]	2xPhospho [S10; S13]; 1xOxidation [M11]		G0Z386 2xPhospho [S10; S13]			0.367244	0.00872811	1	1	1	G0Z386	G0Z386 [1-22]	0	2481.85	High	High	0.001596	0.2304	1.26
FALSE	High	[R].HPHPHLSFMAIPPK.[K]	1xOxidation [M9]					0.331734	0.00872811	4	48	2	B2Z896; A0SWR1; A0A0U5A2G6; P02670	B2Z896 [52-65]; A0SWR1 [89-102]; A0A0U5A2G6 [48-61]; P02670 [119-132]	0	1624.84	High	High	0.001596	0.2107	1.62
FALSE	High	[K-].VAGTWYSLAMAASDISLLDAQSAPLR.[V]	1xOxidation [M10]	1xOxidation [M10]			FALSE	1.70969e-08	0	1	3	25	P02756	P02756 [33-58]	0	2723.37	High	High	0	0.0009263	4.25
TRUE	High	[K-].VAGTWYSLAMAASDISLLDAQSAPLR.[V]	1xPhospho [Y/S/T]; 1xOxidation [M10]	1xPhospho [T4; Y6; S7]; 1xOxidation [M10]	P02756 1xPhospho [T/Y/S]	P02756 1xPhospho [T36; Y38; S39]	FALSE	4.19753e-06	0	1	3	8	P02756	P02756 [33-58]	0	2803.34	High	High	0	0.00325	3.35
FALSE	High	[K].ALKALPMHIR.[L]	1xOxidation [M7]	1xOxidation [M7]			FALSE	6.76553e-05	0	1	3	8	P02756	P02756 [157-166]	1	1165.69	High	High	0	0.009081	3.13
FALSE	High	[K].ALPMHIR.[L]	1xOxidation [M4]	1xOxidation [M4]			FALSE	0.0541791	0	1	3	7	P02756	P02756 [160-166]	0	853.471	High	High	0.001864	0.1896	1.3
FALSE	High	[K].GLDIQKVAGTWYSLAMAASDISLLDAQSAPLR.[V]	1xOxidation [M16]	1xOxidation [M16]			FALSE	9.47393e-10	0	1	2	9	P02756	P02756 [27-58]	1	3377.74	High	High	0	0.0001441	4.47
FALSE	High	[K].LHLPLPLVQSWMHQPPQPLSPTVMFPPQSVLSLSQPK.[V]	1xOxidation [M12]	1xOxidation [M12]			FALSE	0.000145889	0	1	8	1	P33048	P33048 [148-184]	0	4171.22	High	High	0	0.01208	2.79
FALSE	High	[K].SAEEQLHSMK.[E]	1xOxidation [M9]	1xOxidation [M9]				0.0269424	0	2	7	8	Q8MIH4; A0A0P0EL46	Q8MIH4 [130-139]; A0A0P0EL46 [129-138]	0	1175.54	High	High	0	0.009298	2.39
TRUE	High	[K].SAEEQLHSMK.[E]	1xPhospho [S1]; 1xOxidation [M9]	1xPhospho [S1]; 1xOxidation [M9]	Q8MIH4 1xPhospho [S130]; A0A0P0EL46 1xPhospho [S129]	Q8MIH4 1xPhospho [S130]; A0A0P0EL46 1xPhospho [S129]		0.149101	0	2	7	1	Q8MIH4; A0A0P0EL46	Q8MIH4 [130-139]; A0A0P0EL46 [129-138]	0	1255.5	High	High	0	0.0561	1.77
FALSE	High	[K].SAEEQLHSMKEGNPAHQK.[Q]	1xOxidation [M9]	1xOxidation [M9]				0.171202	0	2	7	3	Q8MIH4; A0A0P0EL46	Q8MIH4 [130-147]; A0A0P0EL46 [129-146]	1	2036.95	High	High	0	0.06529	2.32
FALSE	High	[K].QPMIAVNQELAYFYPQLFR.[Q]	1xOxidation [M3]	1xOxidation [M3]				0.000367658	0	2	6	5	Q8MIH4; A0A0P0EL46	Q8MIH4 [148-166]; A0A0P0EL46 [147-165]	0	2344.18	High	High	0	0.0001491	4.07
TRUE	High	[K].TIDMESTEVFTKK.[T]	1xPhospho [S6]; 1xOxidation [M4]	1xPhospho [S6; T7]; 1xOxidation [M4]	P33049 1xPhospho [S159]	P33049 1xPhospho [S159]		0.0397377	0	1	2	1	P33049	P33049 [154-166]	1	1624.72	High	High	0	0.01382	3.07
FALSE	High	[K].VVPQRDMPIQAFLLYQEPVLGPVR.[G]	1xOxidation [M7]	1xOxidation [M7]				0.0711261	0	1	2	1	Q5YD57	Q5YD57 [69-92]	1	2781.51	High	High	0	0.02537	3.12
FALSE	High	[K].VVPQRDMPIQAFLLYQEPVLGPVRGPFPIL.[-]	1xOxidation [M7]	1xOxidation [M7]				0.0332067	0	1	1	3	Q5YD57	Q5YD57 [69-98]	2	3405.88	High	High	0	0.01152	4.78
FALSE	High	[K].VTMQNLNDR.[L]	1xOxidation [M3]	1xOxidation [M3]				0.0954915	0	1	2	4	Q6R649	Q6R649 [86-94]	0	1106.53	High	High	0	0.1128	1.83
FALSE	High	[K-].VAGTWYSLAMAASDISLLDAQSAPLR.[V]	1xOxidation [M10]	1xOxidation [M10]				1.29438e-06	0	1	3	24	P02756	P02756 [33-58]	0	2723.37	High	High	0	7.184e-07	6.12
TRUE	High	[K-].VAGTWYSLAMAASDISLLDAQSAPLR.[V]	1xPhospho [D/S/Y/T]; 1xOxidation [M10]	1xPhospho [T4; Y6; S7; S13; D14]; 1xOxidation [M10]	P02756 1xPhospho [T/S/D/Y]	P02756 1xPhospho [T36; Y38; S39; S45; D46]		0.0274499	0	1	3	7	P02756	P02756 [33-58]	0	2803.34	High	High	0	0.009459	1.74
FALSE	High	[K].VKETMVPK.[H]	1xOxidation [M5]	1xOxidation [M5]				0.101922	0	1	8	7	P33048	P33048 [113-120]	1	947.523	High	High	0	0.0374	1.92
FALSE	High	[K].EGNPAHQKQPMIAVNQELAYFYPQLFR.[Q]	1xOxidation [M11]	1xOxidation [M11]				3.74672e-05	0	2	6	1	Q8MIH4; A0A0P0EL46	Q8MIH4 [140-166]; A0A0P0EL46 [139-165]	1	3205.59	High	High	0	1.722e-05	5.19
FALSE	High	[K].EMPFPK.[Y]	1xOxidation [M2]	1xOxidation [M2]				0.250533	0	1	7	5	P33048	P33048 [123-128]	0	764.365	High	High	0.002733	0.2485	1.24
FALSE	High	[K].ALKALPMHIR.[L]	1xOxidation [M7]	1xOxidation [M7]				0.108284	0	1	3	2	P02756	P02756 [157-166]	1	1165.69	High	High	0	0.03967	1.75
FALSE	High	[K].ALPMHIR.[L]	1xOxidation [M4]	1xOxidation [M4]				0.29272	0	1	3	3	P02756	P02756 [160-166]	0	853.471	High	High	0.002733	0.2534	0.69
FALSE	High	[K].AMKPWTQPK.[T]	1xOxidation [M2]	1xOxidation [M2]				0.0975916	0	1	2	4	P33049	P33049 [205-213]	0	1102.57	High	High	0	0.0354	1.47
FALSE	High	[K].AVPQRDMPIQAFLLYQEPVLGPVRGPFPILV.[-]	1xOxidation [M7]	1xOxidation [M7]				0.0211107	0	1	2	7	P33048	P33048 [192-222]	2	3476.91	High	High	0	0.06469	5.72
FALSE	High	[R].DMPIQAFLLYQEPVLGPVR.[G]	1xOxidation [M2]	1xOxidation [M2]				2.47245e-05	0	2	4	25	Q5YD57; P33048	Q5YD57 [74-92]; P33048 [197-215]	0	2202.16	High	High	0	1.165e-05	5.55
FALSE	High	[R].DMPIQAFLLYQEPVLGPVRGPFPIL.[-]	1xOxidation [M2]	1xOxidation [M2]				0.000113324	0	1	1	16	Q5YD57	Q5YD57 [74-98]	1	2826.53	High	High	0	4.896e-05	5.55
FALSE	High	[R].DMPIQAFLLYQEPVLGPVRGPFPILV.[-]	1xOxidation [M2]	1xOxidation [M2]				0.000360366	0	1	2	20	P33048	P33048 [197-222]	1	2925.59	High	High	0	0.0001462	4.38
FALSE	High	[K].LHLPLPLVQSWMHQPPQPLSPTVMFPPQSVLSLSQPK.[V]	1xOxidation [M]	1xOxidation [M12; M24]				6.02941e-05	0	2	8	16	Q5YD57; P33048	Q5YD57 [25-61]; P33048 [148-184]	0	4171.22	High	High	0	0.07625	5.35
FALSE	High	[K].GLDIQKVAGTWYSLAMAASDISLLDAQSAPLR.[V]	1xOxidation [M16]	1xOxidation [M16]				6.90239e-05	0	1	2	2	P02756	P02756 [27-58]	1	3377.74	High	High	0	3.074e-05	3.86
TRUE	High	[K].TIDMESTEVFTK.[K]	1xPhospho [T/S]; 1xOxidation [M4]	1xPhospho [S6; T7]; 1xOxidation [M4]	P33049 1xPhospho [T/S]	P33049 1xPhospho [S159; T160]		0.448169	0.0053796	1	2	2	P33049	P33049 [154-165]	0	1496.62	High	High	0.0007188	0.1921	1.69
TRUE	High	[K].TIDMESTEVFTKK.[T]	1xPhospho [T/S]; 1xOxidation [M4]	1xPhospho [S6; T7]; 1xOxidation [M4]	P33049 1xPhospho [T/S]	P33049 1xPhospho [S159; T160]	FALSE	0.219757	0	1	2	3	P33049	P33049 [154-166]	1	1624.72	High	High	0	0.0571	2.4
TRUE	High	[K].TIDMESTEVFTK.[K]	1xPhospho [S6]; 1xOxidation [M4]	1xPhospho [S6; T7]; 1xOxidation [M4]	P33049 1xPhospho [S159]	P33049 1xPhospho [S159]	FALSE	0.0233278	0	1	2	1	P33049	P33049 [154-165]	0	1496.62	High	High	0	0.003156	3.15
TRUE	High	[R].SSAAWDTTLLEQLRNGIHQQLDDLEACLGQVMGEEDSGLGR.[T]	1xCarbamidomethyl [C27]; 1xPhospho [D/S/T]; 1xOxidation [M32]	1xCarbamidomethyl [C27]; 1xPhospho [S1; S2; D6; T7; T8; D22; D23]; 1xOxidation [M32]	B7S4L4 1xPhospho [S/D]	B7S4L4 1xPhospho [S96; S97; D101]	FALSE	0.124988	0	1	1	3	B7S4L4	B7S4L4 [96-136]	1	4609.1	High	High	0	0.0311	2.27
TRUE	High	[K].VVLGAFVTGLLMEFLMVYYVLK.[D]	3xPhospho [T8; Y18; Y19]; 1xOxidation [M]	3xPhospho [T8; Y18; Y19]; 1xOxidation [M12; M16]	A0A0C5B361 3xPhospho [T95; Y105; Y106]	A0A0C5B361 3xPhospho [T95; Y105; Y106]	FALSE	0.211841	0	1	9	2	A0A0C5B361	A0A0C5B361 [88-109]	0	2761.28	High	High	0	0.05022	0.78
FALSE	High	[K].VTMQNLNDR.[L]	1xOxidation [M3]	1xOxidation [M3]			FALSE	0.191343	0	1	2	1	Q6R649	Q6R649 [86-94]	0	1106.53	High	High	0	0.04425	1.9
FALSE	High	[K].VKETMVPK.[H]	1xOxidation [M5]	1xOxidation [M5]			FALSE	0.219757	0	1	8	2	P33048	P33048 [113-120]	1	947.523	High	High	0	0.05279	1.95
FALSE	High	[K-].VAGTWYSLAMAASDISLLDAQSAPLR.[V]	1xOxidation [M10]	1xOxidation [M10]			FALSE	0.0015449	0	1	3	20	P02756	P02756 [33-58]	0	2723.37	High	High	0	0.0007603	4.62
FALSE	High	[R].DMPIQAFLLYQEPVLGPVR.[G]	1xOxidation [M2]	1xOxidation [M2]			FALSE	0.00458923	0	2	4	10	Q5YD57; P33048	Q5YD57 [74-92]; P33048 [197-215]	0	2202.16	High	High	0	0.000408	3.91
FALSE	High	[K].GLDIQKVAGTWYSLAMAASDISLLDAQSAPLR.[V]	1xOxidation [M16]	1xOxidation [M16]			FALSE	0.0308097	0	1	2	3	P02756	P02756 [27-58]	1	3377.74	High	High	0.0009885	0.0888	2.07
FALSE	High	[R].HPHPHLSFMAIPPK.[K]	1xOxidation [M9]	1xOxidation [M9]			FALSE	0.117444	0	6	48	3	B2Z896; A0SWR1; A0SWR2; A0A0U5A2G6; P02670; L0BU95	B2Z896 [52-65]; A0SWR1 [89-102]; A0SWR2 [89-102]; A0A0U5A2G6 [48-61]; P02670 [119-132]; L0BU95 [88-101]	0	1624.84	High	High	0	0.02398	2.54
FALSE	High	[K].LHLPLPLVQSWMHQPPQPLSPTVMFPPQSVLSLSQPK.[V]	1xOxidation [M]	1xOxidation [M12; M24]			FALSE	0.000103298	0	2	8	12	Q5YD57; P33048	Q5YD57 [25-61]; P33048 [148-184]	0	4171.22	High	High	0	4.474e-06	3.79
FALSE	High	[K].ALPMHIR.[L]	1xOxidation [M4]	1xOxidation [M4]			FALSE	0.324359	0.00798222	1	3	14	P02756	P02756 [160-166]	0	853.471	High	High	0.0009885	0.1137	1.42
FALSE	High	[K].EMPFPK.[Y]	1xOxidation [M2]	1xOxidation [M2]			FALSE	0.534977	0.00798222	1	7	4	P33048	P33048 [123-128]	0	764.365	High	High	0.006373	0.2833	1.29
FALSE	High	[K].QPMIAVNQELAYFYPQLFR.[Q]	1xOxidation [M3]	1xOxidation [M3]			FALSE	0.544423	0.00798222	1	6	1	Q8MIH4	Q8MIH4 [148-166]	0	2344.18	High	High	0.0009885	0.1855	2.29
FALSE	High	[R].LLSLPPVAFEMPLTSDPELTVTISPPLAHTGPGPVLVRLISYDLR.[E]	1xOxidation [M11]	1xOxidation [M11]			FALSE	0.548221	0.00798222	1	2	1	A9UFM4	A9UFM4 [266-310]	1	4838.64	High	High	0.001946	0.1882	0.08
FALSE	High	[R].LPGPMVDQSPSVSTSFGLSAMSPTK.[A]	2xOxidation [M5; M21]	2xOxidation [M5; M21]			FALSE	0.426444	0.00798222	1	1	6	I1X3V0	I1X3V0 [50-74]	0	2553.22	High	High	0.006373	0.2597	1.46
TRUE	High	[K].TIDMESTEVFTKK.[T]	1xPhospho [S6]; 1xOxidation [M4]	1xPhospho [S6]; 1xOxidation [M4]	P33049 1xPhospho [S159]	P33049 1xPhospho [S159]	FALSE	0.113252	0	1	2	1	P33049	P33049 [154-166]	1	1624.72	High	High	0	0.06668	3.24
TRUE	High	[K].SAEEQLHSMK.[E]	1xPhospho [S1]; 1xOxidation [M9]	1xPhospho [S1]; 1xOxidation [M9]	Q8MIH4 1xPhospho [S130]	Q8MIH4 1xPhospho [S130]	FALSE	0.0245635	0	1	7	1	Q8MIH4	Q8MIH4 [130-139]	0	1255.5	High	High	0	0.02486	2.44
FALSE	High	[K].VKETMVPK.[H]	1xOxidation [M5]	1xOxidation [M5]			FALSE	0.263242	0	1	8	1	Q95L76	Q95L76 [113-120]	1	947.523	High	High	0	0.1241	2.25
FALSE	High	[K-].VAGTWYSLAMAASDISLLDAQSAPLR.[V]	1xOxidation [M10]	1xOxidation [M10]			FALSE	0.227613	0	1	3	1	P02756	P02756 [33-58]	0	2723.37	High	High	0	0.1107	2.55
TRUE	High	[K].FAQSIMLCLGAVTTLFTAMCALTQNDIK.[K]	2xCarbamidomethyl [C8; C20]; 1xPhospho [D26]; 1xOxidation [M6]	2xCarbamidomethyl [C8; C20]; 1xPhospho [D26]; 1xOxidation [M6]	D2KMJ2 1xPhospho [D297]	D2KMJ2 1xPhospho [D297]	FALSE	0.365183	0	1	4	1	D2KMJ2	D2KMJ2 [272-299]	0	3214.51	High	High	0	0.1637	0.94
FALSE	High	[K].EMPFPKYPVEPFTESQSLTLTDVEK.[L]	1xOxidation [M2]	1xOxidation [M2]			FALSE	0.102879	0	1	7	1	Q95L76	Q95L76 [123-147]	1	2928.42	High	High	0	0.06252	1.83
FALSE	High	[R].DMPIQAFLLYQEPVLGPVR.[G]	1xOxidation [M2]	1xOxidation [M2]			FALSE	0.00210215	0	1	4	7	Q95L76	Q95L76 [197-215]	0	2202.16	High	High	0	0.01308	3.81
FALSE	High	[K].LHLPLPLVQSWMHQPPQPLSPTVMFPPQSVLSLSQPK.[V]	2xOxidation [M12; M24]	2xOxidation [M12; M24]			FALSE	6.27073e-05	0	1	8	1	Q95L76	Q95L76 [148-184]	0	4187.22	High	High	0	0.0005934	2.57
FALSE	High	[K].LHLPLPLVQSWMHQPPQPLSPTVMFPPQSVLSLSQPK.[V]	1xOxidation [M]	1xOxidation [M12; M24]			FALSE	2.71929e-06	0	1	8	11	Q95L76	Q95L76 [148-184]	0	4171.22	High	High	0	0.001016	4.59
FALSE	High	[K].HKEMPFPKYPVEPFTESQSLTLTDVEK.[L]	1xOxidation [M4]	1xOxidation [M4]			FALSE	0.161965	0	1	7	1	Q95L76	Q95L76 [121-147]	2	3193.58	High	High	0	0.08598	3.99
FALSE	High	[K-].VAGTWYSLAMAASDISLLDAQSAPLR.[V]	1xOxidation [M10]	1xOxidation [M10]				0.0083142	0	1	3	2	P02756	P02756 [33-58]	0	2723.37	High	High	0	0.06206	3.3
FALSE	High	[K].EMPFPK.[Y]	1xOxidation [M2]	1xOxidation [M2]				0.204404	0	1	7	3	P33048	P33048 [123-128]	0	764.365	High	High	0	0.1951	1.33
FALSE	High	[R].DMPIQAFLLYQEPVLGPVR.[G]	1xOxidation [M2]	1xOxidation [M2]				0.0755339	0	2	4	1	Q5YD57; P33048	Q5YD57 [74-92]; P33048 [197-215]	0	2202.16	High	High	0	0.04808	2.61
FALSE	High	[K].ALPMHIR.[L]	1xOxidation [M4]	1xOxidation [M4]				0.0910674	0	1	3	2	P02756	P02756 [160-166]	0	853.471	High	High	0	0.1118	1.25
FALSE	High	[K].QPMIAVNQELAYFYPQLFR.[Q]	1xOxidation [M3]	1xOxidation [M3]				2.47738e-05	0	3	6	6	Q8MIH4; A0A0P0EL46; I6WY32	Q8MIH4 [148-166]; A0A0P0EL46 [147-165]; I6WY32 [147-165]	0	2344.18	High	High	0	9.933e-05	4.43
FALSE	High	[K].SAEEQLHSMK.[E]	1xOxidation [M9]	1xOxidation [M9]				0.0136784	0	3	7	6	Q8MIH4; A0A0P0EL46; I6WY32	Q8MIH4 [130-139]; A0A0P0EL46 [129-138]; I6WY32 [129-138]	0	1175.54	High	High	0	0.01178	2.96
TRUE	High	[K].SAEEQLHSMK.[E]	1xPhospho [S1]; 1xOxidation [M9]	1xPhospho [S1]; 1xOxidation [M9]	Q8MIH4 1xPhospho [S130]; A0A0P0EL46 1xPhospho [S129]; I6WY32 1xPhospho [S129]	Q8MIH4 1xPhospho [S130]; A0A0P0EL46 1xPhospho [S129]; I6WY32 1xPhospho [S129]		0.118792	0	3	7	2	Q8MIH4; A0A0P0EL46; I6WY32	Q8MIH4 [130-139]; A0A0P0EL46 [129-138]; I6WY32 [129-138]	0	1255.5	High	High	0	0.04475	2.09
FALSE	High	[K].SAEEQLHSMKEGNPAHQK.[Q]	1xOxidation [M9]	1xOxidation [M9]				0.21756	0	3	7	1	Q8MIH4; A0A0P0EL46; I6WY32	Q8MIH4 [130-147]; A0A0P0EL46 [129-146]; I6WY32 [129-146]	1	2036.95	High	High	0	0.07872	1.11
FALSE	High	[K].NMAIHPR.[K]	1xOxidation [M2]	1xOxidation [M2]				0.123124	0	1	1	1	P33049	P33049 [41-47]	0	854.43	High	High	0	0.04614	0.76
FALSE	High	[K].VTMQNLNDR.[L]	1xOxidation [M3]	1xOxidation [M3]				0.0863362	0	1	2	2	Q6R649	Q6R649 [86-94]	0	1106.53	High	High	0	0.03385	1.66
FALSE	High	[K].VVPQRDMPIQAFLLYQEPVLGPVR.[G]	1xOxidation [M7]	1xOxidation [M7]				3.11746e-05	0	1	2	5	Q5YD57	Q5YD57 [69-92]	1	2781.51	High	High	0	0.00179	4.85
FALSE	High	[K].VVPQRDMPIQAFLLYQEPVLGPVRGPFPIL.[-]	1xOxidation [M7]	1xOxidation [M7]				0.103983	0	1	1	2	Q5YD57	Q5YD57 [69-98]	2	3405.88	High	High	0	0.03976	5.13
FALSE	High	[K-].VAGTWYSLAMAASDISLLDAQSAPLR.[V]	1xOxidation [M10]	1xOxidation [M10]				3.28647e-08	0	1	3	29	P02756	P02756 [33-58]	0	2723.37	High	High	0	0.0002297	6.03
TRUE	High	[K-].VAGTWYSLAMAASDISLLDAQSAPLR.[V]	1xPhospho [D/T/Y/S]; 1xOxidation [M10]	1xPhospho [T4; Y6; S7; S13; D14]; 1xOxidation [M10]	P02756 1xPhospho [S/D/T/Y]	P02756 1xPhospho [T36; Y38; S39; S45; D46]		0.00132341	0	1	3	5	P02756	P02756 [33-58]	0	2803.34	High	High	0	0.002446	2.8
FALSE	High	[K].VKETMVPK.[H]	1xOxidation [M5]	1xOxidation [M5]				0.17895	0	1	8	7	P33048	P33048 [113-120]	1	947.523	High	High	0	0.06533	1.76
FALSE	High	[K].EMPFPK.[Y]	1xOxidation [M2]	1xOxidation [M2]				0.129104	0	1	7	16	P33048	P33048 [123-128]	0	764.365	High	High	0.001534	0.1593	1.51
FALSE	High	[K].EMPFPKYPVEPFTESQSLTLTDVEK.[L]	1xOxidation [M2]	1xOxidation [M2]				2.80236e-06	0	1	7	7	P33048	P33048 [123-147]	1	2928.42	High	High	0	7.238e-05	6.46
FALSE	High	[R].DMPIQAFLLYQEPVLGPVRGPFPILV.[-]	1xOxidation [M2]	1xOxidation [M2]				0.00135523	0	1	2	10	P33048	P33048 [197-222]	1	2925.59	High	High	0	0.0062	5.22
FALSE	High	[R].DMPIQAFLLYQEPVLGPVRGPFPIL.[-]	1xOxidation [M2]	1xOxidation [M2]				3.49858e-06	0	1	1	20	Q5YD57	Q5YD57 [74-98]	1	2826.53	High	High	0	2.576e-05	6.37
FALSE	High	[K].ALKALPMHIR.[L]	1xOxidation [M7]	1xOxidation [M7]				0.0582806	0	1	3	4	P02756	P02756 [157-166]	1	1165.69	High	High	0	0.02439	2.25
FALSE	High	[K].ALPMHIR.[L]	1xOxidation [M4]	1xOxidation [M4]				0.0930598	0	1	3	12	P02756	P02756 [160-166]	0	853.471	High	High	0	0.07103	1.29
FALSE	High	[K].AMGIMNSFVNDIFER.[I]	1xOxidation [M2]	1xOxidation [M2]				0.192222	0	1	1	1	G1DFR8	G1DFR8 [59-73]	0	1759.81	High	High	0	0.06994	3.4
FALSE	High	[K].AMGIMNSFVNDIFER.[I]	2xOxidation [M2; M5]	2xOxidation [M2; M5]				0.0820901	0	1	1	1	G1DFR8	G1DFR8 [59-73]	0	1775.81	High	High	0	0.03246	3.05
FALSE	High	[K].AMKPWTQPK.[T]	1xOxidation [M2]	1xOxidation [M2]				0.103983	0	1	2	2	P33049	P33049 [205-213]	0	1102.57	High	High	0	0.03974	1.31
FALSE	High	[K].AVPQRDMPIQAFLLYQEPVLGPVR.[G]	1xOxidation [M7]	1xOxidation [M7]				0.00267158	0	1	2	8	P33048	P33048 [192-215]	1	2753.48	High	High	0	0.01258	5.1
FALSE	High	[K].AVPQRDMPIQAFLLYQEPVLGPVRGPFPILV.[-]	1xOxidation [M7]	1xOxidation [M7]				4.5244e-05	0	1	2	6	P33048	P33048 [192-222]	2	3476.91	High	High	0	0.000952	6.4
FALSE	High	[R].DMPIQAFLLYQEPVLGPVR.[G]	1xOxidation [M2]	1xOxidation [M2]				3.98901e-07	0	2	4	45	Q5YD57; P33048	Q5YD57 [74-92]; P33048 [197-215]	0	2202.16	High	High	0	5.767e-06	5.65
TRUE	High	[R].DMPIQAFLLYQEPVLGPVR.[G]	1xPhospho [D1]; 1xOxidation [M2]	1xPhospho [D1; Y10]; 1xOxidation [M2]	Q5YD57 1xPhospho [D74]; P33048 1xPhospho [D197]	Q5YD57 1xPhospho [D74]; P33048 1xPhospho [D197]		0.202943	0	2	4	1	Q5YD57; P33048	Q5YD57 [74-92]; P33048 [197-215]	0	2282.13	High	High	0	0.07356	1.73
FALSE	High	[K].LHLPLPLVQSWMHQPPQPLSPTVMFPPQSVLSLSQPK.[V]	1xOxidation [M]	1xOxidation [M12; M24]				2.76065e-08	0	2	8	22	Q5YD57; P33048	Q5YD57 [25-61]; P33048 [148-184]	0	4171.22	High	High	0	9.162e-07	6.84
TRUE	High	[K].LHLPLPLVQSWMHQPPQPLSPTVMFPPQSVLSLSQPK.[V]	1xPhospho [T/S]; 1xOxidation [M24]	1xPhospho [S20; T22]; 1xOxidation [M24]	Q5YD57 1xPhospho [S/T]; P33048 1xPhospho [S/T]	Q5YD57 1xPhospho [S44; T46]; P33048 1xPhospho [S167; T169]		9.49611e-06	0	2	8	3	Q5YD57; P33048	Q5YD57 [25-61]; P33048 [148-184]	0	4251.19	High	High	0	5.143e-05	5.89
FALSE	High	[K].GLDIQKVAGTWYSLAMAASDISLLDAQSAPLR.[V]	1xOxidation [M16]	1xOxidation [M16]				5.83535e-07	0	1	2	6	P02756	P02756 [27-58]	1	3377.74	High	High	0	0.0001523	6.66
FALSE	High	[K].HKEMPFPK.[Y]	1xOxidation [M4]	1xOxidation [M4]				0.107204	0	1	7	5	P33048	P33048 [121-128]	1	1029.52	High	High	0	0.04087	2.08
FALSE	High	[K].HKEMPFPKYPVEPFTESQSLTLTDVEK.[L]	1xOxidation [M4]	1xOxidation [M4]				3.85091e-08	0	1	7	11	P33048	P33048 [121-147]	2	3193.58	High	High	0	1.153e-06	8.6
FALSE	High	[R].HPHPHLSFMAIPPKK.[D]	1xOxidation [M9]	1xOxidation [M9]				0.000250593	0	7	48	9	B2Z896; Q71V69; A0SWR1; A0SWR2; Q7YRX3; A0A0U5A2G6; P02670	B2Z896 [52-66]; Q71V69 [47-61]; A0SWR1 [89-103]; A0SWR2 [89-103]; Q7YRX3 [89-103]; A0A0U5A2G6 [48-62]; P02670 [119-133]	1	1752.94	High	High	0	0.0004885	3
FALSE	High	[R].HPHPHLSFMAIPPKKDQDK.[T]	1xOxidation [M9]	1xOxidation [M9]				0.0510278	0	7	48	2	B2Z896; Q71V69; A0SWR1; A0SWR2; Q7YRX3; A0A0U5A2G6; P02670	B2Z896 [52-70]; Q71V69 [47-65]; A0SWR1 [89-107]; A0SWR2 [89-107]; Q7YRX3 [89-107]; A0A0U5A2G6 [48-66]; P02670 [119-137]	2	2239.14	High	High	0	0.02191	2.94
FALSE	High	[R].HPHPHLSFMAIPPK.[K]	1xOxidation [M9]	1xOxidation [M9]				0.00224704	0	7	48	13	B2Z896; Q71V69; A0SWR1; A0SWR2; Q7YRX3; A0A0U5A2G6; P02670	B2Z896 [52-65]; Q71V69 [47-60]; A0SWR1 [89-102]; A0SWR2 [89-102]; Q7YRX3 [89-102]; A0A0U5A2G6 [48-61]; P02670 [119-132]	0	1624.84	High	High	0	0.08417	3
FALSE	High	[K].TLNNDIMLIK.[L]	1xOxidation [M7]	1xOxidation [M7]			TRUE	0.202646	0	1	1	10	P07477	P07477 [103-112]	0	1190.64	High	High	0	0.01576	1.92
FALSE	High	[K].TLNNDIMLIK.[L]	1xOxidation [M7]	1xOxidation [M7]			TRUE	0.403122	0	1	1	1	P07477	P07477 [103-112]	0	1190.64	High	High	0	0.1339	2.72
FALSE	High	[K].VTMQNLNDR.[L]	1xOxidation [M3]	1xOxidation [M3]			TRUE	0.429401	0	1	7	1	P13645	P13645 [148-156]	0	1106.53	High	High	0	0.1525	1.9
FALSE	High	[R].MTLDDFR.[I]	1xOxidation [M1]	1xOxidation [M1]			FALSE	0.363697	0	1	1	2	P35527	P35527 [234-240]	0	913.408	High	High	0	0.1298	2.1
FALSE	High	[K].ADLEMQIESLTEELAYLKK.[N]	1xOxidation [M5]	1xOxidation [M5]			FALSE	0.00237042	0	1	1	1	P13645	P13645 [267-285]	1	2240.14	High	High	0	0.004004	4.85
FALSE	High	[K].NMQDMVEDYR.[N]	2xOxidation [M2; M5]	2xOxidation [M2; M5]			FALSE	0.125502	0	1	1	1	P04264	P04264 [258-267]	0	1332.52	High	High	0	0.01777	1.35
FALSE	High	[R].MTLDDFR.[I]	1xOxidation [M1]	1xOxidation [M1]			FALSE	0.159938	0	1	1	3	P35527	P35527 [234-240]	0	913.408	High	High	0	0.04704	1.57
FALSE	High	[K].VTMQNLNDR.[L]	1xOxidation [M3]	1xOxidation [M3]			TRUE	0.0940827	0	3	7	1	P02533; P13645; P08779	P02533 [117-125]; P13645 [148-156]; P08779 [119-127]	0	1106.53	High	High	0	0.008482	1.66
FALSE	High	[K].TLNNDIMLIK.[L]	1xOxidation [M7]	1xOxidation [M7]			TRUE	0.0712767	0	1	1	17	P07477	P07477 [103-112]	0	1190.64	High	High	0	0.05024	2.16
FALSE	High	[K].AMGIMNSFVNDIFER.[I]	2xOxidation [M2; M5]	2xOxidation [M2; M5]			FALSE	0.182145	0	1	14	1	O60814	O60814 [59-73]	0	1775.81	High	High	0	0.04542	3.05
FALSE	High	[R].IKFEMEQNLR.[Q]	1xOxidation [M5]	1xOxidation [M5]			FALSE	0.188659	0	1	1	1	P35527	P35527 [241-250]	1	1323.67	High	High	0	0.04921	2.1
FALSE	High	[K].AMGIMNSFVNDIFER.[I]	1xOxidation [M2]	1xOxidation [M2]			FALSE	0.192003	0.00950313	1	14	1	O60814	O60814 [59-73]	0	1759.81	High	High	0.00187	0.05134	3.4
FALSE	High	[K].DVDGAYMTK.[V]	1xOxidation [M7]	1xOxidation [M7]			FALSE	0.21561	0.00950313	1	1	1	P04264	P04264 [290-298]	0	1015.44	High	High	0.00187	0.06776	1.22
FALSE	High	[R].MTLDDFR.[I]	1xOxidation [M1]	1xOxidation [M1]			FALSE	0.409757	0	1	1	1	P35527	P35527 [234-240]	0	913.408	High	High	0	0.2395	2.29
FALSE	High	[K].ADLEMQIESLTEELAYLKK.[N]	1xOxidation [M5]	1xOxidation [M5]			FALSE	0.0456606	0	1	1	1	P13645	P13645 [267-285]	1	2240.14	High	High	0	0.005539	2.95
FALSE	High	[K].DKVQVVEDICLLNIQGKPHGMEGALPNREDR.[A]	1xCarbamidomethyl [C10]; 1xOxidation [M21]; 2xPhospho [D]	1xCarbamidomethyl [C10]; 1xOxidation [M21]; 2xPhospho [D1(66.7); D8(66.7); D30(66.7)]			FALSE	0.325331	0	1	1	1	Q9BXX0	Q9BXX0 [544-574]	2	3706.71	High	High	0	0.1622	0.79
FALSE	High	[K].GSPVLTDSMGRVR.[I]	1xOxidation [M9]	1xOxidation [M9]			FALSE	0.494835	0	1	1	1	Q96RW7	Q96RW7 [2234-2246]	1	1390.71	High	High	0	0.3278	0.86
FALSE	High	[R].NVSTGDVNVEMNAAPGVDLTQLLNNMR.[S]	1xOxidation [M11]	1xOxidation [M11]			FALSE	0.0228611	0	1	1	1	P13645	P13645 [296-322]	0	2888.39	High	High	0	0.004207	3.05
FALSE	High	[K].TLNNDIMLIK.[L]	1xOxidation [M7]	1xOxidation [M7]			TRUE	0.0709238	0	1	1	2	P07477	P07477 [103-112]	0	1190.64	High	High	0	0.04929	1.63
FALSE	High	[K].STMQELNSR.[L]	1xOxidation [M3]	1xOxidation [M3]			FALSE	0.10958	0	1	1	8	P35527	P35527 [155-163]	0	1081.49	High	High	0	0.129	2.22
FALSE	High	[K].TLNNDIMLIK.[L]	1xOxidation [M7]	1xOxidation [M7]			TRUE	0.171812	0	1	1	2	P07477	P07477 [103-112]	0	1190.64	High	High	0	0.1772	2.65
FALSE	High	[K].VTMQNLNDR.[L]	1xOxidation [M3]	1xOxidation [M3]			TRUE	0.159405	0	3	7	2	P02533; P13645; P08779	P02533 [117-125]; P13645 [148-156]; P08779 [119-127]	0	1106.53	High	High	0	0.1364	2.38
FALSE	High	[R].IKFEMEQNLR.[Q]	1xOxidation [M5]	1xOxidation [M5]			FALSE	0.215872	0	1	1	1	P35527	P35527 [241-250]	1	1323.67	High	High	0	0.1164	2.07
FALSE	High	[K].ADLEMQIESLTEELAYLKK.[N]	1xOxidation [M5]	1xOxidation [M5]			FALSE	0.0347568	0	1	1	1	P13645	P13645 [267-285]	1	2240.14	High	High	0	0.007492	2.84
FALSE	High	[K].SRTTEMALESLKQQLVDLHHSESLQR.[A]	1xOxidation [M6]; 2xPhospho [S/T/D]	1xOxidation [M6]; 2xPhospho [S1(28.6); T3(28.6); T4(28.6); S10(28.6); D17(28.6); S21(28.6); S23(28.6)]			FALSE	0.119627	0	1	1	1	O94986	O94986 [329-354]	2	3212.48	High	High	0	0.04979	0.66
FALSE	High	[R].MTLDDFR.[I]	1xOxidation [M1]	1xOxidation [M1]			FALSE	0.278679	0	1	1	1	P35527	P35527 [234-240]	0	913.408	High	High	0	0.1802	2.09
FALSE	High	[K].QVDMYALGLIYWEIFMR.[C]	1xOxidation [M4]				FALSE	0.670525	0	1	1	1	Q13873	Q13873 [403-419]	0	2164.06	High	High	0	0.2544	2.24
FALSE	High	[K].RMAGIFFLPFISSGFAPR.[F]	1xOxidation [M2]	1xOxidation [M2]			FALSE	0.331687	0	1	1	1	Q8NCI6	Q8NCI6 [15-32]	1	2030.07	High	High	0	0.3035	1.28
FALSE	High	[K].SAYPGQITSNMFCAGYLEGGK.[D]	1xCarbamidomethyl [C13]; 1xPhospho [S/T/Y]; 1xOxidation [M11]	1xCarbamidomethyl [C13]; 1xPhospho [S1; Y3; T8; S9]; 1xOxidation [M11]	P00760 1xPhospho [Y/S/T]	P00760 1xPhospho [S173; Y175; T180; S181]	FALSE	0.0341574	0	1	1	21	P00760	P00760 [173-193]	0	2346.98	High	High	0	0.07028	2.55
FALSE	High	[K].SAYPGQITSNMFCAGYLEGGK.[D]	1xCarbamidomethyl [C13]; 1xOxidation [M11]	1xCarbamidomethyl [C13]; 1xOxidation [M11]			FALSE	0.00116225	0	1	1	20	P00760	P00760 [173-193]	0	2267.01	High	High	0	0.0003639	4.8
FALSE	High	[K].SIVHPSYNSNTLNNDIMLIK.[L]	1xOxidation [M17]	1xOxidation [M17]			FALSE	9.32264e-06	0	1	1	60	P00760	P00760 [93-112]	0	2289.15	High	High	0	1.436e-05	6.98
FALSE	High	[K].SIVHPSYNSNTLNNDIMLIKLK.[S]	1xOxidation [M17]	1xOxidation [M17]			FALSE	0.000284604	0	1	1	32	P00760	P00760 [93-114]	1	2530.33	High	High	0	0.002033	6.84
FALSE	High	[K].VAGTWYSLAMAASDISLLDAQSAPLR.[V]	1xPhospho [S/Y/T]; 1xOxidation [M10]	1xPhospho [T4; Y6; S7; S13]; 1xOxidation [M10]	G5E5H7 1xPhospho [Y/T/S]	G5E5H7 1xPhospho [T34; Y36; S37; S43]	FALSE	0.0421035	0	1	2	5	G5E5H7	G5E5H7 [31-56]	0	2803.34	High	High	0	0.01938	1.74
FALSE	High	[K].VAGTWYSLAMAASDISLLDAQSAPLR.[V]	1xOxidation [M10]	1xOxidation [M10]			FALSE	3.98487e-05	0	1	2	48	G5E5H7	G5E5H7 [31-56]	0	2723.37	High	High	0	1.935e-05	6.12
FALSE	High	[R].DMPIQAFLLYQEPVLGPVRGPFPIIV.[-]	1xOxidation [M2]	1xOxidation [M2]			FALSE	0.00225247	0	1	1	30	P02666	P02666 [199-224]	1	2925.59	High	High	0	0.001882	4.38
FALSE	High	[R].DMPIQAFLLYQEPVLGPVR.[G]	1xOxidation [M2]	1xOxidation [M2]			FALSE	0.000206783	0	1	1	48	P02666	P02666 [199-217]	0	2202.16	High	High	0	0.0005469	5.55
FALSE	High	[K].GLDIQKVAGTWYSLAMAASDISLLDAQSAPLR.[V]	1xOxidation [M16]	1xOxidation [M16]			FALSE	0.000408446	0	1	2	4	G5E5H7	G5E5H7 [25-56]	1	3377.74	High	High	0	7.067e-05	3.86
FALSE	High	[K].ALKALPMHIR.[L]	1xOxidation [M7]	1xOxidation [M7]			FALSE	0.175907	0.00829191	1	2	2	G5E5H7	G5E5H7 [155-164]	1	1165.69	High	High	0.002276	0.1658	1.75
FALSE	High	[K].VTMQNLNDR.[L]	1xOxidation [M3]	1xOxidation [M3]			TRUE	0.189087	0.00829191	1	4	8	F1MC11	F1MC11 [123-131]	0	1106.53	High	High	0.002819	0.1704	1.83
FALSE	High	[K].SIVHPSYNSNTLNNDIMLIKLK.[S]	1xOxidation [M17]	1xOxidation [M17]			FALSE	0.000340615	0	1	1	44	P00760	P00760 [93-114]	1	2530.33	High	High	0	0.0002745	7.78
FALSE	High	[K].SIVHPSYNSNTLNNDIMLIK.[L]	1xOxidation [M17]	1xOxidation [M17]			FALSE	1.31284e-06	0	1	1	67	P00760	P00760 [93-112]	0	2289.15	High	High	0	7.554e-06	6.8
FALSE	High	[K].SAYPGQITSNMFCAGYLEGGKDSCQGDSGGPVVCSGK.[L]	3xCarbamidomethyl [C13; C24; C34]; 1xOxidation [M11]	3xCarbamidomethyl [C13; C24; C34]; 1xOxidation [M11]			FALSE	0.0133625	0	1	1	4	P00760	P00760 [173-209]	1	3857.65	High	High	0.001231	0.149	5.87
FALSE	High	[K].SAYPGQITSNMFCAGYLEGGK.[D]	1xCarbamidomethyl [C13]; 1xPhospho [Y/S/T]; 1xOxidation [M11]	1xCarbamidomethyl [C13]; 1xPhospho [S1; Y3; T8; S9]; 1xOxidation [M11]	P00760 1xPhospho [Y/S/T]	P00760 1xPhospho [S173; Y175; T180; S181]	FALSE	0.144085	0	1	1	16	P00760	P00760 [173-193]	0	2346.98	High	High	0.002898	0.2087	2.46
FALSE	High	[K].SAYPGQITSNMFCAGYLEGGK.[D]	1xCarbamidomethyl [C13]; 1xOxidation [M11]	1xCarbamidomethyl [C13]; 1xOxidation [M11]			FALSE	0.000249079	0	1	1	50	P00760	P00760 [173-193]	0	2267.01	High	High	0	0.0005685	5.12
FALSE	High	[K].NDLMLIK.[L]	1xOxidation [M4]	1xOxidation [M4]			FALSE	0.191446	0	1	1	14	F1MQL3	F1MQL3 [90-96]	0	862.47	High	High	0.007744	0.2884	2.33
FALSE	High	[K].SIVHPSYNSNTLNNDIMLIKLKSAASLNSR.[V]	1xOxidation [M17]	1xOxidation [M17]			FALSE	0.00254467	0	1	1	5	P00760	P00760 [93-122]	2	3316.73	High	High	0	0.0009831	5.64
FALSE	High	[K].VTMQNLNDR.[L]	1xOxidation [M3]	1xOxidation [M3]			TRUE	0.0450786	0	1	4	7	F1MC11	F1MC11 [123-131]	0	1106.53	High	High	0.0006212	0.1112	2.73
FALSE	High	[K].VAGTWYSLAMAASDISLLDAQSAPLR.[V]	1xPhospho [S/Y/T]; 1xOxidation [M10]	1xPhospho [T4; Y6; S7; S13]; 1xOxidation [M10]	G5E5H7 1xPhospho [Y/S/T]	G5E5H7 1xPhospho [T34; Y36; S37; S43]	FALSE	0.0058839	0	1	2	11	G5E5H7	G5E5H7 [31-56]	0	2803.34	High	High	0	0.007918	4.44
FALSE	High	[K].VAGTWYSLAMAASDISLLDAQSAPLR.[V]	1xOxidation [M10]	1xOxidation [M10]			FALSE	1.71985e-05	0	1	2	73	G5E5H7	G5E5H7 [31-56]	0	2723.37	High	High	0	3.418e-07	6.63
FALSE	High	[K].GLDIQKVAGTWYSLAMAASDISLLDAQSAPLR.[V]	1xOxidation [M16]	1xOxidation [M16]			FALSE	5.22715e-05	0	1	2	17	G5E5H7	G5E5H7 [25-56]	1	3377.74	High	High	0	1.224e-05	5.91
FALSE	High	[K].FSWLTVTENSMDK.[Q]	1xOxidation [M11]	1xOxidation [M11]			FALSE	0.235865	0	1	1	2	F1MHA3	F1MHA3 [186-198]	0	1573.72	High	High	0.002898	0.2206	2.2
FALSE	High	[R].DMPIQAFLLYQEPVLGPVRGPFPIIV.[-]	1xOxidation [M2]	1xOxidation [M2]			FALSE	0.0145675	0	1	1	12	P02666	P02666 [199-224]	1	2925.59	High	High	0	0.06791	4.77
FALSE	High	[R].DMPIQAFLLYQEPVLGPVR.[G]	1xOxidation [M2]	1xOxidation [M2]			FALSE	9.63539e-05	0	1	1	14	P02666	P02666 [199-217]	0	2202.16	High	High	0	0.0002579	5.29
FALSE	High	[K].ALKALPMHIR.[L]	1xOxidation [M7]	1xOxidation [M7]			FALSE	0.02095	0	1	2	21	G5E5H7	G5E5H7 [155-164]	1	1165.69	High	High	0	0.1027	2.47
FALSE	High	[R].HPHPHLSFMAIPPKK.[N]	1xOxidation [M9]	1xOxidation [M9]			FALSE	0.0250786	0	1	1	4	P02668	P02668 [119-133]	1	1752.94	High	High	0	0.01947	3.17
FALSE	High	[R].HPHPHLSFMAIPPK.[K]	1xOxidation [M9]	1xOxidation [M9]			FALSE	0.135537	0	1	1	4	P02668	P02668 [119-132]	0	1624.84	High	High	0	0.04615	2.97
FALSE	High	[K].HKEMPFPK.[Y]	1xOxidation [M4]	1xOxidation [M4]			FALSE	0.281332	0.00831067	1	1	6	P02666	P02666 [121-128]	1	1029.52	High	High	0.005597	0.2621	1.32
FALSE	High	[K].SIVHPSYNSNTLNNDIMLIK.[L]	1xOxidation [M17]	1xOxidation [M17]			FALSE	0.00483753	0	1	1	56	P00760	P00760 [93-112]	0	2289.15	High	High	0	0.0004085	5.4
FALSE	High	[K].VAGTWYSLAMAASDISLLDAQSAPLR.[V]	1xPhospho [T4]; 1xOxidation [M10]	1xPhospho [T4]; 1xOxidation [M10]	G5E5H7 1xPhospho [T34]	G5E5H7 1xPhospho [T34]	FALSE	0.00328289	0	1	2	2	G5E5H7	G5E5H7 [31-56]	0	2803.34	High	High	0	5.439e-05	3.56
FALSE	High	[K].VAGTWYSLAMAASDISLLDAQSAPLR.[V]	1xOxidation [M10]	1xOxidation [M10]			FALSE	0.00127984	0	1	2	35	G5E5H7	G5E5H7 [31-56]	0	2723.37	High	High	0	0.001513	4.04
FALSE	High	[K].GLDIQKVAGTWYSLAMAASDISLLDAQSAPLR.[V]	1xOxidation [M16]	1xOxidation [M16]			FALSE	0.00203242	0	1	2	6	G5E5H7	G5E5H7 [25-56]	1	3377.74	High	High	0	0.0005999	3.2
FALSE	High	[R].DMPIQAFLLYQEPVLGPVR.[G]	1xOxidation [M2]	1xOxidation [M2]			FALSE	0.0313993	0	1	1	4	P02666	P02666 [199-217]	0	2202.16	High	High	0	0.006846	3.67
FALSE	High	[K].ALKALPMHIR.[L]	1xOxidation [M7]	1xOxidation [M7]			FALSE	0.0617765	0	1	2	3	G5E5H7	G5E5H7 [155-164]	1	1165.69	High	High	0.0004549	0.0466	2.14
FALSE	High	[K].ALPMHIR.[L]	1xOxidation [M4]	1xOxidation [M4]			FALSE	0.215935	0.00990872	1	2	8	G5E5H7	G5E5H7 [158-164]	0	853.471	High	High	0.004421	0.1787	1.43
FALSE	High	[K].VDPEKLGQLQSIITATSANAELVLETLAEMDGLEDFLSKDK.[H]	2xPhospho [S11; S17]; 1xOxidation [M30]	2xPhospho [S11; S17]; 1xOxidation [M30]	F1MNW4 2xPhospho [S543; S549]	F1MNW4 2xPhospho [S543; S549]	FALSE	0.191704	0.00990872	1	1	1	F1MNW4	F1MNW4 [533-573]	2	4608.2	High	High	0.0004549	0.03271	1.69
FALSE	High	[K].SAYPGQITSNMFCAGYLEGGK.[D]	1xCarbamidomethyl [C13]; 1xPhospho [T/S/Y]; 1xOxidation [M11]	1xCarbamidomethyl [C13]; 1xPhospho [S1; Y3; T8; S9]; 1xOxidation [M11]	P00760 1xPhospho [Y/T/S]	P00760 1xPhospho [S173; Y175; T180; S181]	FALSE	0.185926	0.00990872	1	1	7	P00760	P00760 [173-193]	0	2346.98	High	High	0.0004549	0.03184	1.46
FALSE	High	[K].SIVHPSYNSNTLNNDIMLIK.[L]	1xOxidation [M17]	1xOxidation [M17]			FALSE	3.8383e-07	0	1	1	8	P00760	P00760 [93-112]	0	2289.15	High	High	0	0.05415	4.73
FALSE	High	[R].DMPIQAFLLYQEPVLGPVR.[G]	1xOxidation [M2]	1xOxidation [M2]			FALSE	0.000485897	0	1	1	8	P02666	P02666 [199-217]	0	2202.16	High	High	0	0.04323	3.17
FALSE	High	[K].HKEMPFPK.[Y]	1xOxidation [M4]	1xOxidation [M4]			FALSE	0.0098807	0	1	1	2	P02666	P02666 [121-128]	1	1029.52	High	High	0	0.1289	1.74
FALSE	High	[K].SIVHPSYNSNTLNNDIMLIK.[L]	1xOxidation [M17]	1xOxidation [M17]			FALSE	0.000746261	0	1	1	19	P00760	P00760 [93-112]	0	2289.15	High	High	0	0.007919	5.01
FALSE	High	[K].VAGTWYSLAMAASDISLLDAQSAPLR.[V]	1xOxidation [M10]	1xOxidation [M10]			FALSE	8.44515e-05	0	1	2	49	G5E5H7	G5E5H7 [31-56]	0	2723.37	High	High	0	0.0003734	4.25
FALSE	High	[K].SAYPGQITSNMFCAGYLEGGK.[D]	1xCarbamidomethyl [C13]; 1xPhospho [S/Y/T]; 1xOxidation [M11]	1xCarbamidomethyl [C13]; 1xPhospho [S1; Y3; T8; S9]; 1xOxidation [M11]	P00760 1xPhospho [Y/S/T]	P00760 1xPhospho [S173; Y175; T180; S181]	FALSE	0.0187668	0	1	1	11	P00760	P00760 [173-193]	0	2346.98	High	High	0	0.006912	2.25
FALSE	High	[K].VAGTWYSLAMAASDISLLDAQSAPLR.[V]	1xPhospho [S/Y/T]; 1xOxidation [M10]	1xPhospho [T4; Y6; S7]; 1xOxidation [M10]	G5E5H7 1xPhospho [Y/T/S]	G5E5H7 1xPhospho [T34; Y36; S37]	FALSE	0.0018635	0	1	2	8	G5E5H7	G5E5H7 [31-56]	0	2803.34	High	High	0	0.0003139	3.35
FALSE	High	[K].ALKALPMHIR.[L]	1xOxidation [M7]	1xOxidation [M7]			FALSE	0.00103725	0	1	2	14	G5E5H7	G5E5H7 [155-164]	1	1165.69	High	High	0	0.009331	3.13
FALSE	High	[K].GLDIQKVAGTWYSLAMAASDISLLDAQSAPLR.[V]	1xOxidation [M16]	1xOxidation [M16]			FALSE	1.70045e-05	0	1	2	18	G5E5H7	G5E5H7 [25-56]	1	3377.74	High	High	0	3.575e-06	4.47
FALSE	High	[K].SIVHPSYNSNTLNNDIMLIK.[L]	1xOxidation [M17]	1xOxidation [M17]			FALSE	0.000124513	0	1	1	63	P00760	P00760 [93-112]	0	2289.15	High	High	0	5.257e-05	6.37
FALSE	High	[K].SIVHPSYNSNTLNNDIMLIKLK.[S]	1xOxidation [M17]	1xOxidation [M17]			FALSE	4.95153e-05	0	1	1	20	P00760	P00760 [93-114]	1	2530.33	High	High	0	0.0001722	7.76
FALSE	High	[K].VAGTWYSLAMAASDISLLDAQSAPLR.[V]	1xOxidation [M10]	1xOxidation [M10]			FALSE	1.78449e-06	0	1	2	39	G5E5H7	G5E5H7 [31-56]	0	2723.37	High	High	0	6.578e-06	6.41
FALSE	High	[R].DMPIQAFLLYQEPVLGPVRGPFPIIV.[-]	1xOxidation [M2]	1xOxidation [M2]			FALSE	0.0347952	0	1	1	20	P02666	P02666 [199-224]	1	2925.59	High	High	0	0.01054	4.86
FALSE	High	[R].DMPIQAFLLYQEPVLGPVR.[G]	1xOxidation [M2]	1xOxidation [M2]			FALSE	2.3535e-05	0	1	1	27	P02666	P02666 [199-217]	0	2202.16	High	High	0	0.0001005	5.65
FALSE	High	[K].GLDIQKVAGTWYSLAMAASDISLLDAQSAPLR.[V]	1xOxidation [M16]	1xOxidation [M16]			FALSE	2.38441e-05	0	1	2	6	G5E5H7	G5E5H7 [25-56]	1	3377.74	High	High	0	2.306e-06	6.18
FALSE	High	[K].TIVFSGCAVQMYLSLAMGSTECVLLAVMAYDR.[Y]	2xCarbamidomethyl [C7; C22]; 1xPhospho [Y30]; 3xOxidation [M11; M17; M28]	2xCarbamidomethyl [C7; C22]; 1xPhospho [Y30]; 3xOxidation [M11; M17; M28]	E1BDU1 1xPhospho [Y120]	E1BDU1 1xPhospho [Y120]	FALSE	0.255964	0	1	1	1	E1BDU1	E1BDU1 [91-122]	0	3684.65	High	High	0	0.146	0.54
FALSE	High	[K].NDLMLIK.[L]	1xOxidation [M4]	1xOxidation [M4]			FALSE	0.177892	0	1	1	1	F1MQL3	F1MQL3 [90-96]	0	862.47	High	Medium	0.02692	0.4316	1.84
FALSE	High	[K].ALPMHIR.[L]	1xOxidation [M4]	1xOxidation [M4]			FALSE	0.19138	0	1	2	3	G5E5H7	G5E5H7 [158-164]	0	853.471	High	High	0.00562	0.3422	1.27
FALSE	High	[R].DMPIQAFLLYQEPVLGPVR.[G]	1xOxidation [M2]	1xOxidation [M2]			FALSE	0.113753	0	1	1	2	P02666	P02666 [199-217]	0	2202.16	High	High	0	0.06493	2.44
FALSE	High	[K].SIVHPSYNSNTLNNDIMLIK.[L]	1xOxidation [M17]	1xOxidation [M17]			FALSE	0.000389525	0	1	1	6	P00760	P00760 [93-112]	0	2289.15	High	High	0	0.01838	5.11
FALSE	High	[K].VAGTWYSLAMAASDISLLDAQSAPLR.[V]	1xOxidation [M10]	1xOxidation [M10]			FALSE	0.00279088	0	1	2	2	G5E5H7	G5E5H7 [31-56]	0	2723.37	High	High	0	0.01007	3.26
FALSE	High	[K].SIVHPSYNSNTLNNDIMLIK.[L]	1xOxidation [M17]	1xOxidation [M17]			FALSE	0.000445149	0	1	1	101	P00760	P00760 [93-112]	0	2289.15	High	High	0	1.975e-06	6.77
FALSE	High	[K].SIVHPSYNSNTLNNDIMLIKLK.[S]	1xOxidation [M17]	1xOxidation [M17]			FALSE	0.0243603	0	1	1	14	P00760	P00760 [93-114]	1	2530.33	High	High	0	0.0009642	5.56
FALSE	High	[K].VAGTWYSLAMAASDISLLDAQSAPLR.[V]	1xOxidation [M10]	1xOxidation [M10]			FALSE	0.000299802	0	1	2	58	G5E5H7	G5E5H7 [31-56]	0	2723.37	High	High	0	0.001036	6.03
FALSE	High	[K].VAGTWYSLAMAASDISLLDAQSAPLR.[V]	1xPhospho [S/T/Y]; 1xOxidation [M10]	1xPhospho [T4; Y6; S7; S13]; 1xOxidation [M10]	G5E5H7 1xPhospho [S/T/Y]	G5E5H7 1xPhospho [T34; Y36; S37; S43]	FALSE	0.0364696	0	1	2	5	G5E5H7	G5E5H7 [31-56]	0	2803.34	High	High	0	0.002095	2.8
FALSE	High	[K].GLDIQKVAGTWYSLAMAASDISLLDAQSAPLR.[V]	1xOxidation [M16]	1xOxidation [M16]			FALSE	0.00133833	0	1	2	12	G5E5H7	G5E5H7 [25-56]	1	3377.74	High	High	0	0.0002459	6.66
FALSE	High	[R].DMPIQAFLLYQEPVLGPVRGPFPIIV.[-]	1xOxidation [M2]	1xOxidation [M2]			FALSE	0.0237007	0	1	1	21	P02666	P02666 [199-224]	1	2925.59	High	High	0	0.001738	5.22
FALSE	High	[R].DMPIQAFLLYQEPVLGPVR.[G]	1xOxidation [M2]	1xOxidation [M2]			FALSE	0.00169004	0	1	1	85	P02666	P02666 [199-217]	0	2202.16	High	High	0	0.0001446	5.65
FALSE	High	[R].HPHPHLSFMAIPPK.[K]	1xOxidation [M9]	1xOxidation [M9]			FALSE	0.106384	0	1	1	12	P02668	P02668 [119-132]	0	1624.84	High	High	0.001265	0.1453	2.8
FALSE	High	[R].HPHPHLSFMAIPPKK.[N]	1xOxidation [M9]	1xOxidation [M9]			FALSE	0.0257351	0	1	1	11	P02668	P02668 [119-133]	1	1752.94	High	High	0	0.001072	3
FALSE	High	[K].ALKALPMHIR.[L]	1xOxidation [M7]	1xOxidation [M7]			FALSE	0.142313	0	1	2	3	G5E5H7	G5E5H7 [155-164]	1	1165.69	High	High	0.0004596	0.04876	2.25
FALSE	High	[K].AMGIMNSFVNDIFER.[IF]	2xOxidation [M2; M5]	2xOxidation [M2; M5]			FALSE	0.165052	0.00578417	1	14	2	E1B8G9	E1B8G9 [59-73]	0	1775.81	High	High	0.0004596	0.03734	3.05
FALSE	High	[K].ALPMHIR.[L]	1xOxidation [M4]	1xOxidation [M4]			FALSE	0.238436	0.00578417	1	2	7	G5E5H7	G5E5H7 [158-164]	0	853.471	High	High	0.002834	0.2172	1.29
FALSE	High	[K].AMGIMNSFVNDIFER.[IF]	1xOxidation [M2]	1xOxidation [M2]			FALSE	0.225698	0.00578417	1	14	2	E1B8G9	E1B8G9 [59-73]	0	1759.81	High	High	0.0004596	0.06714	3.4
FALSE	High	[K].VTMQNLNDR.[L]	1xOxidation [M3]	1xOxidation [M3]			TRUE	0.217189	0.00578417	1	4	2	F1MC11	F1MC11 [123-131]	0	1106.53	High	High	0.0004596	0.06254	1.66
FALSE	High	[K].SAYPGQITSNMFCAGYLEGGK.[D]	1xCarbamidomethyl [C13]; 1xPhospho [S/Y/T]; 1xOxidation [M11]	1xCarbamidomethyl [C13]; 1xPhospho [S1; Y3; T8; S9]; 1xOxidation [M11]	P00760 1xPhospho [T/S/Y]	P00760 1xPhospho [S173; Y175; T180; S181]	FALSE	0.22508	0.00578417	1	1	5	P00760	P00760 [173-193]	0	2346.98	High	High	0.001265	0.1395	1.87
FALSE	High	[K].SIVHPSYNSNTLNNDIMLIK.[L]	1xOxidation [M17]	1xOxidation [M17]			FALSE	0.00727829	0	1	1	8	P00760	P00760 [93-112]	0	2289.15	High	High	0	0.003997	4.97
FALSE	High	[K].VAGTWYSLAMAASDISLLDAQSAPLR.[V]	1xOxidation [M10]	1xOxidation [M10]			FALSE	0.00848456	0	1	2	6	G5E5H7	G5E5H7 [31-56]	0	2723.37	High	High	0	0.002142	3.3
FALSE	High	[K].SAYPGQITSNMFCAGYLEGGK.[D]	1xCarbamidomethyl [C13]; 1xPhospho [S/Y/T]; 1xOxidation [M11]	1xCarbamidomethyl [C13]; 1xPhospho [S1; Y3; T8; S9]; 1xOxidation [M11]	P00760 1xPhospho [Y/T/S]	P00760 1xPhospho [S173; Y175; T180; S181]	FALSE	0.184378	0	1	1	10	P00760	P00760 [173-193]	0	2346.98	High	High	0.001433	0.08231	2.58
FALSE	High	[K].SAYPGQITSNMFCAGYLEGGK.[D]	1xCarbamidomethyl [C13]; 1xPhospho [S/Y/T]; 1xOxidation [M11]	1xCarbamidomethyl [C13]; 1xPhospho [S1; Y3; T8; S9]; 1xOxidation [M11]	P00760 1xPhospho [Y/S/T]	P00760 1xPhospho [S173; Y175; T180; S181]	FALSE	0.0353753	0	1	1	11	P00760	P00760 [173-193]	0	2346.98	High	High	0.002616	0.1459	2.55
FALSE	High	[K].SIVHPSYNSNTLNNDIMLIK.[L]	1xOxidation [M17]	1xOxidation [M17]			FALSE	0.00268974	0	1	1	80	P00760	P00760 [93-112]	0	2289.15	High	High	0	0.0005702	5.34
FALSE	High	[K].NDLMLIK.[L]	1xOxidation [M4]	1xOxidation [M4]			FALSE	0.185601	0	1	1	25	F1MQL3	F1MQL3 [90-96]	0	862.47	High	High	0.0009637	0.06235	2.48
FALSE	High	[K].VAGTWYSLAMAASDISLLDAQSAPLR.[V]	1xOxidation [M10]	1xOxidation [M10]			FALSE	0.00126774	0	1	2	35	G5E5H7	G5E5H7 [31-56]	0	2723.37	High	High	0	2.135e-05	4.62
FALSE	High	[R].DMPIQAFLLYQEPVLGPVR.[G]	1xOxidation [M2]	1xOxidation [M2]			FALSE	0.0139687	0	1	1	18	P02666	P02666 [199-217]	0	2202.16	High	High	0	0.000416	3.91
FALSE	High	[K].GLDIQKVAGTWYSLAMAASDISLLDAQSAPLR.[V]	1xOxidation [M16]	1xOxidation [M16]			FALSE	0.0310835	0	1	2	6	G5E5H7	G5E5H7 [25-56]	1	3377.74	High	High	0	0.02471	2.07
FALSE	High	[R].HPHPHLSFMAIPPK.[K]	1xOxidation [M9]	1xOxidation [M9]			FALSE	0.0691678	0	1	1	5	P02668	P02668 [119-132]	0	1624.84	High	High	0	0.005866	2.54
FALSE	High	[K].SIVHPSYNSNTLNNDIMLIK.[L]	1xOxidation [M17]	1xOxidation [M17]			FALSE	0.0306854	0	1	1	45	P00760	P00760 [93-112]	0	2289.15	High	High	0	0.006516	5.18
FALSE	High	[K].VAGTWYSLAMAASDISLLDAQSAPLR.[V]	1xOxidation [M10]	1xOxidation [M10]			FALSE	0.197343	0	1	2	2	G5E5H7	G5E5H7 [31-56]	0	2723.37	High	High	0.001602	0.1125	2.55
FALSE	High	[R].DMPIQAFLLYQEPVLGPVR.[G]	1xOxidation [M2]	1xOxidation [M2]			FALSE	0.0433764	0	1	1	14	P02666	P02666 [199-217]	0	2202.16	High	High	0	0.005539	3.81
FALSE	High	[K].QPMIAVNQELAYFYPQLFR.[Q]	1xOxidation [M3]				FALSE	0.00487472	0	1	5	8	D2D3I8	D2D3I8 [148-166]	0	2344.18	High	High	0	0.002153	4.52
FALSE	High	[K].SAEEQLHSMK.[E]	1xOxidation [M9]				FALSE	0.0474509	0	1	5	6	D2D3I8	D2D3I8 [130-139]	0	1175.54	High	High	0.001874	0.05228	3.23
FALSE	High	[K].SAEEQLHSMKEGNPAHQK.[Q]	1xOxidation [M9]				FALSE	0.0176673	0	1	5	2	D2D3I8	D2D3I8 [130-147]	1	2036.95	High	High	0	0.004724	4.55
FALSE	High	[K].SAEEQLHSMKEGNPAHQKQPMIAVNQELAYFYPQLFR.[Q]	1xOxidation [M]				FALSE	0.0359086	0	1	5	3	D2D3I8	D2D3I8 [130-166]	2	4346.11	High	High	0	0.01659	5.05
FALSE	High	[K].LHLPLPLVQSWMHQPPQPLPPTVMFPPQSVLSLSQPK.[V]	1xOxidation [M12]				FALSE	0.0647392	0	1	2	1	P11839	P11839 [148-184]	0	4181.24	High	High	0	0.01675	2.72
FALSE	High	[K].SIVHPSYNSNTLNNDIMLIK.[L]	1xOxidation [M17]				FALSE	1.96397e-05	0	1	2	31	W5Q219	W5Q219 [99-118]	0	2289.15	High	High	0	8.376e-06	6.37
FALSE	High	[K].SIVHPSYNSNTLNNDIMLIKLK.[S]	1xOxidation [M17]				FALSE	0.00015176	0	1	2	10	W5Q219	W5Q219 [99-120]	1	2530.33	High	High	0	0.0001116	7.76
FALSE	High	[K].TIDMESTEVFTK.[K]	1xOxidation [M4]; 1xPhospho [S6(99.5)]		E7BQS1 1xPhospho [S159(99.5)]; E7BQS2 1xPhospho [S159(99.5)]		FALSE	0.00911577	0	2	6	5	E7BQS1; E7BQS2	E7BQS1 [154-165]; E7BQS2 [154-165]	0	1496.62	High	High	0	0.005362	4.48
FALSE	High	[K].TIDMESTEVFTKK.[T]	1xOxidation [M4]; 1xPhospho [S6(94.3)]		E7BQS1 1xPhospho [S159(94.3)]; E7BQS2 1xPhospho [S159(94.3)]		FALSE	0.0743796	0	2	6	4	E7BQS1; E7BQS2	E7BQS1 [154-166]; E7BQS2 [154-166]	1	1624.72	High	High	0	0.01922	3.65
FALSE	High	[R].DMPIQAFLLYQEPVLGPVRGPFPILV.[-]	1xOxidation [M2]				FALSE	0.01932	0	1	1	11	P11839	P11839 [197-222]	1	2925.59	High	High	0	0.02102	4.86
FALSE	High	[K].EGNPAHQKQPMIAVNQELAYFYPQLFR.[Q]	1xOxidation [M11]				FALSE	0.000465466	0	1	5	3	D2D3I8	D2D3I8 [140-166]	1	3205.59	High	High	0	0.0001383	6.69
FALSE	High	[K].EMPFPKYPVEPFTESQSLTLTDVEK.[L]	1xOxidation [M2]				FALSE	0.000398634	0	2	3	2	P11839; A0A2U8URK1	P11839 [123-147]; A0A2U8URK1 [52-76]	1	2928.42	High	High	0	0.000303	5.68
FALSE	High	[R].DMPIQAFLLYQEPVIGPVRGPFPIL.[-]	1xOxidation [M2]				FALSE	2.74232e-05	0	1	1	20	R4R2H5	R4R2H5 [21-45]	1	2826.53	High	High	0	5.293e-05	6.62
FALSE	High	[K].AVPQRDMPIQAFLLYQEPVIGPVRGPFPIL.[-]	1xOxidation [M7]				FALSE	0.0260289	0	1	1	5	R4R2H5	R4R2H5 [16-45]	2	3377.84	High	High	0	0.01843	5.71
FALSE	High	[R].DMPIQAFLLYQEPVLGPVR.[G]	1xOxidation [M2]				FALSE	0.000101183	0	2	3	28	P11839; R4R2H5	P11839 [197-215]; R4R2H5 [21-39]	0	2202.16	High	High	0	3.136e-05	5.65
FALSE	High	[K].HKEMPFPKYPVEPFTESQSLTLTDVEK.[L]	1xOxidation [M4]				FALSE	1.14848e-05	0	2	3	5	P11839; A0A2U8URK1	P11839 [121-147]; A0A2U8URK1 [50-76]	2	3193.58	High	High	0	3.79e-06	9.39
FALSE	High	[K].SAYPGQITSNMFCAGYLEGGK.[D]	1xCarbamidomethyl [C13]; 1xOxidation [M11]				FALSE	0.000901629	0	1	2	25	W5Q219	W5Q219 [179-199]	0	2267.01	High	High	0	0.001689	5.12
FALSE	High	[K].SAEEQLHSMK.[E]	1xOxidation [M9]				FALSE	0.031909	0	1	5	12	D2D3I8	D2D3I8 [130-139]	0	1175.54	High	High	0.001254	0.05093	3.61
FALSE	High	[K].QPMIAVNQELAYFYPQLFR.[Q]	1xOxidation [M3]				FALSE	0.0290275	0	1	5	1	D2D3I8	D2D3I8 [148-166]	0	2344.18	High	High	0	0.0123	3.74
FALSE	High	[K].SIVHPSYNSNTLNNDIMLIK.[L]	1xOxidation [M17]				FALSE	0.000135813	0	1	2	33	W5Q219	W5Q219 [99-118]	0	2289.15	High	High	0	5.005e-05	6.8
FALSE	High	[K].SIVHPSYNSNTLNNDIMLIKLK.[S]	1xOxidation [M17]				FALSE	0.00132225	0	1	2	22	W5Q219	W5Q219 [99-120]	1	2530.33	High	High	0	0.0006951	7.78
FALSE	High	[K].SIVHPSYNSNTLNNDIMLIKLKSAASLNSR.[V]	1xOxidation [M17]				FALSE	0.00791697	0	1	2	2	W5Q219	W5Q219 [99-128]	2	3316.73	High	High	0	0.003254	5.64
FALSE	High	[R].DMPIQAFLLYQEPVIGPVRGPFPIL.[-]	1xOxidation [M2]				FALSE	0.02652	0	1	1	6	R4R2H5	R4R2H5 [21-45]	1	2826.53	High	High	0	0.01119	4.5
FALSE	High	[R].DMPIQAFLLYQEPVIGPVR.[G]	1xOxidation [M2]				FALSE	0.00337769	0	2	3	14	P11839; R4R2H5	P11839 [197-215]; R4R2H5 [21-39]	0	2202.16	High	High	0	0.001552	5.29
FALSE	High	[R].DMPIQAFLLYQEPVLGPVRGPFPILV.[-]	1xOxidation [M2]				FALSE	0.0390595	0	1	1	5	P11839	P11839 [197-222]	1	2925.59	High	High	0.001254	0.05666	4.77
FALSE	High	[K].VKETMVPK.[H]	1xOxidation [M5]				FALSE	0.208759	0.00734949	2	4	7	P11839; A0A2U8URK1	P11839 [113-120]; A0A2U8URK1 [42-49]	1	947.523	High	High	0.007869	0.2336	2.08
FALSE	High	[K].VKETMVPKHK.[E]	1xOxidation [M5]				FALSE	0.222949	0.00734949	2	4	2	P11839; A0A2U8URK1	P11839 [113-122]; A0A2U8URK1 [42-51]	2	1212.68	High	High	0.001254	0.1019	2.68
FALSE	High	[K].VTMQNLNDR.[L]	1xOxidation [M3]				FALSE	0.181876	0.00734949	1	6	4	W5Q6L8	W5Q6L8 [82-90]	0	1106.53	High	High	0.001254	0.1283	2.73
FALSE	High	[K].ALKALPMHIR.[L]	1xOxidation [M7]				FALSE	0.118819	0.00734949	1	1	9	P67976	P67976 [157-166]	1	1165.69	High	High	0.001254	0.0992	2.47
FALSE	High	[R].HPHPHLSFMAIPPKK.[D]	1xOxidation [M9]				FALSE	0.0846693	0.00734949	1	5	1	A0A059T9N6	A0A059T9N6 [119-133]	1	1752.94	High	High	0.001254	0.03672	3.17
FALSE	High	[R].HPHPHLSFMAIPPK.[K]	1xOxidation [M9]				FALSE	0.17197	0.00734949	1	5	1	A0A059T9N6	A0A059T9N6 [119-132]	0	1624.84	High	High	0.001254	0.07662	1.71
FALSE	High	[K].NDLMLIK.[L]	1xOxidation [M4]				FALSE	0.207139	0.00734949	1	2	4	W5PXK1	W5PXK1 [99-105]	0	862.47	High	High	0.007869	0.2343	2.33
FALSE	High	[K].EMPFPKYPVEPFTESQSLTLTDVEK.[L]	1xOxidation [M2]				FALSE	0.079405	0.00734949	2	3	1	P11839; A0A2U8URK1	P11839 [123-147]; A0A2U8URK1 [52-76]	1	2928.42	High	High	0.001254	0.0344	4.95
FALSE	High	[K].SAEEQLHSMK.[E]	1xOxidation [M9]; 1xPhospho [S1(100)]		D2D3I8 1xPhospho [S130(100)]		FALSE	0.151057	0.00734949	1	5	5	D2D3I8	D2D3I8 [130-139]	0	1255.5	High	High	0.001254	0.08045	3.51
FALSE	High	[R].DMPIQAFLLYQEPVLGPVR.[G]	1xOxidation [M2]				FALSE	0.00731995	0	1	3	4	W5PLC2	W5PLC2 [198-216]	0	2202.16	High	High	0	0.00577	3.67
FALSE	High	[K].SIVHPSYNSNTLNNDIMLIK.[L]	1xOxidation [M17]				FALSE	0.000472619	0	1	2	28	W5Q219	W5Q219 [99-118]	0	2289.15	High	High	0	0.0005227	5.4
FALSE	High	[K].SAYPGQITSNMFCAGYLEGGK.[D]	1xCarbamidomethyl [C13]; 1xOxidation [M11]; 1xPhospho [S1(84.6)]				FALSE	0.166384	0	1	2	5	W5Q219	W5Q219 [179-199]	0	2346.98	High	High	0.002364	0.1836	1.58
FALSE	High	[K].SIVHPSYNSNTLNNDIMLIK.[L]	1xOxidation [M17]				FALSE	0.00140983	0	1	2	4	W5Q219	W5Q219 [99-118]	0	2289.15	High	High	0.003399	0.09672	4.73
FALSE	High	[R].DMPIQAFLLYQEPVLGPVR.[G]	1xOxidation [M2]				FALSE	0.0307085	0	1	3	8	W5PLC2	W5PLC2 [198-216]	0	2202.16	High	High	0	0.05787	3.17
FALSE	High	[K].SAYPGQITSNMFCAGYLEGGK.[D]	1xCarbamidomethyl [C13]; 1xOxidation [M11]; 1xPhospho [S/Y/T]				FALSE	0.0988541	0	1	2	4	W5Q219	W5Q219 [179-199]	0	2346.98	High	High	0	0.04177	2.25
FALSE	High	[K].SIVHPSYNSNTLNNDIMLIK.[L]	1xOxidation [M17]				FALSE	0.00434325	0	1	2	9	W5Q219	W5Q219 [99-118]	0	2289.15	High	High	0	0.003066	5.01
FALSE	High	[K].ALKALPMHIR.[L]	1xOxidation [M7]				FALSE	0.0954988	0	1	1	7	P67976	P67976 [157-166]	1	1165.69	High	High	0.002749	0.08265	3.13
FALSE	High	[K].SAYPGQITSNMFCAGYLEGGK.[D]	1xCarbamidomethyl [C13]; 1xOxidation [M11]; 1xPhospho [T/S/Y]				FALSE	0.0593936	0	1	2	10	W5Q219	W5Q219 [179-199]	0	2346.98	High	High	0	0.01558	2.3
FALSE	High	[K].SAYPGQITSNMFCAGYLEGGK.[D]	1xCarbamidomethyl [C13]; 1xOxidation [M11]				FALSE	0.00174502	0	1	2	10	W5Q219	W5Q219 [179-199]	0	2267.01	High	High	0	0.0004651	4.8
FALSE	High	[K].SAEEQLHSMK.[E]	1xOxidation [M9]				FALSE	0.0287303	0	1	5	5	D2D3I8	D2D3I8 [130-139]	0	1175.54	High	High	0	0.03249	2.39
FALSE	High	[K].QPMIAVNQELAYFYPQLFR.[Q]	1xOxidation [M3]				FALSE	0.00323791	0	1	5	4	D2D3I8	D2D3I8 [148-166]	0	2344.18	High	High	0	0.0006998	4.07
FALSE	High	[K].SIVHPSYNSNTLNNDIMLIK.[L]	1xOxidation [M17]				FALSE	4.58192e-05	0	1	2	30	W5Q219	W5Q219 [99-118]	0	2289.15	High	High	0	7.432e-06	6.98
FALSE	High	[K].SIVHPSYNSNTLNNDIMLIKLK.[S]	1xOxidation [M17]				FALSE	0.000688911	0	1	2	17	W5Q219	W5Q219 [99-120]	1	2530.33	High	High	0	0.001495	6.84
FALSE	High	[K].TIDMESTEVFTKK.[T]	1xOxidation [M4]; 1xPhospho [S6(94)]		E7BQS1 1xPhospho [S159(94)]		FALSE	0.0753348	0	1	6	1	E7BQS1	E7BQS1 [154-166]	1	1624.72	High	High	0	0.02008	3.07
FALSE	High	[R].DMPIQAFLLYQEPVIGPVR.[G]	1xOxidation [M2]				FALSE	0.000303013	0	2	3	48	P11839; R4R2H5	P11839 [197-215]; R4R2H5 [21-39]	0	2202.16	High	High	0	5.59e-05	5.55
FALSE	High	[R].DMPIQAFLLYQEPVIGPVRGPFPIL.[-]	1xOxidation [M2]				FALSE	0.0053693	0	1	1	13	R4R2H5	R4R2H5 [21-45]	1	2826.53	High	High	0	0.001204	5.55
FALSE	High	[R].DMPIQAFLLYQEPVLGPVRGPFPILV.[-]	1xOxidation [M2]				FALSE	0.00304776	0	1	1	15	P11839	P11839 [197-222]	1	2925.59	High	High	0	0.0006561	4.38
FALSE	High	[K].EGNPAHQKQPMIAVNQELAYFYPQLFR.[Q]	1xOxidation [M11]				FALSE	0.00179863	0	1	5	1	D2D3I8	D2D3I8 [140-166]	1	3205.59	High	High	0	0.0003737	5.19
FALSE	High	[K].AVPQRDMPIQAFLLYQEPVLGPVRGPFPILV.[-]	1xOxidation [M7]				FALSE	0.197156	0	1	1	4	P11839	P11839 [192-222]	2	3476.91	High	High	0.002996	0.1753	4.64
FALSE	High	[K].AVPQRDMPIQAFLLYQEPVIGPVRGPFPIL.[-]	1xOxidation [M7]				FALSE	0.066172	0	1	1	1	R4R2H5	R4R2H5 [16-45]	2	3377.84	High	High	0	0.0175	5.46
FALSE	High	[K].AMKPWTQPK.[T]	1xOxidation [M2]				FALSE	0.220398	0	1	6	2	E7BQS1	E7BQS1 [205-213]	0	1102.57	High	High	0	0.06428	1.47
FALSE	High	[K].SIVHPSYNSNTLNNDIMLIK.[L]	1xOxidation [M17]				FALSE	0.00340311	0	1	2	38	W5Q219	W5Q219 [99-118]	0	2289.15	High	High	0	0.003265	5.34
FALSE	High	[K].SAYPGQITSNMFCAGYLEGGK.[D]	1xCarbamidomethyl [C13]; 1xOxidation [M11]; 1xPhospho [Y/T/S]				FALSE	0.0240285	0	1	2	5	W5Q219	W5Q219 [179-199]	0	2346.98	High	High	0	0.06915	2.55
FALSE	High	[K].TIDMESTEVFTKK.[T]	1xOxidation [M4]; 1xPhospho [S6(90.2)]		E7BQS1 1xPhospho [S159(90.2)]		FALSE	0.0803733	0	1	6	3	E7BQS1	E7BQS1 [154-166]	1	1624.72	High	High	0.0008155	0.0886	2.4
FALSE	High	[K].TIDMESTEVFTK.[K]	1xOxidation [M4]; 1xPhospho [S6(90.1)]		E7BQS1 1xPhospho [S159(90.1)]		FALSE	0.0383642	0	1	6	1	E7BQS1	E7BQS1 [154-165]	0	1496.62	High	High	0	0.01107	3.15
FALSE	High	[R].DMPIQAFLLYQEPVLGPVR.[G]	1xOxidation [M2]				FALSE	0.00884034	0	2	3	16	P11839; R4R2H5	P11839 [197-215]; R4R2H5 [21-39]	0	2202.16	High	High	0	0.0013	3.91
FALSE	High	[R].HPHPHLSFMAIPPK.[K]	1xOxidation [M9]				FALSE	0.126881	0	1	5	2	A0A059T9N6	A0A059T9N6 [119-132]	0	1624.84	High	High	0	0.06245	2.54
FALSE	High	[K].SNSQFNYGMQPLMYSVQEALNARPWWIRVGTDICYYK.[N]	1xCarbamidomethyl [C34]; 1xOxidation [M13]; 2xPhospho [S3(95.3); S15(98.5)]		W5PGE4 2xPhospho [S780(95.3); S792(98.5)]		FALSE	0.143705	0.00891059	1	2	1	W5PGE4	W5PGE4 [778-814]	1	4662.05	High	High	0.0008155	0.07435	2.73
FALSE	High	[K].HKEMPFPK.[Y]	1xOxidation [M4]				FALSE	0.156144	0.00891059	2	4	1	P11839; A0A2U8URK1	P11839 [121-128]; A0A2U8URK1 [50-57]	1	1029.52	High	High	0.0008155	0.08355	1.64
FALSE	High	[K].NDLMLIK.[L]	1xOxidation [M4]				FALSE	0.15093	0.00891059	1	2	6	W5PXK1	W5PXK1 [99-105]	0	862.47	High	High	0.0008155	0.07961	2.48
FALSE	High	[K].VAGTWHSLAMAASDISLLDAQSAPLR.[V]	1xOxidation [M10]; 1xPhospho [T/S]				FALSE	0.146442	0.00891059	1	2	1	P67976	P67976 [33-58]	0	2777.33	High	High	0.0008155	0.07649	3.01
FALSE	High	[K].SIVHPSYNSNTLNNDIMLIK.[L]	1xOxidation [M17]				FALSE	0.00243342	0	1	2	17	W5Q219	W5Q219 [99-118]	0	2289.15	High	High	0	0.01246	5.18
FALSE	High	[K].SAEEQLHSMK.[E]	1xOxidation [M9]; 1xPhospho [S1(100)]		D2D3I8 1xPhospho [S130(100)]		FALSE	0.0412204	0	1	5	1	D2D3I8	D2D3I8 [130-139]	0	1255.5	High	High	0	0.05111	2.44
FALSE	High	[K].TIDMESTEVFTKK.[T]	1xOxidation [M4]; 1xPhospho [S6(92.7)]		E7BQS1 1xPhospho [S159(92.7)]		FALSE	0.067328	0	1	6	1	E7BQS1	E7BQS1 [154-166]	1	1624.72	High	High	0	0.073	3.24
FALSE	High	[R].DMPIQAFLLYQEPVIGPVR.[G]	1xOxidation [M2]				FALSE	0.00682098	0	2	3	14	W5PLC2; R4R2H5	W5PLC2 [198-216]; R4R2H5 [21-39]	0	2202.16	High	High	0	0.02822	3.81
FALSE	High	[K].HKEMPFPKYPVEPFTESQSLTLTDVEK.[L]	1xOxidation [M4]				FALSE	0.107485	0	2	3	1	W5PLC2; A0A2U8URK1	W5PLC2 [122-148]; A0A2U8URK1 [50-76]	2	3193.58	High	High	0	0.1032	3.99
FALSE	High	[K].SIVHPSYNSNTLNNDIMLIK.[L]	1xOxidation [M17]				FALSE	0.00505844	0	1	2	4	W5Q219	W5Q219 [99-118]	0	2289.15	High	High	0	0.03414	4.97
FALSE	High	[K].SAYPGQITSNMFCAGYLEGGK.[D]	1xCarbamidomethyl [C13]; 1xOxidation [M11]; 1xPhospho [T/S/Y]				FALSE	0.204774	0	1	2	3	W5Q219	W5Q219 [179-199]	0	2346.98	High	High	0	0.1507	2.58
FALSE	High	[K].QVDMYALGLIYWEIFMR.[C]	1xOxidation [M4]				FALSE	0.275299	0	1	2	1	W5Q885	W5Q885 [405-421]	0	2164.06	High	High	0	0.1913	2.07
FALSE	High	[K].EMPFPK.[Y]	1xOxidation [M2]				FALSE	0.15222	0	1	4	4	P11839	P11839 [123-128]	0	764.365	High	High	0.006104	0.323	1.4
FALSE	High	[K].ALPMHIR.[L]	1xOxidation [M4]				FALSE	0.300467	0	1	1	1	P67976	P67976 [160-166]	0	853.471	High	High	0	0.2058	0.93
FALSE	High	[K].KSTGCPFAVSPNLRPMQQVKM.[-]	1xCarbamidomethyl [C5]; 1xOxidation [M21]; 1xPhospho [S10(98.2)]		W5QFN4 1xPhospho [S507(98.2)]		FALSE	0.14812	0	1	2	1	W5QFN4	W5QFN4 [498-518]	2	2472.16	High	High	0	0.1169	3.63
FALSE	High	[R].HPHPHLSFMAIPPK.[K]	1xOxidation [M9]				FALSE	0.264385	0	1	5	1	A0A059T9N6	A0A059T9N6 [119-132]	0	1624.84	High	High	0	0.185	2.09
FALSE	High	[K].QPMIAVNQELAYFYPQLFR.[Q]	1xOxidation [M3]				FALSE	0.00133525	0	1	5	6	D2D3I8	D2D3I8 [148-166]	0	2344.18	High	High	0	0.0002904	4.43
FALSE	High	[K].SAEEQLHSMK.[E]	1xOxidation [M9]				FALSE	0.0531933	0	1	5	4	D2D3I8	D2D3I8 [130-139]	0	1175.54	High	High	0	0.04296	2.96
FALSE	High	[K].SAEEQLHSMK.[E]	1xOxidation [M9]; 1xPhospho [S1(99.9)]		D2D3I8 1xPhospho [S130(99.9)]		FALSE	0.159197	0	1	5	1	D2D3I8	D2D3I8 [130-139]	0	1255.5	High	High	0	0.0294	2.09
FALSE	High	[K].SIVHPSYNSNTLNNDIMLIK.[L]	1xOxidation [M17]				FALSE	4.08741e-06	0	1	2	51	W5Q219	W5Q219 [99-118]	0	2289.15	High	High	0	1.893e-05	6.77
FALSE	High	[K].SIVHPSYNSNTLNNDIMLIKLK.[S]	1xOxidation [M17]				FALSE	0.00220845	0	1	2	7	W5Q219	W5Q219 [99-120]	1	2530.33	High	High	0	0.0002795	5.56
FALSE	High	[R].DMPIQAFLLYQEPVIGPVRGPFPIL.[-]	1xOxidation [M2]				FALSE	0.000141233	0	1	1	17	R4R2H5	R4R2H5 [21-45]	1	2826.53	High	High	0	1.386e-05	6.37
FALSE	High	[R].DMPIQAFLLYQEPVLGPVRGPFPILV.[-]	1xOxidation [M2]				FALSE	0.00408479	0	1	1	9	P11839	P11839 [197-222]	1	2925.59	High	High	0	0.0005442	5.22
FALSE	High	[K].EMPFPKYPVEPFTESQSLTLTDVEK.[L]	1xOxidation [M2]				FALSE	6.58933e-05	0	2	3	7	P11839; A0A2U8URK1	P11839 [123-147]; A0A2U8URK1 [52-76]	1	2928.42	High	High	0	6.034e-06	6.46
FALSE	High	[R].DMPIQAFLLYQEPVLGPVR.[G]	1xOxidation [M2]				FALSE	2.16492e-05	0	2	3	84	P11839; R4R2H5	P11839 [197-215]; R4R2H5 [21-39]	0	2202.16	High	High	0	2.438e-05	5.65
FALSE	High	[K].AVPQRDMPIQAFLLYQEPVLGPVRGPFPILV.[-]	1xOxidation [M7]				FALSE	0.00418993	0	1	1	5	P11839	P11839 [192-222]	2	3476.91	High	High	0	0.0005599	6.4
FALSE	High	[K].AVPQRDMPIQAFLLYQEPVIGPVR.[G]	1xOxidation [M7]				FALSE	0.043851	0	2	3	14	P11839; R4R2H5	P11839 [192-215]; R4R2H5 [16-39]	1	2753.48	High	High	0	0.04534	5.1
FALSE	High	[K].AVPQRDMPIQAFLLYQEPVIGPVRGPFPIL.[-]	1xOxidation [M7]				FALSE	0.00354295	0	1	1	6	R4R2H5	R4R2H5 [16-45]	2	3377.84	High	High	0	0.0004682	5.97
FALSE	High	[R].HPHPHLSFMAIPPKK.[D]	1xOxidation [M9]				FALSE	0.00921167	0	2	5	6	A0A059T9N6; I7D1C3	A0A059T9N6 [119-133]; I7D1C3 [57-71]	1	1752.94	High	High	0	0.001327	3
FALSE	High	[R].HPHPHLSFMAIPPK.[K]	1xOxidation [M9]				FALSE	0.0336667	0	2	5	7	A0A059T9N6; I7D1C3	A0A059T9N6 [119-132]; I7D1C3 [57-70]	0	1624.84	High	High	0.003003	0.1973	3
FALSE	High	[K].HKEMPFPKYPVEPFTESQSLTLTDVEK.[L]	1xOxidation [M4]				FALSE	5.57305e-06	0	2	3	11	P11839; A0A2U8URK1	P11839 [121-147]; A0A2U8URK1 [50-76]	2	3193.58	High	High	0	4.431e-06	8.6
FALSE	High	[K].AMGIMNSFVNDIFER.[I]	2xOxidation [M2; M5]				FALSE	0.361394	0.00834285	1	18	1	W5QA24	W5QA24 [59-73]	0	1775.81	High	High	0.001253	0.07446	3.05
FALSE	High	[K].ALKALPMHIR.[L]	1xOxidation [M7]				FALSE	0.297609	0.00834285	1	1	1	P67976	P67976 [157-166]	1	1165.69	High	High	0.001253	0.05915	2.25
FALSE	High	[K].AMGIMNSFVNDIFER.[I]	1xOxidation [M2]				FALSE	0.411404	0.00834285	1	18	1	W5QA24	W5QA24 [59-73]	0	1759.81	High	High	0.001253	0.0874	3.4
FALSE	High	[K].VTMQNLNDR.[L]	1xOxidation [M3]				FALSE	0.367803	0.00834285	1	6	1	W5Q6L8	W5Q6L8 [82-90]	0	1106.53	High	High	0.001253	0.07618	1.66
FALSE	High	[K].SIVHPSYNSNTLNNDIMLIK.[L]	1xOxidation [M17]				FALSE	0.00367951	0	1	2	3	W5Q219	W5Q219 [99-118]	0	2289.15	High	High	0	0.002648	5.11
FALSE	High	[K].TIDMESTEVFTK.[K]	1xOxidation [M4]; 1xPhospho [S/T]				FALSE	0.141016	0	2	6	2	E7BQS1; E7BQS2	E7BQS1 [154-165]; E7BQS2 [154-165]	0	1496.62	High	High	0	0.1065	2.99
FALSE	High	[K].TIDMESTEVFTKK.[T]	1xOxidation [M4]; 1xPhospho [S/T]				FALSE	0.333705	0	2	6	1	E7BQS1; E7BQS2	E7BQS1 [154-166]; E7BQS2 [154-166]	1	1624.72	High	High	0	0.2523	1.84
FALSE	High	[R].LSGPTSLLHVIMANIYLLLPPVVNPIVYGAK.[T]	1xOxidation [M12]; 3xPhospho [T5(88.5); S6(88.6); Y16(94.2)]		W5P9A9 3xPhospho [T281(88.5); S282(88.6); Y292(94.2)]		FALSE	0.341037	0	1	1	1	W5P9A9	W5P9A9 [277-307]	0	3558.79	High	High	0	0.2583	2.94
FALSE	High	[R].DMPIQAFLLYQEPVLGPVR.[G]	1xOxidation [M2]				FALSE	0.329568	0	1	3	2	W5PLC2	W5PLC2 [198-216]	0	2202.16	High	High	0	0.2491	2.44

## Sheet: Acetylation
Checked	Confidence	Annotated Sequence	Modifications	Modifications (all possible sites)	Modifications in Master Proteins	Modifications in Master Proteins (all Sites)	Contaminant	Qvality PEP	Qvality q-value	# Protein Groups	# Proteins	# PSMs	Master Protein Accessions	Positions in Master Proteins	# Missed Cleavages	Theo. MH+ [Da]	Found in Sample: [S93] F93: Sample, Set5-S	Confidence (by Search Engine): Sequest HT	Percolator q-Value (by Search Engine): Sequest HT	Percolator PEP (by Search Engine): Sequest HT
FALSE	High	[-].VAGTWYSLAMAASDISLLDAQSAPLR.[V]	1xAcetyl [N-Term]	1xAcetyl [N-Term]			FALSE	0.000210734	0	1	1	3	B2YKY1		0	2749.39	High	High	0	0.001387
FALSE	High	[-].VAGTWYSLAMAASDISLLDAQSAPLR.[V]	1xAcetyl [N-Term]	1xAcetyl [N-Term]			FALSE	0.0181292	0	1	1	2	B2YKY1		0	2749.39	High	High	0	0.004728
FALSE	High	[-].VAGTWYSLAMAASDISLLDAQSAPLR.[V]	1xAcetyl [N-Term]				FALSE	0.00946929	0	1	1	1	B2YKY1		0	2749.39	High	High	0	0.015
FALSE	High	[-].VAGTWYSLAMAASDISLLDAQSAPLR.[V]	1xAcetyl [N-Term]	1xAcetyl [N-Term]			FALSE	2.55301e-06	0	1	1	4	B2YKY1		0	2749.39	High	High	0	0.002697
FALSE	High	[-].VAGTWYSLAMAASDISLLDAQSAPLR.[V]	1xAcetyl [N-Term]	1xAcetyl [N-Term]			FALSE	0.436507	0.00798222	1	1	1	B2YKY1		0	2749.39	High	High	0.0009885	0.134
TRUE	High	[-].ILGQNGISDVVK.[V]	1xAcetyl [N-Term]; 1xPhospho [D9]	1xAcetyl [N-Term]; 1xPhospho [S8; D9]	Q7YS14 1xAcetyl [N-Term]; 1xPhospho [D9]	Q7YS14 1xAcetyl [N-Term]; 1xPhospho [D9]	FALSE	0.523738	0.00798222	1	1	4	Q7YS14	Q7YS14 [1-12]	0	1364.68	High	High	0.002817	0.2125
FALSE	High	[-].VAGTWYSLAMAASDISLLDAQSAPLR.[V]	1xAcetyl [N-Term]	1xAcetyl [N-Term]			FALSE	0.00131298	0	1	1	3	B2YKY1		0	2749.39	High	High	0	0.001535
FALSE	High	[-].MATPSKKTSTPSPQPSK.[R]	1xAcetyl [N-Term]; 2xPhospho [S16(100); T/S]	1xAcetyl [N-Term]; 2xPhospho [T3(0); S5(0); T8(0.3); S9(7.8); T10(46); S12(46); S16(100)]	Q8IY18 1xAcetyl [N-Term]; 2xPhospho [S16(100); T/S]	Q8IY18 1xAcetyl [N-Term]; 2xPhospho [T3(0); S5(0); T8(0.3); S9(7.8); T10(46); S12(46); S16(100)]	FALSE	0.222538	0.00950313	1	1	1	Q8IY18	Q8IY18 [1-17]	2	1974.86	High	High	0.00187	0.07311
FALSE	High	[-].ASGVAVSDGVIKVFNDMK.[V]	1xAcetyl [N-Term]		W5Q9P7 1xAcetyl [N-Term]		FALSE	0.00467565	0	1	1	1	W5Q9P7	W5Q9P7 [1-18]	1	1878.96	High	High	0	0.001037
FALSE	High	[K].SAASLNSR.[V]	1xAcetyl [N-Term]	1xAcetyl [N-Term]	P00760 1xAcetyl [N-Term]	P00760 1xAcetyl [N-Term]	FALSE	0.0942838	0	1	1	3	P00760	P00760 [115-122]	0	847.427	High	High	0	0.04453
FALSE	High	[M].VDAFVGTWKLVDSKNFDDYMK.[S]	1xAcetyl [N-Term]	1xAcetyl [N-Term]	P10790 1xAcetyl [N-Term]	P10790 1xAcetyl [N-Term]	FALSE	0.00129775	0	1	1	3	P10790	P10790 [2-22]	2	2520.21	High	High	0	0.0003921
FALSE	High	[M].VDAFVGTWKLVDSK.[N]	1xAcetyl [N-Term]	1xAcetyl [N-Term]	P10790 1xAcetyl [N-Term]	P10790 1xAcetyl [N-Term]	FALSE	0.00360949	0	1	1	3	P10790	P10790 [2-15]	1	1606.85	High	High	0	0.001583
FALSE	High	[R].VASISLPTSCASAGTQCLISGWGNTK.[S]	1xAcetyl [N-Term]; 2xCarbamidomethyl [C10; C17]	1xAcetyl [N-Term]; 2xCarbamidomethyl [C10; C17]	P00760 1xAcetyl [N-Term]	P00760 1xAcetyl [N-Term]	FALSE	0.0267787	0	1	1	2	P00760	P00760 [123-148]	0	2708.3	High	High	0	0.00941
FALSE	High	[K].SSGTSYPDVLK.[C]	1xAcetyl [N-Term]	1xAcetyl [N-Term]	P00760 1xAcetyl [N-Term]	P00760 1xAcetyl [N-Term]	FALSE	0.0484645	0	1	1	18	P00760	P00760 [149-159]	0	1195.58	High	High	0	0.01969
FALSE	High	[M].ASGVAVSDGVIKVFNDMK.[V]	1xAcetyl [N-Term]	1xAcetyl [N-Term]	Q5E9F7 1xAcetyl [N-Term]	Q5E9F7 1xAcetyl [N-Term]	FALSE	0.00153996	0	1	1	1	Q5E9F7	Q5E9F7 [2-19]	1	1878.96	High	High	0	0.0002692
FALSE	High	[R].LGEDNINVVEGNEQFISASK.[S]	1xAcetyl [N-Term]	1xAcetyl [N-Term]	P00760 1xAcetyl [N-Term]	P00760 1xAcetyl [N-Term]	FALSE	0.0146842	0	1	1	2	P00760	P00760 [73-92]	0	2205.07	High	High	0	0.00447
FALSE	High	[K].KILDKVGINYWLAHK.[A]	1xAcetyl [N-Term]	1xAcetyl [N-Term]	P00711 1xAcetyl [N-Term]	P00711 1xAcetyl [N-Term]	FALSE	0.0590612	0	1	1	1	P00711	P00711 [113-127]	2	1840.05	High	High	0	0.02511
FALSE	High	[M].VDAFVGTWK.[L]	1xAcetyl [N-Term]	1xAcetyl [N-Term]	P10790 1xAcetyl [N-Term]	P10790 1xAcetyl [N-Term]	FALSE	0.0165222	0	1	1	2	P10790	P10790 [2-10]	0	1064.54	High	High	0	0.003097
FALSE	High	[K].VAGTWYSLAMAASDISLLDAQSAPLR.[V]	1xAcetyl [N-Term]	1xAcetyl [N-Term]	G5E5H7 1xAcetyl [N-Term]	G5E5H7 1xAcetyl [N-Term]	FALSE	0.00265693	0	1	2	4	G5E5H7	G5E5H7 [31-56]	0	2749.39	High	High	0	0.0002913
FALSE	High	[K].SSGTSYPDVLK.[C]	1xAcetyl [N-Term]	1xAcetyl [N-Term]	P00760 1xAcetyl [N-Term]	P00760 1xAcetyl [N-Term]	FALSE	0.0684236	0	1	1	11	P00760	P00760 [149-159]	0	1195.58	High	High	0	0.01926
FALSE	High	[K].GYGGVSLPEWVCTTFHTSGYDTQAIVQNNDSTEYGLFQINNK.[I]	1xAcetyl [N-Term]; 1xCarbamidomethyl [C12]	1xAcetyl [N-Term]; 1xCarbamidomethyl [C12]	P00711 1xAcetyl [N-Term]	P00711 1xAcetyl [N-Term]	FALSE	0.0842993	0	1	1	3	P00711	P00711 [36-77]	0	4753.18	High	High	0.001165	0.1173
FALSE	High	[R].DMPIQAFLLYQEPVLGPVRGPFPIIV.[-]	1xAcetyl [N-Term]	1xAcetyl [N-Term]	P02666 1xAcetyl [N-Term]	P02666 1xAcetyl [N-Term]	FALSE	0.138993	0	1	1	1	P02666	P02666 [199-224]	1	2951.61	High	High	0	0.04756
FALSE	High	[R].LGEDNINVVEGNEQFISASK.[S]	1xAcetyl [N-Term]	1xAcetyl [N-Term]	P00760 1xAcetyl [N-Term]	P00760 1xAcetyl [N-Term]	FALSE	0.0126151	0	1	1	2	P00760	P00760 [73-92]	0	2205.07	High	High	0	0.002184
FALSE	High	[K].HIQKEDVPSER.[Y]	1xAcetyl [N-Term]	1xAcetyl [N-Term]	P02662 1xAcetyl [N-Term]	P02662 1xAcetyl [N-Term]	FALSE	0.158782	0	1	1	2	P02662	P02662 [95-105]	1	1379.69	High	High	0	0.05621
FALSE	High	[K].SSGTSYPDVLK.[C]	1xAcetyl [N-Term]	1xAcetyl [N-Term]	P00760 1xAcetyl [N-Term]	P00760 1xAcetyl [N-Term]	FALSE	0.107903	0	1	1	5	P00760	P00760 [149-159]	0	1195.58	High	High	0.004678	0.2384
FALSE	High	[M].VDAFVGTWK.[L]	1xAcetyl [N-Term]	1xAcetyl [N-Term]	P10790 1xAcetyl [N-Term]	P10790 1xAcetyl [N-Term]	FALSE	0.0467431	0	1	1	1	P10790	P10790 [2-10]	0	1064.54	High	High	0	0.002718
FALSE	High	[K].VAGTWYSLAMAASDISLLDAQSAPLR.[V]	1xAcetyl [N-Term]	1xAcetyl [N-Term]	G5E5H7 1xAcetyl [N-Term]	G5E5H7 1xAcetyl [N-Term]	FALSE	0.0165114	0	1	2	3	G5E5H7	G5E5H7 [31-56]	0	2749.39	High	High	0	0.00101
FALSE	High	[R].ALYNVLAK.[V]	1xAcetyl [N-Term]	1xAcetyl [N-Term]	B0JYL4 1xAcetyl [N-Term]	B0JYL4 1xAcetyl [N-Term]	FALSE	0.176679	0.00990872	1	2	5	B0JYL4	B0JYL4 [240-247]	0	933.54	High	High	0.004678	0.2268
FALSE	High	[R].GAEVTVVPWDHALDSQEYEGLFLSNGPGDPASYPNLVSTLSR.[V]	1xAcetyl [N-Term]; 1xPhospho [T5]	1xAcetyl [N-Term]; 1xPhospho [T5]	F1MVC0 1xAcetyl [N-Term]; 1xPhospho [T201]	F1MVC0 1xAcetyl [N-Term]; 1xPhospho [T201]	FALSE	0.171938	0.00990872	1	1	1	F1MVC0	F1MVC0 [197-238]	0	4610.14	High	High	0	0.02856
FALSE	High	[K].SSGTSYPDVLK.[C]	1xAcetyl [N-Term]	1xAcetyl [N-Term]	P00760 1xAcetyl [N-Term]	P00760 1xAcetyl [N-Term]	FALSE	0.0499076	0	1	1	4	P00760	P00760 [149-159]	0	1195.58	High	High	0	0.01392
FALSE	High	[K].VAGTWYSLAMAASDISLLDAQSAPLR.[V]	1xAcetyl [N-Term]	1xAcetyl [N-Term]	G5E5H7 1xAcetyl [N-Term]	G5E5H7 1xAcetyl [N-Term]	FALSE	0.00273184	0	1	2	5	G5E5H7	G5E5H7 [31-56]	0	2749.39	High	High	0	0.0005213
FALSE	High	[M].VDAFVGTWK.[L]	1xAcetyl [N-Term]	1xAcetyl [N-Term]	P10790 1xAcetyl [N-Term]	P10790 1xAcetyl [N-Term]	FALSE	0.0338796	0	1	1	2	P10790	P10790 [2-10]	0	1064.54	High	High	0	0.008985
FALSE	High	[-].MTAEETKAAESGAQSAPLR.[L]	1xAcetyl [N-Term]; 1xPhospho [T2]	1xAcetyl [N-Term]; 1xPhospho [T2]	F1MU79 1xAcetyl [N-Term]; 1xPhospho [T2]	F1MU79 1xAcetyl [N-Term]; 1xPhospho [T2]	FALSE	0.110417	0	1	2	2	F1MU79	F1MU79 [1-19]	1	2069.92	High	High	0.001426	0.1177
FALSE	High	[K].SAASLNSR.[V]	1xAcetyl [N-Term]	1xAcetyl [N-Term]	P00760 1xAcetyl [N-Term]	P00760 1xAcetyl [N-Term]	FALSE	0.11163	0	1	1	2	P00760	P00760 [115-122]	0	847.427	High	High	0	0.02375
FALSE	High	[K].SSGTSYPDVLK.[C]	1xAcetyl [N-Term]	1xAcetyl [N-Term]	P00760 1xAcetyl [N-Term]	P00760 1xAcetyl [N-Term]	FALSE	0.105493	0	1	1	6	P00760	P00760 [149-159]	0	1195.58	High	High	0.002501	0.1126
FALSE	High	[R].DMPIQAFLLYQEPVLGPVRGPFPIIV.[-]	1xAcetyl [N-Term]	1xAcetyl [N-Term]	P02666 1xAcetyl [N-Term]	P02666 1xAcetyl [N-Term]	FALSE	0.0114268	0	1	1	3	P02666	P02666 [199-224]	1	2951.61	High	High	0	0.000912
FALSE	High	[K].VAGTWYSLAMAASDISLLDAQSAPLR.[V]	1xAcetyl [N-Term]	1xAcetyl [N-Term]	G5E5H7 1xAcetyl [N-Term]	G5E5H7 1xAcetyl [N-Term]	FALSE	0.12719	0.00846997	1	2	3	G5E5H7	G5E5H7 [31-56]	0	2749.39	High	High	0.0005086	0.02867
FALSE	High	[R].ALYNVLAK.[V]	1xAcetyl [N-Term]	1xAcetyl [N-Term]	B0JYL4 1xAcetyl [N-Term]	B0JYL4 1xAcetyl [N-Term]	FALSE	0.25891	0	1	2	2	B0JYL4	B0JYL4 [240-247]	0	933.54	High	High	0	0.1533
FALSE	High	[K].SAASLNSR.[V]	1xAcetyl [N-Term]	1xAcetyl [N-Term]	P00760 1xAcetyl [N-Term]	P00760 1xAcetyl [N-Term]	FALSE	0.0947991	0	1	1	4	P00760	P00760 [115-122]	0	847.427	High	High	0	0.02518
FALSE	High	[K].ILDKVGINYWLAHK.[A]	1xAcetyl [N-Term]	1xAcetyl [N-Term]	P00711 1xAcetyl [N-Term]	P00711 1xAcetyl [N-Term]	FALSE	0.135081	0	1	1	2	P00711	P00711 [114-127]	1	1711.95	High	High	0	0.01428
FALSE	High	[K].SSGTSYPDVLK.[C]	1xAcetyl [N-Term]	1xAcetyl [N-Term]	P00760 1xAcetyl [N-Term]	P00760 1xAcetyl [N-Term]	FALSE	0.129632	0	1	1	12	P00760	P00760 [149-159]	0	1195.58	High	High	0.006739	0.2095
FALSE	High	[M].VDAFVGTWKLVDSKNFDDYMK.[S]	1xAcetyl [N-Term]	1xAcetyl [N-Term]	P10790 1xAcetyl [N-Term]	P10790 1xAcetyl [N-Term]	FALSE	0.00266562	0	1	1	2	P10790	P10790 [2-22]	2	2520.21	High	High	0	4.085e-06
FALSE	High	[M].VDAFVGTWK.[L]	1xAcetyl [N-Term]	1xAcetyl [N-Term]	P10790 1xAcetyl [N-Term]	P10790 1xAcetyl [N-Term]	FALSE	0.100701	0	1	1	5	P10790	P10790 [2-10]	0	1064.54	High	High	0	0.00729
FALSE	High	[K].VAGTWYSLAMAASDISLLDAQSAPLR.[V]	1xAcetyl [N-Term]	1xAcetyl [N-Term]	G5E5H7 1xAcetyl [N-Term]	G5E5H7 1xAcetyl [N-Term]	FALSE	0.0422968	0	1	2	3	G5E5H7	G5E5H7 [31-56]	0	2749.39	High	High	0	0.001217
FALSE	High	[M].VDAFVGTWKLVDSK.[N]	1xAcetyl [N-Term]	1xAcetyl [N-Term]	P10790 1xAcetyl [N-Term]	P10790 1xAcetyl [N-Term]	FALSE	0.029039	0	1	1	4	P10790	P10790 [2-15]	1	1606.85	High	High	0	0.0005605
FALSE	High	[R].DMPIQAFLLYQEPVLGPVRGPFPIIV.[-]	1xAcetyl [N-Term]	1xAcetyl [N-Term]	P02666 1xAcetyl [N-Term]	P02666 1xAcetyl [N-Term]	FALSE	0.136572	0	1	1	3	P02666	P02666 [199-224]	1	2951.61	High	High	0	0.01361
FALSE	High	[K].HKEMPFPK.[Y]	1xAcetyl [N-Term]	1xAcetyl [N-Term]	P02666 1xAcetyl [N-Term]	P02666 1xAcetyl [N-Term]	FALSE	0.154529	0	1	1	3	P02666	P02666 [121-128]	1	1055.53	High	High	0.002153	0.1339
FALSE	High	[K].SSGTSYPDVLK.[C]	1xAcetyl [N-Term]	1xAcetyl [N-Term]	P00760 1xAcetyl [N-Term]	P00760 1xAcetyl [N-Term]	FALSE	0.0530402	0	1	1	5	P00760	P00760 [149-159]	0	1195.58	High	High	0	0.0028
FALSE	High	[K].LKSAASLNSR.[V]	1xAcetyl [N-Term]	1xAcetyl [N-Term]	P00760 1xAcetyl [N-Term]	P00760 1xAcetyl [N-Term]	FALSE	0.155494	0	1	1	1	P00760	P00760 [113-122]	1	1088.61	High	High	0	0.02295
FALSE	High	[K].SSGTSYPDVLK.[C]	1xAcetyl [N-Term]	1xAcetyl [N-Term]	P00760 1xAcetyl [N-Term]	P00760 1xAcetyl [N-Term]	FALSE	0.206508	0	1	1	2	P00760	P00760 [149-159]	0	1195.58	High	High	0.004574	0.2158
