# Supplementary material for: Post translational modifications of milk proteins in geographically diverse goat breeds
Source: Sci Rep. 2021 Mar 10;11:5619. doi: 10.1038/s41598-021-85094-9 (PMC7946870; doi:10.1038/s41598-021-85094-9)
Supplement: Supplementary file 3 — Supplementary Information 3. [file 41598_2021_85094_MOESM3_ESM.xlsx]

## Sheet: Table S3
Supporting information Table S3: Phosphosites and number of phosphogroups attached to high and low abundance proteins identified in each breed
			Phosphosites																			Number of Phosphosites
Reference Database	Master Protein Accessions	Master Protein Descriptions	Attapady	Barbari	Black Bengal	Gaddi	Ganjam	Himalayan local	jakhrana	Jamunapari	Unidentififed	Osmanabadi	Sirohi						Reference Database	Master Protein Accessions	Master Protein Descriptions	Attapady	Barbari	Black Bengal	Gaddi	Ganjam	Himalayan local	jakhrana	Jamunapari	Unidentified	Osmanabadi	Sirohi
Capra hircus	Q8MIH4	Alpha s1 casein	Y106, Y95, S130				S27, T64, D58/66/71, S61/63, Y95, Y106, S130,	S27; D58; S61; S63; T64; D66; Y95; Y106; S130	S130	S130	S130	S27, S63, Y95, D100, S130, S138							Capra hircus	Q8MIH4	Alpha s1 casein	3				7	9	1	1	1	6
Capra hircus	Q95L76	Beta-casein			S50, Y129, T135, T141, T143, D144, S157, S167, T169		S50, Y129, D144, T135/141/143		S50; D62; Y129; T135; S137; T141; T143; D144; S157; S167; T169; S181; D197										Capra hircus	Q95L76	Beta-casein			9		4		13
Capra hircus	P18626	Alpha-S1-casein											S130						Capra hircus	P18626	Alpha-S1-casein											1
Capra hircus	A0A0P0EL46	Alpha S1 casein (Fragment)			S129														Capra hircus	A0A0P0EL46	Alpha S1 casein (Fragment)			1
Capra hircus	P33049	Alpha-S2-casein	S147, S159, T160				S24, S25, S145, S159	S145; S147; S151; D156; S159; T160	S159	S23; S24; S25; S145; T146; S147; T154; S159; S160; T161	S159	S23; S24; S25, S147, S159, T160, T164	D181, D187, S159/T160						Capra hircus	P33049	Alpha-S2-casein	3				4	6	1	10	1	7	3
Capra hircus	P33048	Beta-casein	S50			S50, D58		S50; T56; Y206		S50; T56; D58; S167; T169		S50, Y129; T135; S137; S139, S157; S167; T169, D197, Y206	S50						Capra hircus	P33048	Beta-casein	1			2		3		5		10	2
Capra hircus	Q5YD57	Beta-casein (Fragment)	Y6, Y129					S34; S44; T46											Capra hircus	Q5YD57	Beta-casein (Fragment)	2					3
Capra hircus	B2Z896	Kappa casein (Fragment)					S58		S58	S58		S58, S23; T27; T36							Capra hircus	B2Z896	Kappa casein (Fragment)					1		1	1		4
Capra hircus	B2YKX6	Alpha-lactalbumin										D82; D83							Capra hircus	B2YKX6	Alpha-lactalbumin										2
Capra hircus	P00712	Alpha-lactalbumin	Y122, D116					D82; D83; D116; Y122				Y122, D116							Capra hircus	P00712	Alpha-lactalbumin	2					4				2
Capra hircus	P02756	Beta-lactoglobulin	T36, Y38, S39, S45, D46, S48, Y60, T67, T94, D114, T115, D116, T143, D147, D155	T36, Y38, S39, S45, D46, S48, D51, Y60, T67, T143, D147		T36, Y38, S39, S45, D46, S48, D51, S54, Y60, T67, T94, T143, D147	Y38, T67, T94, D46/51, S39/45/48/54	T36; Y38; S39; S45; D46; S48; T67; T94; D147		T36, Y38, S39, S45, D46, S48, D51, S54, T143, D147,	T36; Y38; S39; S45; D46; S48	D29, T36; Y38; S39; S45; D46, Y60, T67, T94, D114, T115, D116, Y117, T143, D147, D155							Capra hircus	P02756	Beta-lactoglobulin	15	11		13	5	9		10	6	16
Capra hircus	A0A088DBX4	Haemagglutinin protein					S199, T194/202/204						T469, T484, T485						Capra hircus	A0A088DBX4	Haemagglutinin protein					2						3
Capra hircus	A0A0C5B361	NADH-ubiquinone oxidoreductase chain 6								T95; Y105; Y106									Capra hircus	A0A0C5B361	NADH-ubiquinone oxidoreductase chain 6								3
Capra hircus	A5JSS7	Glycosylation-dependent cell adhesion molecule-1						S87											Capra hircus	A5JSS7	Glycosylation-dependent cell adhesion molecule-1						1
Capra hircus	B7S4L4	Interferon tau BB4								S96; S97; D101; T102; T103; D117; D118									Capra hircus	B7S4L4	Interferon tau BB4								7
Capra hircus	C6KGS6	Superoxide dismutase (Fragment)											T134, S143						Capra hircus	C6KGS6	Superoxide dismutase (Fragment)											2
Capra hircus	F1AXG3	PP17								S83									Capra hircus	F1AXG3	PP17								1
Capra hircus	G1DGB8	Putative transcription factor Ovo-like 1											T149, Y150						Capra hircus	G1DGB8	Putative transcription factor Ovo-like 1											2
Capra hircus	Q7YS14	LDHA protein (Fragment)								S8, D9									Capra hircus	Q7YS14	LDHA protein (Fragment)								2
Homo sapiens	O00443	Phosphatidylinositol 4-phosphate 3-kinase C2 domain-containing subunit alpha		T927; Y928; S929; Y938; D947; S948; D952															Homo sapiens	O00443	Phosphatidylinositol 4-phosphate 3-kinase C2 domain-containing subunit alpha		7
Homo sapiens	O94986	Centrosomal protein of 152 kDa		S329; T331; T332; S338; D345; S349; S351															Homo sapiens	O94986	Centrosomal protein of 152 kDa		7
Homo sapiens	P23471	Receptor-type tyrosine-protein phosphatase zeta			S1444; S1446; S1447; Y1448														Homo sapiens	P23471	Receptor-type tyrosine-protein phosphatase zeta			4
Homo sapiens	P48664	Excitatory amino acid transporter 4		S562															Homo sapiens	P48664	Excitatory amino acid transporter 4		1
Homo sapiens	Q13753	Laminin subunit gamma-2							D498; Y500; D503; D524; S526; S528; D532										Homo sapiens	Q13753	Laminin subunit gamma-2							7
Homo sapiens	Q5JTW2	Centrosomal protein of 78 kDa				S117; S119; S120													Homo sapiens	Q5JTW2	Centrosomal protein of 78 kDa				3
Homo sapiens	Q7Z5A7	Protein FAM19A5		T78; T79; D87								T78; T79; D87							Homo sapiens	Q7Z5A7	Protein FAM19A5		3								3
Homo sapiens	Q8IXQ8	PDZ domain-containing protein 9										S235; S236; S238; S239; S241							Homo sapiens	Q8IXQ8	PDZ domain-containing protein 9										5
Homo sapiens	Q8IY18	Structural maintenance of chromosomes protein 5										T3; S5; T8; S9; T10; S12; S16							Homo sapiens	Q8IY18	Structural maintenance of chromosomes protein 5										7
Homo sapiens	Q8N283	Ankyrin repeat domain-containing protein 35										S349; S355							Homo sapiens	Q8N283	Ankyrin repeat domain-containing protein 35										2
Homo sapiens	Q8N3J5	Protein phosphatase 1K, mitochondrial										Y352; S355; S360; S362							Homo sapiens	Q8N3J5	Protein phosphatase 1K, mitochondrial										4
Homo sapiens	Q8N3Z6	Zinc finger CCHC domain-containing protein 7							S411	S411									Homo sapiens	Q8N3Z6	Zinc finger CCHC domain-containing protein 7							1	1
Homo sapiens	Q8WU58	Protein FAM222B		S111; D115; D117; T119	S111	S111; D115; D117; T119	S111; D115; D117; T119		S111				S111; D115; D117; T119						Homo sapiens	Q8WU58	Protein FAM222B		4	1	4	4		1				4
Homo sapiens	Q92954	Proteoglycan 4		Y38; S39; D41; T43; D47; Y48; Y53; D59															Homo sapiens	Q92954	Proteoglycan 4		8
Homo sapiens	Q96SR6	Zinc finger protein 382	S533; T541; T546; T547																Homo sapiens	Q96SR6	Zinc finger protein 382	4
Homo sapiens	Q9BXX0	EMILIN-2											D544; D551; D573						Homo sapiens	Q9BXX0	EMILIN-2											3
Homo sapiens	Q9H251	Cadherin-23										T259; D262; D264							Homo sapiens	Q9H251	Cadherin-23										3
Ovis aries	E7BQS1	Alpha-S2-casein	S147; S159		S159		S147; T154; S159; T160; S198	S147; S159	S159	S147; S159	S159	S147; S159	S147; S159						Ovis aries	E7BQS1	Alpha-S2-casein	2		1		5	2	1	2	1	2	2
Ovis aries	P11839	Beta-caesin	S50; Y129			S50	S50; T135; Y206	S50		S50		S50; T135; S139; Y129							Ovis aries	P11839	Beta-caesin	2			1	3	1		1		4
Ovis aries	D2D3I8	Alpha s1 casein	Y95; Y106; S130				Y95; Y106; S130; Y159	Y95; Y106; S130	Y95; S130	S130	Y95; S130	S79; Y95; S130; S137	S130						Ovis aries	D2D3I8	Alpha s1 casein	3				4	3	2	1	2	4	1
Ovis aries	A0A2U8URK1	Beta-caesin		S86			T64; T98			S86		S86; Y58; T64; S68							Ovis aries	A0A2U8URK1	Beta-caesin		1			2			1		4
Ovis aries	W5Q2G4	Voltage-dependent calcium channel gamma-5 subunit										T102							Ovis aries	W5Q2G4	Voltage-dependent calcium channel gamma-5 subunit										1
Ovis aries	W5PHS2	Lipocln_cytosolic_FA-bd_dom domain-containing protein										T34							Ovis aries	W5PHS2	Lipocln_cytosolic_FA-bd_dom domain-containing protein										1
Ovis aries	P67976	Beta-lactoglobulin	T36; T67; T94	T67		S39; Y60	T36			S39; T94		T36; T67; T94; T115							Ovis aries	P67976	Beta-lactoglobulin	3	1		2	1			2		4
Ovis aries	A0A059T9N6	Kappa-casein	Y46	S63; S46; Y125			S125					Y46; S125							Ovis aries	A0A059T9N6	Kappa-casein	1	3			1					2
Ovis aries	R4R2H5	Beta-caesin					Y30												Ovis aries	R4R2H5	Beta-caesin					1
Ovis aries	W5P1Z9	Family with sequence similarity 222 member B		S111															Ovis aries	W5P1Z9	Family with sequence similarity 222 member B		1
Ovis aries	W5P2D4	Neurofilament heavy									S62								Ovis aries	W5P2D4	Neurofilament heavy									1
Ovis aries	W5P440	HECT and RLD domain containing E3 ubiquitin protein ligase 4	S95/96/104																Ovis aries	W5P440	HECT and RLD domain containing E3 ubiquitin protein ligase 4	1
Ovis aries	W5P9A9	Olfactory receptor											T281; S282; Y292						Ovis aries	W5P9A9	Olfactory receptor											3
Ovis aries	W5PGE4	ATP/GTP binding protein 1								S780; S792									Ovis aries	W5PGE4	ATP/GTP binding protein 1								2
Ovis aries	W5PLC2	Beta-caesin		S51	S51				S51; T64; T136				S51						Ovis aries	W5PLC2	Beta-caesin		1	1				3				1
Ovis aries	W5Q0T0	Uncharacterized protein	S123																Ovis aries	W5Q0T0	Uncharacterized protein	1
Ovis aries	W5Q9K7	Uncharacterized protein											T239						Ovis aries	W5Q9K7	Uncharacterized protein											1
Ovis aries	W5QFN4	Succinyl-CoA:3-ketoacid-coenzyme A transferase									S507								Ovis aries	W5QFN4	Succinyl-CoA:3-ketoacid-coenzyme A transferase									1
Bos taurus	F1MVC0	Uncharacterized protein		T201															Bos taurus	F1MVC0	Uncharacterized protein		1
Bos taurus	E1BDU1	Olfactory receptor											Y120						Bos taurus	E1BDU1	Olfactory receptor											1
Bos taurus	G3X6Y3	Mediator of RNA polymerase II transcription subunit 14								Y1097; T1098; S1101									Bos taurus	G3X6Y3	Mediator of RNA polymerase II transcription subunit 14								3
Bos taurus	Q1JQA8	LysM and putative peptidoglycan-binding domain-containing protein 2	S21																Bos taurus	Q1JQA8	LysM and putative peptidoglycan-binding domain-containing protein 2	1
Bos taurus	P02668	Kappa-casein	Y46	Y46; S125			S125		S125	S125		Y46; S125							Bos taurus	P02668	Kappa-casein	1	2			1		1	1		2
Bos taurus	F1MNW4	Inter-alpha-trypsin inhibitor heavy chain H2		S543; S549															Bos taurus	F1MNW4	Inter-alpha-trypsin inhibitor heavy chain H2		2
Bos taurus	F1MCF8	Ig-like domain-containing protein							C156										Bos taurus	F1MCF8	Ig-like domain-containing protein							1
Bos taurus	E1BDZ8	Enhancer of polycomb homolog											T551						Bos taurus	E1BDZ8	Enhancer of polycomb homolog											1
Bos taurus	F1MD32	CREB binding protein								Y226; T228; S247; S252; T258									Bos taurus	F1MD32	CREB binding protein								5
Bos taurus	P00760	Cationic trypsin	S173; Y175; T180; S181; S215	S173; Y175; T180; S181		S173; Y175; T180; S181		S173; Y175; T180; S181		S125; S127; S134; T130; S173; S175; T180; S181	S173; Y175; T180; S181	S173; Y175; T180; S181							Bos taurus	P00760	Cationic trypsin	5	4		4		4		8	4	4
Bos taurus	P02666	Beta-casein	S50	S50	S50	S50	Y208; S50	S50	S50; Y208	S50		S50	S50						Bos taurus	P02666	Beta-casein	1	1	1	1	2	1	2	1		1	1
Bos taurus	P02663	Alpha-S2-casein	S146				S144; T145; S146	S146; S158; T159				S146							Bos taurus	P02663	Alpha-S2-casein	1				3	3				1
Bos taurus	P02662	Alpha-S1-casein	Y106				Y106; Y109	Y106											Bos taurus	P02662	Alpha-S1-casein	1				2	1
Bos taurus	A7MB45	Acyl-CoA synthetase short-chain family member 3, mitochondrial							S20; S24; S25										Bos taurus	A7MB45	Acyl-CoA synthetase short-chain family member 3, mitochondrial							3
																						53	58	18	30	52	50	38	68	17	101	31
