# Supplementary material for: Post translational modifications of milk proteins in geographically diverse goat breeds
Source: Sci Rep. 2021 Mar 10;11:5619. doi: 10.1038/s41598-021-85094-9 (PMC7946870; doi:10.1038/s41598-021-85094-9)
Supplement: Supplementary file 4 — Supplementary Information 4. [file 41598_2021_85094_MOESM4_ESM.xlsx]

## Sheet: Explanation
Supporting information Table S4: Detailed GO annotations of all the identified proteins using DAVID
Analysis using DAVID 6.8
Background Database used:	Homo sapiens
RESULTS:	Biological process [BP] (87.8% genes)
	Cellular component [CC] (97.6% genes)
	Molecular function [MF] (92.7% genes)
Each spreadsheet presents identified terms for each annotation category as the sheetname

## Sheet: UP_Keywords
Category	Term	Count	%	PValue	Genes	List Total	Pop Hits	Pop Total	Fold Enrichment	Bonferroni	Benjamini	FDR
UP_KEYWORDS	Intermediate filament	50	24.3902	6.16655e-81	GFAP, KRT33B, KRT80, KRT40, KRT222, KRT84, KRT12, KRT13, KRT10, KRT19, KRT18, KRT17, KRT16, KRT15, KRT14, IFFO1, KRT6C, KRT6A, KRT6B, KRT20, KRT24, KRT9, KRT26, KRT25, KRT28, KRT27, KRT5, KRT7, KRT8, KRT1, NEFH, KRT2, KRT3, KRT4, KRT31, KRT34, KRT35, KRT32, KRT73, KRT72, KRT38, KRT37, KRT75, KRT74, KRT36, KRT77, KRT76, KRT79, KRT78, KRT71	204	77	20581	65.5112	1.59097e-78	1.59097e-78	8.05063e-78
UP_KEYWORDS	Keratin	47	22.9268	2.89491e-56	KRT6C, KRT6A, KRT6B, KRT20, KRT33B, KRT24, KRT9, KRT26, KRT25, KRT28, KRT80, KRT27, KRT5, KRT40, KRT7, KRT8, KRT1, KRT2, KRT222, KRT3, KRT4, KRT84, KRT12, KRT13, KRT31, KRT10, KRT34, KRT35, KRT32, KRT73, KRT38, KRT72, KRT37, KRT19, KRT75, KRT36, KRT74, KRT18, KRT77, KRT17, KRT16, KRT76, KRT15, KRT79, KRT14, KRT78, KRT71	204	153	20581	30.9915	7.46887e-54	3.73444e-54	3.7794e-53
UP_KEYWORDS	Nucleosome core	20	9.7561	1.96406e-20	HIST2H3A, HIST1H2BB, HIST1H2BD, H2AFJ, HIST2H3D, HIST2H2AB, HIST1H2BM, HIST1H2BN, H2AFV, HIST2H2BE, HIST2H2BF, HIST2H2AC, HIST1H2BI, HIST1H2BJ, HIST1H3A, H2AFZ, H3F3A, HIST1H2AH, HIST3H2A, HIST3H3	204	89	20581	22.6713	5.06727e-18	1.68909e-18	2.56414e-17
UP_KEYWORDS	Methylation	45	21.9512	2.75943e-17	HRNR, POTEKP, GFAP, FKBP4, S100A9, ACTG1, PKM, HIST2H2AB, TPI1, HIST1H2BM, HIST1H2BN, SAA1, ALB, HIST2H2AC, HIST1H2BI, KRT7, KRT8, HIST1H2BJ, H2AFZ, KRT1, KRT2, HIST3H2A, KRT4, HIST3H3, ACTB, HIST2H3A, HIST1H2BB, ACTC1, HIST1H2BD, ACTA1, ACTA2, CREBBP, KRT13, H2AFJ, HIST2H3D, KRT19, KRT18, KRT77, KRT16, HIST2H2BE, HIST2H2BF, HIST1H3A, HIST1H2AH, H3F3A, UBA52	204	1001	20581	4.53539	7.11933e-15	1.77983e-15	3.60252e-14
UP_KEYWORDS	Isopeptide bond	45	21.9512	2.92299e-15	KIAA0368, FKBP4, TPM2, TPM1, SYCP1, TPM3, PKM, ACTG1, POTEJ, ACTG2, HIST2H2AB, TPI1, HIST1H2BM, POTEI, EPC2, HIST1H2BN, KRT5, HIST2H2AC, HIST1H2BI, KRT7, KRT8, HIST1H2BJ, H2AFZ, HIST3H2A, POTEF, POTEE, RPS27A, ZCCHC7, ACTB, HIST1H2BB, ACTC1, HIST1H2BD, ACTA1, ACTA2, CREBBP, H2AFJ, KRT18, KRT17, HIST2H2BE, HIST2H2BF, ASH1L, UBC, HIST1H2AH, UBB, UBA52	204	1132	20581	4.01054	7.44738e-13	1.48992e-13	3.76366e-12
UP_KEYWORDS	Coiled coil	72	35.122	4.95056e-13	GFAP, CEP78, KRT33B, KRT80, APOE, KRT40, KRT222, KRT84, KRT12, KRT13, KRT10, CEP152, KRT19, KRT18, KRT17, KRT16, KRT15, KRT14, IFFO2, LAMC2, IFFO1, KRT6C, KRT6A, KRT6B, FKBP4, BDP1, CLU, KRT20, DNAH2, TPM2, TPM1, SYCP1, TPM4, TPM3, KRT24, KRT9, KRT26, ANKRD35, POTEJ, KRT25, KRT28, POTEI, KRT27, KRT5, KRT7, KRT8, KRT1, KRT2, NEFH, KRT3, KRT4, POTEF, POTEE, SMC5, KRT31, EMILIN2, KRT34, KRT35, KRT32…	204	3036	20581	2.39258	1.27722e-10	2.12871e-11	6.46305e-10
UP_KEYWORDS	Oxidation	10	4.87805	2.97291e-12	ACTB, ACTBL2, ACTG1, ACTG2, POTEKP, ACTC1, APOA1, ACTA1, APOE, ACTA2	204	27	20581	37.3656	7.67022e-10	1.09575e-10	3.88128e-09
UP_KEYWORDS	Disease mutation	61	29.7561	5.37862e-11	GFAP, CAD, B2M, ACTG1, ACTG2, HMCN1, APOA1, APOE, CDH23, ACTA1, ACTA2, ND5, KRT12, LYZ, CST3, KRT13, KRT10, CEP152, SLC34A2, KRT18, KRT17, KRT16, KRT14, KRT6C, KRT6A, KRT6B, C3, PRSS1, BMPR2, ZBTB16, TPM2, TPM1, TPM3, KRT9, KRT25, TPI1, KRT5, ALB, KRT8, KRT1, NEFH, KRT2, KRT3, KRT4, ND6, HBB, ACTB, MYF6, ACTC1, CREBBP, HBA2, HBA1, KRT75, DSG4, KRT74, PPIB, IRF6, HSPD1, LHB, KRT71, CRYM	204	2550	20581	2.41338	1.38768e-08	1.7346e-09	7.02196e-08
UP_KEYWORDS	Chromosome	23	11.2195	8.02888e-11	HIST2H3A, HIST1H2BB, HIST1H2BD, SMC5, H2AFJ, SYCP1, HIST2H3D, HIST2H2AB, HIST1H2BM, HIST1H2BN, H2AFV, HIST2H2BE, HIST2H2BF, HIST2H2AC, HIST1H2BI, HIST1H2BJ, HIST1H3A, ASH1L, H2AFZ, H3F3A, HIST1H2AH, HIST3H2A, HIST3H3	204	400	20581	5.80102	2.07145e-08	2.30161e-09	1.0482e-07
UP_KEYWORDS	Ubl conjugation	47	22.9268	2.41282e-10	KIAA0368, FKBP4, CLU, TPM2, TPM3, PKM, POTEJ, HIST2H2AB, TPI1, HIST1H2BM, POTEI, EPC2, HIST1H2BN, H2AFV, KRT5, CXCR4, HIST2H2AC, HIST1H2BI, KRT7, KRT8, HIST1H2BJ, H2AFZ, LTF, HIST3H2A, HIST3H3, POTEF, RPS27A, ZCCHC7, ACTB, HIST2H3A, HIST1H2BB, HIST1H2BD, CREBBP, SMC5, H2AFJ, HIST2H3D, KRT18, KRT17, IRF6, HIST2H2BE, HIST2H2BF, HIST1H3A, UBC, HIST1H2AH, H3F3A, UBB, UBA52	204	1705	20581	2.78106	6.22508e-08	6.22508e-09	3.15001e-07
UP_KEYWORDS	Glycation	7	3.41463	7.52168e-10	APOA1, APOE, ALB, HBA2, HBA1, HBB, B2M	204	12	20581	58.8509	1.94059e-07	1.76418e-08	9.81979e-07
UP_KEYWORDS	Citrullination	12	5.85366	3.10975e-09	HIST2H3A, HIST2H2AB, GFAP, KRT77, HIST2H2AC, HIST1H3A, KRT1, H3F3A, HIST1H2AH, HIST3H2A, HIST3H3, HIST2H3D	204	97	20581	12.4809	8.02314e-07	6.68595e-08	4.05987e-06
UP_KEYWORDS	Palmoplantar keratoderma	8	3.90244	2.23639e-08	KRT6C, KRT9, KRT6A, KRT6B, KRT17, KRT16, KRT14, KRT1	204	32	20581	25.2218	5.76988e-06	4.43838e-07	2.91968e-05
UP_KEYWORDS	Antimicrobial	11	5.36585	1.16782e-07	DCD, HIST1H2BD, S100A8, HIST2H2BE, HIST1H2BI, HIST1H2BJ, S100A9, PGLYRP1, LYZ, LTF, S100A12	204	108	20581	10.2756	3.01293e-05	2.15212e-06	0.000152462
UP_KEYWORDS	Amyloidosis	7	3.41463	2.68859e-07	APOA1, SAA2, APOE, SAA1, CST3, LYZ, B2M	204	28	20581	25.2218	6.93632e-05	4.62436e-06	0.000351003
UP_KEYWORDS	Secreted	43	20.9756	1.18921e-06	IGHG1, LALBA, DCD, IGHG3, IGHG4, S100A8, BPIFB3, C3, S100A9, CLU, JCHAIN, PRSS1, PGLYRP1, B2M, FAM19A5, HMCN1, APOA1, SAA2, SAA1, APOE, ALB, BTN1A1, LTF, KLK11, ITIH2, NRG1, PTPRZ1, PRG4, CST3, LYZ, MGP, EMILIN2, CSN1S1, S100A12, LAMA1, INHBA, NPPC, LAMC2, PAEP, IGFBP3, LHB, CSN3, CSN2	204	1965	20581	2.20771	0.000306769	1.91758e-05	0.00155254
UP_KEYWORDS	Muscle protein	8	3.90244	2.54441e-06	ACTG2, ACTC1, ACTA1, ACTA2, TPM2, TPM1, TPM4, TPM3	204	62	20581	13.0177	0.000656244	3.86145e-05	0.00332176
UP_KEYWORDS	Milk protein	4	1.95122	3.75483e-06	LALBA, CSN1S1, CSN3, CSN2	204	4	20581	100.887	0.000968278	5.38179e-05	0.00490194
UP_KEYWORDS	Amyloid	6	2.92683	4.02105e-06	APOA1, SAA2, SAA1, CST3, LYZ, B2M	204	25	20581	24.2129	0.0010369	5.46003e-05	0.00524948
UP_KEYWORDS	Acetylation	59	28.7805	1.37566e-05	KIAA0368, CAD, ACSS3, ACTG1, PKM, ACTG2, HIST2H2AB, HIST1H2BM, BRPF1, HIST1H2BN, H2AFV, HIST1H2BI, HIST2H2AC, HIST1H2BJ, H2AFZ, LSM4, HIST3H2A, HIST3H3, RPS27A, ACTA1, PIK3C2A, ACTA2, H2AFJ, KRT18, HIST2H2BE, HIST2H2BF, CFL1, ASH1L, KRT6C, DCD, KRT6A, KRT6B, FKBP4, TPM2, TPM1, TPM4, TPM3, TPI1, KRT7, KRT8, LYSMD2, HBB, ACTB, HIST2H3A, HIST1H2BB, ACTC1, HIST1H2BD, CREBBP, HBA2, HBA1, HIST2H3D, SOD…	204	3424	20581	1.73842	0.00354293	0.000177445	0.0179582
UP_KEYWORDS	Antibiotic	8	3.90244	4.34554e-05	DCD, HIST1H2BD, HIST2H2BE, HIST1H2BI, HIST1H2BJ, PGLYRP1, LTF, S100A12	204	95	20581	8.49577	0.0111491	0.000533749	0.0567175
UP_KEYWORDS	Ectodermal dysplasia	6	2.92683	5.61879e-05	KRT6A, KRT74, KRT6B, KRT17, KRT16, KRT14	204	42	20581	14.4125	0.0143923	0.000658733	0.0733303
UP_KEYWORDS	Oxygen transport	4	1.95122	0.0002514	HBA2, HBA1, HBE1, HBB	204	13	20581	31.0422	0.0628101	0.00281643	0.327714
UP_KEYWORDS	HDL	4	1.95122	0.000580585	APOA1, SAA2, APOE, SAA1	204	17	20581	23.7382	0.139149	0.00622365	0.755325
UP_KEYWORDS	Phosphoprotein	105	51.2195	0.000788311	HRNR, S100A9, CEP78, BRPF1, EPC2, HIST1H2BM, KRT80, APOA1, HIST1H2BN, APOE, HIST1H2BI, HIST1H2BJ, HIST3H3, RPS27A, CST3, KRT13, MGP, KRT10, MED14, H2AFJ, CEP152, KRT19, KRT18, KRT17, KRT16, KRT15, KRT14, CCR2, UBA52, CLU, BMPR2, FLG2, KRT20, KRT24, KRT25, TPI1, KRT28, ALB, LYSMD2, CKAP2, HIST2H3A, IKZF3, CREBBP, HBA2, HBA1, HIST2H3D, LAMA1, HIST1H3A, FABP3, H3F3A, HSPD1, GFAP, KIAA0368, AGTPBP1, …	204	8246	20581	1.28464	0.184101	0.00810555	1.02429
UP_KEYWORDS	Cytoskeleton	23	11.2195	0.00200279	ACTB, ACTBL2, CKAP2, ACTC1, POTEKP, S100A8, ACTA1, KIAA0368, ACTA2, FKBP4, CEP78, S100A9, DNAH2, TPM2, TPM1, CEP152, TPM4, TPM3, S100A12, ACTG1, ACTG2, CFL1, KRT71	204	1138	20581	2.03902	0.403835	0.0196972	2.58338
UP_KEYWORDS	Polymorphism	139	67.8049	0.00334615	HRNR, OR51D1, S100A9, PGLYRP1, ACTG1, HIST1H2BM, BRPF1, APOA1, HMCN1, KRT80, H2AFV, APOE, HIST1H2BI, TMPRSS13, KRT84, CDH23, KRT12, CST3, KRT13, MGP, KRT10, MED14, CEP152, SLC34A2, FAM222B, KRT19, KRT18, KRT15, KRT14, CCR2, TMPRSS11A, LAMC2, PAEP, ZNF382, LALBA, BPIFB3, CLU, BMPR2, FLG2, KRT20, SYCP1, KRT24, KRT26, KRT25, KRT28, TPI1, KRT27, ALB, BTN1A1, LYSMD2, CKAP2, HIST2H3A, IKZF3, CREBBP, KR…	204	12043	20581	1.16444	0.578845	0.0315205	4.28147
UP_KEYWORDS	Nemaline myopathy	3	1.46341	0.00413536	ACTA1, TPM2, TPM3	204	10	20581	30.2662	0.656695	0.0374636	5.2663
UP_KEYWORDS	Hereditary hemolytic anemia	4	1.95122	0.00414858	TPI1, HBA2, HBA1, HBB	204	33	20581	12.2288	0.657868	0.0363092	5.28271
UP_KEYWORDS	Age-related macular degeneration	3	1.46341	0.00814852	HMCN1, C3, CST3	204	14	20581	21.6187	0.878875	0.0679459	10.131
UP_KEYWORDS	Immunoglobulin C region	3	1.46341	0.0093415	IGHG1, IGHG3, IGHG4	204	15	20581	20.1775	0.911206	0.0751381	11.532
UP_KEYWORDS	Epidermolysis bullosa	3	1.46341	0.0093415	KRT5, KRT14, LAMC2	204	15	20581	20.1775	0.911206	0.0751381	11.532

## Sheet: KEGG pathways
Category	Term	Count	%	PValue	Genes	List Total	Pop Hits	Pop Total	Fold Enrichment	Bonferroni	Benjamini	FDR
KEGG_PATHWAY	hsa05322:Systemic lupus erythematosus	21	10.2439	4.0516e-17	HIST2H3A, HIST1H2BB, HIST1H2BD, C3, H2AFJ, HIST2H3D, HIST2H2AB, HIST1H2BM, HIST1H2BN, H2AFV, HIST2H2BE, HIST2H2BF, HIST2H2AC, HIST1H2BI, HIST1H2BJ, HIST1H3A, H2AFZ, H3F3A, HIST1H2AH, HIST3H2A, HIST3H3	84	134	6879	12.834	4.98346e-15	4.98346e-15	4.67174e-14
KEGG_PATHWAY	hsa05034:Alcoholism	20	9.7561	1.46377e-13	HIST2H3A, HIST1H2BB, HIST1H2BD, H2AFJ, HIST2H3D, HIST2H2AB, HIST1H2BM, HIST1H2BN, H2AFV, HIST2H2BE, HIST2H2BF, HIST2H2AC, HIST1H2BI, HIST1H2BJ, HIST1H3A, H2AFZ, H3F3A, HIST1H2AH, HIST3H2A, HIST3H3	84	177	6879	9.25343	1.79983e-11	8.99913e-12	1.68721e-10
KEGG_PATHWAY	hsa05410:Hypertrophic cardiomyopathy (HCM)	8	3.90244	3.81735e-05	ACTB, ACTG1, ACTC1, CACNG5, TPM2, TPM1, TPM4, TPM3	84	78	6879	8.39927	0.00468443	0.00156392	0.0440076
KEGG_PATHWAY	hsa05414:Dilated cardiomyopathy	8	3.90244	6.17471e-05	ACTB, ACTG1, ACTC1, CACNG5, TPM2, TPM1, TPM4, TPM3	84	84	6879	7.79932	0.00756636	0.00189698	0.0711752
KEGG_PATHWAY	hsa05203:Viral carcinogenesis	11	5.36585	0.000161718	PKM, HIST1H2BB, HIST1H2BM, HIST1H2BN, HIST1H2BD, HIST2H2BE, C3, HIST2H2BF, HIST1H2BI, HIST1H2BJ, CREBBP	84	205	6879	4.39425	0.0196964	0.00397069	0.186312
KEGG_PATHWAY	hsa04260:Cardiac muscle contraction	6	2.92683	0.00201805	ACTC1, CACNG5, TPM2, TPM1, TPM4, TPM3	84	75	6879	6.55143	0.220008	0.0405661	2.30237
KEGG_PATHWAY	hsa05143:African trypanosomiasis	4	1.95122	0.00712003	APOA1, HBA2, HBA1, HBB	84	33	6879	9.92641	0.584759	0.117994	7.90892
KEGG_PATHWAY	hsa05202:Transcriptional misregulation in cancer	7	3.41463	0.0151482	HIST2H3A, HIST1H3A, H3F3A, ZBTB16, HIST3H3, IGFBP3, HIST2H3D	84	167	6879	3.43263	0.847025	0.20918	16.1386
KEGG_PATHWAY	hsa04261:Adrenergic signaling in cardiomyocytes	6	2.92683	0.0251911	ACTC1, CACNG5, TPM2, TPM1, TPM4, TPM3	84	138	6879	3.56056	0.956639	0.294387	25.4865

## Sheet: GO_CC
Category	Term	Count	%	PValue	Genes	List Total	Pop Hits	Pop Total	Fold Enrichment	Bonferroni	Benjamini	FDR
GOTERM_CC_ALL	GO:0043226~organelle	179	87.3171	2.01632e-09	POTEKP, HRNR, S100A8, CEP78, S100A9, PGLYRP1, ACSS3, B2M, ACTG1, ACTG2, HIST1H2BM, IMP3, BRPF1, EPC2, HIST1H2BN, APOA1, HMCN1, KRT80, H2AFV, APOE, HIST1H2BI, HIST1H2BJ, H2AFZ, LSM4, HIST3H3, RPS27A, KRT84, CDH23, KRT12, CST3, KRT13, MGP, KRT10, MED14, H2AFJ, CEP152, SLC34A2, KRT19, FAM222B, KRT18, KRT17, KRT16, KRT15, KRT14, UBA52, ZNF382, LALBA, ACTBL2, CLU, BMPR2, FLG2, KRT20, SYCP1, KRT24, KRT…	200	13154	18224	1.23996	9.0331e-07	4.10596e-08	2.85872e-06
GOTERM_CC_ALL	GO:0044424~intracellular part	168	81.9512	0.00434654	POTEKP, HRNR, S100A8, S100A9, CEP78, ACSS3, B2M, ACTG1, ACTG2, HIST1H2BM, BRPF1, IMP3, EPC2, HIST1H2BN, APOA1, HMCN1, KRT80, H2AFV, APOE, HIST1H2BI, HIST1H2BJ, H2AFZ, LSM4, HIST3H3, RPS27A, KRT84, KRT12, CST3, KRT13, KRT10, MED14, H2AFJ, CEP152, SLC34A2, KRT19, FAM222B, KRT18, KRT17, KRT16, KRT15, KRT14, CCR2, LAMC2, UBA52, ZNF382, ACTBL2, LALBA, BPIFB3, CLU, BMPR2, FLG2, KRT20, SYCP1, KRT24, KRT…	200	13860	18224	1.10448	0.857938	0.036151	5.98909
GOTERM_CC_ALL	GO:0043227~membrane-bounded organelle	164	80	1.72034e-06	POTEKP, HRNR, S100A8, S100A9, PGLYRP1, ACSS3, B2M, ACTG1, ACTG2, HIST1H2BM, IMP3, BRPF1, EPC2, HIST1H2BN, APOA1, HMCN1, H2AFV, APOE, HIST1H2BI, HIST1H2BJ, H2AFZ, LSM4, HIST3H3, RPS27A, KRT84, KRT12, CST3, KRT13, MGP, KRT10, MED14, H2AFJ, CEP152, SLC34A2, KRT19, FAM222B, KRT18, KRT17, KRT16, KRT15, KRT14, UBA52, ZNF382, ACTBL2, LALBA, CLU, FLG2, SYCP1, KRT24, KRT26, KRT25, POTEJ, POTEI, KRT28, TPI…	200	12209	18224	1.22399	0.000770414	2.7525e-05	0.00243905
GOTERM_CC_ALL	GO:0043229~intracellular organelle	158	77.0732	6.85937e-05	POTEKP, HRNR, S100A8, S100A9, CEP78, ACSS3, B2M, ACTG1, ACTG2, HIST1H2BM, BRPF1, IMP3, EPC2, HIST1H2BN, APOA1, KRT80, H2AFV, APOE, HIST1H2BI, HIST1H2BJ, H2AFZ, LSM4, HIST3H3, RPS27A, KRT84, KRT12, CST3, KRT13, KRT10, MED14, H2AFJ, CEP152, FAM222B, KRT19, KRT18, KRT17, KRT16, KRT15, KRT14, UBA52, ZNF382, ACTBL2, LALBA, CLU, BMPR2, FLG2, KRT20, SYCP1, KRT24, KRT26, KRT25, KRT28, TPI1, KRT27, ALB, O…	200	12099	18224	1.18993	0.0302636	0.000877644	0.0972077
GOTERM_CC_ALL	GO:0005576~extracellular region	147	71.7073	4.04683e-46	POTEKP, HRNR, S100A8, S100A9, PGLYRP1, B2M, ACTG1, ACTG2, HIST1H2BM, HIST1H2BN, APOA1, HMCN1, H2AFV, APOE, HIST1H2BI, HIST1H2BJ, H2AFZ, HIST3H3, TMPRSS13, RPS27A, KRT84, KRT12, CST3, KRT13, MGP, KRT10, H2AFJ, KRT19, KRT18, KRT17, KRT16, KRT15, KRT14, TMPRSS11A, LAMC2, PAEP, UBA52, ACTBL2, LALBA, BPIFB3, CLU, BMPR2, FLG2, KRT24, FAM19A5, KRT26, KRT25, POTEJ, POTEI, KRT28, TPI1, KRT27, ALB, BTN1A1,…	200	4623	18224	2.89739	1.81298e-43	2.58997e-44	5.73757e-43
GOTERM_CC_ALL	GO:0044421~extracellular region part	141	68.7805	2.66205e-50	POTEKP, HRNR, S100A8, S100A9, PGLYRP1, B2M, ACTG1, ACTG2, HIST1H2BM, HIST1H2BN, APOA1, HMCN1, H2AFV, APOE, HIST1H2BI, HIST1H2BJ, H2AFZ, HIST3H3, TMPRSS13, RPS27A, KRT84, KRT12, CST3, KRT13, MGP, KRT10, H2AFJ, KRT19, KRT18, KRT17, KRT16, KRT15, KRT14, LAMC2, UBA52, ACTBL2, LALBA, CLU, BMPR2, FLG2, KRT24, KRT26, KRT25, POTEJ, KRT28, TPI1, POTEI, KRT27, ALB, BTN1A1, POTEF, POTEE, HIST2H3A, KRT31, HB…	200	3878	18224	3.31303	1.1926e-47	2.3852e-48	3.77424e-47
GOTERM_CC_ALL	GO:0044422~organelle part	129	62.9268	1.70256e-07	CEP78, B2M, ACTG1, ACTG2, BRPF1, IMP3, EPC2, HIST1H2BM, APOA1, KRT80, HIST1H2BN, H2AFV, APOE, HIST1H2BI, HIST1H2BJ, H2AFZ, LSM4, HIST3H3, RPS27A, CDH23, KRT84, KRT12, CST3, KRT13, KRT10, MED14, H2AFJ, CEP152, FAM222B, KRT19, KRT18, KRT17, KRT16, KRT15, KRT14, UBA52, LALBA, CLU, KRT20, SYCP1, KRT24, KRT26, KRT25, KRT28, KRT27, ALB, CKAP2, HIST2H3A, CREBBP, KRT31, HBA2, HBA1, KRT34, KRT35, KRT32, H…	200	8415	18224	1.39685	7.6272e-05	3.05099e-06	0.000241388
GOTERM_CC_ALL	GO:0031982~vesicle	128	62.439	2.71949e-40	POTEKP, HRNR, S100A8, S100A9, PGLYRP1, B2M, ACTG1, ACTG2, HIST1H2BM, HIST1H2BN, APOA1, HMCN1, H2AFV, APOE, HIST1H2BI, H2AFZ, HIST3H3, RPS27A, KRT84, KRT12, CST3, KRT13, MGP, KRT10, H2AFJ, SLC34A2, KRT19, KRT18, KRT17, KRT16, KRT15, KRT14, UBA52, ACTBL2, CLU, FLG2, KRT24, KRT26, KRT25, POTEJ, KRT28, TPI1, POTEI, KRT27, ALB, POTEF, POTEE, HIST2H3A, KRT31, HBA2, HBA1, KRT34, KRT35, KRT32, HIST2H3D, …	200	3754	18224	3.10692	1.21833e-37	1.3537e-38	3.85568e-37
GOTERM_CC_ALL	GO:0031988~membrane-bounded vesicle	127	61.9512	2.6547e-41	POTEKP, HRNR, S100A8, S100A9, PGLYRP1, B2M, ACTG1, ACTG2, HIST1H2BM, HIST1H2BN, APOA1, HMCN1, H2AFV, APOE, HIST1H2BI, H2AFZ, HIST3H3, RPS27A, KRT84, KRT12, CST3, KRT13, MGP, KRT10, H2AFJ, KRT19, KRT18, KRT17, KRT16, KRT15, KRT14, UBA52, ACTBL2, CLU, FLG2, KRT24, KRT26, KRT25, POTEJ, KRT28, TPI1, POTEI, KRT27, ALB, POTEF, POTEE, HIST2H3A, KRT31, HBA2, HBA1, KRT34, KRT35, KRT32, HIST2H3D, KRT38, KR…	200	3611	18224	3.20472	1.18931e-38	1.48663e-39	3.76382e-38
GOTERM_CC_ALL	GO:0044446~intracellular organelle part	127	61.9512	1.74588e-07	CEP78, B2M, ACTG1, ACTG2, BRPF1, IMP3, EPC2, HIST1H2BM, APOA1, KRT80, HIST1H2BN, H2AFV, APOE, HIST1H2BI, HIST1H2BJ, H2AFZ, LSM4, HIST3H3, RPS27A, KRT84, KRT12, CST3, KRT13, KRT10, MED14, H2AFJ, CEP152, FAM222B, KRT19, KRT18, KRT17, KRT16, KRT15, KRT14, UBA52, LALBA, CLU, KRT20, SYCP1, KRT24, KRT26, KRT25, KRT28, KRT27, ALB, CKAP2, HIST2H3A, CREBBP, KRT31, HBA2, HBA1, KRT34, KRT35, KRT32, HIST2H3D…	200	8233	18224	1.40559	7.82124e-05	3.00828e-06	0.000247529
GOTERM_CC_ALL	GO:0070062~extracellular exosome	125	60.9756	1.26651e-51	POTEKP, HRNR, S100A8, S100A9, PGLYRP1, B2M, ACTG1, ACTG2, HIST1H2BM, APOA1, HMCN1, HIST1H2BN, H2AFV, APOE, HIST1H2BI, H2AFZ, HIST3H3, RPS27A, KRT84, KRT12, CST3, KRT13, MGP, KRT10, H2AFJ, KRT19, KRT18, KRT17, KRT16, KRT15, KRT14, UBA52, ACTBL2, CLU, FLG2, KRT24, KRT26, KRT25, POTEJ, KRT28, TPI1, POTEI, KRT27, ALB, POTEF, POTEE, HIST2H3A, KRT31, HBA2, HBA1, KRT34, KRT35, KRT32, HIST2H3D, KRT38, KR…	200	2811	18224	4.05194	5.67396e-49	2.83698e-49	1.79565e-48
GOTERM_CC_ALL	GO:1903561~extracellular vesicle	125	60.9756	2.22073e-51	POTEKP, HRNR, S100A8, S100A9, PGLYRP1, B2M, ACTG1, ACTG2, HIST1H2BM, APOA1, HMCN1, HIST1H2BN, H2AFV, APOE, HIST1H2BI, H2AFZ, HIST3H3, RPS27A, KRT84, KRT12, CST3, KRT13, MGP, KRT10, H2AFJ, KRT19, KRT18, KRT17, KRT16, KRT15, KRT14, UBA52, ACTBL2, CLU, FLG2, KRT24, KRT26, KRT25, POTEJ, KRT28, TPI1, POTEI, KRT27, ALB, POTEF, POTEE, HIST2H3A, KRT31, HBA2, HBA1, KRT34, KRT35, KRT32, HIST2H3D, KRT38, KR…	200	2825	18224	4.03186	9.94887e-49	3.31629e-49	3.14854e-48
GOTERM_CC_ALL	GO:0043230~extracellular organelle	125	60.9756	2.31133e-51	POTEKP, HRNR, S100A8, S100A9, PGLYRP1, B2M, ACTG1, ACTG2, HIST1H2BM, APOA1, HMCN1, HIST1H2BN, H2AFV, APOE, HIST1H2BI, H2AFZ, HIST3H3, RPS27A, KRT84, KRT12, CST3, KRT13, MGP, KRT10, H2AFJ, KRT19, KRT18, KRT17, KRT16, KRT15, KRT14, UBA52, ACTBL2, CLU, FLG2, KRT24, KRT26, KRT25, POTEJ, KRT28, TPI1, POTEI, KRT27, ALB, POTEF, POTEE, HIST2H3A, KRT31, HBA2, HBA1, KRT34, KRT35, KRT32, HIST2H3D, KRT38, KR…	200	2826	18224	4.03043	1.03548e-48	2.58869e-49	3.27699e-48
GOTERM_CC_ALL	GO:0043232~intracellular non-membrane-bounded organelle	111	54.1463	1.23599e-24	POTEKP, S100A8, S100A9, CEP78, ACTG1, ACTG2, IMP3, HIST1H2BM, KRT80, HIST1H2BN, H2AFV, HIST1H2BI, HIST1H2BJ, H2AFZ, LSM4, HIST3H3, RPS27A, KRT84, KRT12, CST3, KRT13, KRT10, H2AFJ, CEP152, KRT19, KRT18, KRT17, KRT16, KRT15, KRT14, UBA52, ACTBL2, BMPR2, KRT20, SYCP1, KRT24, KRT26, KRT25, KRT28, KRT27, HIST2H3A, CKAP2, CREBBP, KRT31, HBA2, HBA1, KRT34, KRT35, KRT32, S100A12, HIST2H3D, KRT38, KRT37, …	200	4026	18224	2.51225	5.53725e-22	4.61438e-23	1.75239e-21
GOTERM_CC_ALL	GO:0043228~non-membrane-bounded organelle	111	54.1463	1.23599e-24	POTEKP, S100A8, S100A9, CEP78, ACTG1, ACTG2, IMP3, HIST1H2BM, KRT80, HIST1H2BN, H2AFV, HIST1H2BI, HIST1H2BJ, H2AFZ, LSM4, HIST3H3, RPS27A, KRT84, KRT12, CST3, KRT13, KRT10, H2AFJ, CEP152, KRT19, KRT18, KRT17, KRT16, KRT15, KRT14, UBA52, ACTBL2, BMPR2, KRT20, SYCP1, KRT24, KRT26, KRT25, KRT28, KRT27, HIST2H3A, CKAP2, CREBBP, KRT31, HBA2, HBA1, KRT34, KRT35, KRT32, S100A12, HIST2H3D, KRT38, KRT37, …	200	4026	18224	2.51225	5.53725e-22	4.61438e-23	1.75239e-21
GOTERM_CC_ALL	GO:0005856~cytoskeleton	74	36.0976	3.28417e-21	POTEKP, GFAP, KIAA0368, S100A8, S100A9, CEP78, KRT33B, ACTG1, ACTG2, KRT80, SAA1, KRT40, KRT222, KRT84, ACTA1, ACTA2, KRT12, KRT13, KRT10, CEP152, KRT19, KRT18, KRT17, KRT16, KRT15, CFL1, KRT14, IFFO2, IFFO1, ACTBL2, KRT6C, KRT6A, KRT6B, FKBP4, KRT20, DNAH2, TPM2, TPM1, TPM4, TPM3, KRT24, KRT9, KRT26, KRT25, KRT28, KRT27, KRT5, KRT7, KRT8, KRT1, KRT2, NEFH, KRT3, KRT4, CKAP2, ACTB, ACTC1, KRT31, …	200	2054	18224	3.2828	1.47131e-18	9.80871e-20	4.65627e-18
GOTERM_CC_ALL	GO:0005615~extracellular space	71	34.6341	4.35693e-28	IGHG1, IGHG3, IGHG4, S100A8, S100A9, KRT33B, B2M, ACTG1, ACTG2, APOA1, SAA2, SAA1, APOE, HIST1H2BI, HIST1H2BJ, LTF, KLK11, ITIH2, NRG1, TMPRSS13, RPS27A, ACTA1, ACTA2, CST3, LYZ, KRT10, CSN1S1, INHBA, HIST2H2BE, CFL1, UBC, NPPC, LAMC2, UBB, UBA52, ACTBL2, LALBA, DCD, C3, CLU, JCHAIN, BMPR2, PRSS1, KRT9, POTEJ, TPI1, POTEI, ALB, BTN1A1, KRT1, KRT2, POTEF, HBB, POTEE, ACTB, ACTC1, HIST1H2BD, KRT31,…	200	1444	18224	4.48028	1.9519e-25	1.77446e-26	6.17722e-25
GOTERM_CC_ALL	GO:0032991~macromolecular complex	70	34.1463	0.00779451	IGHG1, IGHG3, IGHG4, KIAA0368, CAD, B2M, ACTG1, HIST2H2AB, ACTG2, IMP3, EPC2, HIST1H2BM, BRPF1, APOA1, HIST1H2BN, H2AFV, SAA2, SAA1, APOE, HIST1H2BI, HIST2H2AC, HIST1H2BJ, H2AFZ, LTF, LSM4, HIST3H2A, HIST3H3, RPS27A, PIK3C2A, ACTA2, ND5, CACNG5, MED14, H2AFJ, INHBA, KRT19, HIST2H2BE, HIST2H2BF, LAMC2, UBA52, FKBP4, CLU, BDP1, JCHAIN, ZBTB16, DNAH2, TPM1, TPM4, ALB, KRT8, HBB, ACTB, HIST2H3A, MYF6…	200	4868	18224	1.31027	0.969972	0.0596491	10.501
GOTERM_CC_ALL	GO:0044430~cytoskeletal part	66	32.1951	1.7335e-22	GFAP, KIAA0368, CEP78, KRT33B, ACTG1, ACTG2, KRT80, SAA1, KRT40, KRT222, KRT84, ACTA1, KRT12, KRT13, KRT10, CEP152, KRT19, KRT18, KRT17, KRT16, KRT15, KRT14, IFFO2, IFFO1, KRT6C, KRT6A, KRT6B, FKBP4, KRT20, DNAH2, TPM2, TPM1, TPM4, TPM3, KRT24, KRT9, KRT26, KRT25, KRT28, KRT27, KRT5, KRT7, KRT8, KRT1, NEFH, KRT2, KRT3, KRT4, CKAP2, ACTC1, KRT31, KRT34, KRT35, KRT32, KRT73, KRT72, KRT38, KRT37, KR…	200	1547	18224	3.88747	7.76607e-20	5.5472e-21	2.45774e-19
GOTERM_CC_ALL	GO:0043234~protein complex	63	30.7317	0.00317395	IGHG1, IGHG3, IGHG4, KIAA0368, CAD, B2M, ACTG1, HIST2H2AB, ACTG2, IMP3, EPC2, HIST1H2BM, BRPF1, HIST1H2BN, H2AFV, HIST1H2BI, HIST2H2AC, HIST1H2BJ, H2AFZ, LTF, HIST3H2A, HIST3H3, PIK3C2A, ACTA2, ND5, CACNG5, MED14, H2AFJ, INHBA, KRT19, HIST2H2BE, HIST2H2BF, LAMC2, FKBP4, BDP1, CLU, JCHAIN, ZBTB16, DNAH2, TPM1, TPM4, ALB, KRT8, HBB, ACTB, HIST2H3A, MYF6, HIST1H2BB, HIST1H2BD, CREBBP, SMC5, HBA2, HB…	200	4118	18224	1.39402	0.759297	0.0270166	4.4071
GOTERM_CC_ALL	GO:0099513~polymeric cytoskeletal fiber	62	30.2439	3.6768e-38	GFAP, KRT33B, ACTG1, KRT80, SAA1, KRT40, KRT222, KRT84, ACTA1, KRT12, KRT13, KRT10, KRT19, KRT18, KRT17, KRT16, KRT15, KRT14, IFFO2, IFFO1, KRT6C, KRT6A, KRT6B, FKBP4, KRT20, DNAH2, TPM2, TPM1, TPM4, TPM3, KRT24, KRT9, KRT26, KRT25, KRT28, KRT27, KRT5, KRT7, KRT8, KRT1, NEFH, KRT2, KRT3, KRT4, CKAP2, ACTC1, KRT31, KRT34, KRT35, KRT32, KRT73, KRT72, KRT38, KRT37, KRT75, KRT74, KRT36, KRT77, KRT76,…	200	704	18224	8.02477	1.64721e-35	1.64721e-36	5.21294e-35
GOTERM_CC_ALL	GO:0099512~supramolecular fiber	62	30.2439	3.6768e-38	GFAP, KRT33B, ACTG1, KRT80, SAA1, KRT40, KRT222, KRT84, ACTA1, KRT12, KRT13, KRT10, KRT19, KRT18, KRT17, KRT16, KRT15, KRT14, IFFO2, IFFO1, KRT6C, KRT6A, KRT6B, FKBP4, KRT20, DNAH2, TPM2, TPM1, TPM4, TPM3, KRT24, KRT9, KRT26, KRT25, KRT28, KRT27, KRT5, KRT7, KRT8, KRT1, NEFH, KRT2, KRT3, KRT4, CKAP2, ACTC1, KRT31, KRT34, KRT35, KRT32, KRT73, KRT72, KRT38, KRT37, KRT75, KRT74, KRT36, KRT77, KRT76,…	200	704	18224	8.02477	1.64721e-35	1.64721e-36	5.21294e-35
GOTERM_CC_ALL	GO:0005882~intermediate filament	51	24.878	6.97711e-54	GFAP, KRT33B, KRT80, KRT40, KRT222, KRT84, KRT12, KRT13, KRT10, KRT19, KRT18, KRT17, KRT16, KRT15, KRT14, IFFO2, IFFO1, KRT6C, KRT6A, KRT6B, KRT20, KRT24, KRT9, KRT26, KRT25, KRT28, KRT27, KRT5, KRT7, KRT8, KRT1, NEFH, KRT2, KRT3, KRT4, KRT31, KRT34, KRT35, KRT32, KRT73, KRT72, KRT38, KRT37, KRT75, KRT74, KRT36, KRT77, KRT76, KRT79, KRT78, KRT71	200	206	18224	22.5588	3.12575e-51	3.12575e-51	9.8921e-51
GOTERM_CC_ALL	GO:0045111~intermediate filament cytoskeleton	51	24.878	2.13505e-49	GFAP, KRT33B, KRT80, KRT40, KRT222, KRT84, KRT12, KRT13, KRT10, KRT19, KRT18, KRT17, KRT16, KRT15, KRT14, IFFO2, IFFO1, KRT6C, KRT6A, KRT6B, KRT20, KRT24, KRT9, KRT26, KRT25, KRT28, KRT27, KRT5, KRT7, KRT8, KRT1, NEFH, KRT2, KRT3, KRT4, KRT31, KRT34, KRT35, KRT32, KRT73, KRT72, KRT38, KRT37, KRT75, KRT74, KRT36, KRT77, KRT76, KRT79, KRT78, KRT71	200	249	18224	18.6631	9.56503e-47	1.59417e-47	3.02706e-46
GOTERM_CC_ALL	GO:0005694~chromosome	25	12.1951	9.16395e-05	ACTB, HIST2H3A, HIST1H2BB, HIST1H2BD, CREBBP, SMC5, H2AFJ, SYCP1, HIST2H3D, HIST2H2AB, HIST1H2BM, HIST1H2BN, H2AFV, HIST2H2BE, HIST2H2BF, HIST2H2AC, HIST1H2BI, HIST1H2BJ, HIST1H3A, ASH1L, H2AFZ, H3F3A, HIST1H2AH, HIST3H2A, HIST3H3	200	937	18224	2.43116	0.040225	0.00110902	0.129847
GOTERM_CC_ALL	GO:0045095~keratin filament	24	11.7073	2.40217e-24	KRT6C, KRT6A, KRT6B, KRT13, KRT73, KRT72, KRT75, KRT80, KRT18, KRT74, KRT77, KRT5, KRT76, KRT79, KRT7, KRT8, KRT14, KRT78, KRT1, KRT2, KRT3, KRT4, KRT71, KRT84	200	100	18224	21.8688	1.07617e-21	8.27825e-23	3.40578e-21
GOTERM_CC_ALL	GO:0072562~blood microparticle	24	11.7073	8.04062e-20	ACTB, IGHG1, IGHG3, ACTC1, IGHG4, ACTA1, C3, CLU, JCHAIN, PRSS1, HBA2, HBA1, ACTG1, ACTG2, APOA1, ALB, APOE, KRT1, ITIH2, HBE1, TMPRSS13, POTEF, HBB, POTEE	200	154	18224	14.2005	3.6022e-17	2.25137e-18	1.13999e-16
GOTERM_CC_ALL	GO:0044427~chromosomal part	24	11.7073	3.74425e-05	ACTB, HIST2H3A, HIST1H2BB, HIST1H2BD, CREBBP, SMC5, H2AFJ, SYCP1, HIST2H3D, HIST2H2AB, HIST1H2BM, HIST1H2BN, H2AFV, HIST2H2BE, HIST2H2BF, HIST2H2AC, HIST1H2BI, HIST1H2BJ, HIST1H3A, H2AFZ, H3F3A, HIST1H2AH, HIST3H2A, HIST3H3	200	827	18224	2.64435	0.0166346	0.000493248	0.0530727
GOTERM_CC_ALL	GO:0000785~chromatin	22	10.7317	5.41664e-08	ACTB, HIST2H3A, HIST1H2BB, HIST1H2BD, CREBBP, H2AFJ, HIST2H3D, HIST2H2AB, HIST1H2BM, HIST1H2BN, H2AFV, HIST2H2BE, HIST2H2BF, HIST2H2AC, HIST1H2BI, HIST1H2BJ, HIST1H3A, H2AFZ, H3F3A, HIST1H2AH, HIST3H2A, HIST3H3	200	472	18224	4.24712	2.42662e-05	1.01111e-06	7.67967e-05
GOTERM_CC_ALL	GO:0044454~nuclear chromosome part	21	10.2439	1.09951e-06	ACTB, HIST1H2BB, HIST1H2BD, CREBBP, H2AFJ, SYCP1, HIST2H2AB, HIST1H2BM, HIST1H2BN, H2AFV, HIST2H2BE, HIST2H2BF, HIST2H2AC, HIST1H2BI, HIST1H2BJ, HIST1H3A, H2AFZ, H3F3A, HIST1H2AH, HIST3H2A, HIST3H3	200	519	18224	3.68694	0.000492458	1.82435e-05	0.00155886
GOTERM_CC_ALL	GO:0000228~nuclear chromosome	21	10.2439	3.07007e-06	ACTB, HIST1H2BB, HIST1H2BD, CREBBP, H2AFJ, SYCP1, HIST2H2AB, HIST1H2BM, HIST1H2BN, H2AFV, HIST2H2BE, HIST2H2BF, HIST2H2AC, HIST1H2BI, HIST1H2BJ, HIST1H3A, H2AFZ, H3F3A, HIST1H2AH, HIST3H2A, HIST3H3	200	555	18224	3.44778	0.00137445	4.74262e-05	0.00435264
GOTERM_CC_ALL	GO:0000786~nucleosome	20	9.7561	5.00425e-18	HIST2H3A, HIST1H2BB, HIST1H2BD, H2AFJ, HIST2H3D, HIST2H2AB, HIST1H2BM, HIST1H2BN, H2AFV, HIST2H2BE, HIST2H2BF, HIST2H2AC, HIST1H2BI, HIST1H2BJ, HIST1H3A, H2AFZ, H3F3A, HIST1H2AH, HIST3H2A, HIST3H3	200	107	18224	17.0318	2.2419e-15	1.31877e-16	7.095e-15
GOTERM_CC_ALL	GO:0044815~DNA packaging complex	20	9.7561	1.46254e-17	HIST2H3A, HIST1H2BB, HIST1H2BD, H2AFJ, HIST2H3D, HIST2H2AB, HIST1H2BM, HIST1H2BN, H2AFV, HIST2H2BE, HIST2H2BF, HIST2H2AC, HIST1H2BI, HIST1H2BJ, HIST1H3A, H2AFZ, H3F3A, HIST1H2AH, HIST3H2A, HIST3H3	200	113	18224	16.1274	6.55216e-15	3.64009e-16	2.07357e-14
GOTERM_CC_ALL	GO:0032993~protein-DNA complex	20	9.7561	9.48306e-14	HIST2H3A, HIST1H2BB, HIST1H2BD, H2AFJ, HIST2H3D, HIST2H2AB, HIST1H2BM, HIST1H2BN, H2AFV, HIST2H2BE, HIST2H2BF, HIST2H2AC, HIST1H2BI, HIST1H2BJ, HIST1H3A, H2AFZ, H3F3A, HIST1H2AH, HIST3H2A, HIST3H3	200	179	18224	10.181	4.24762e-11	2.23555e-12	1.34426e-10
GOTERM_CC_ALL	GO:0000790~nuclear chromatin	20	9.7561	1.95555e-09	ACTB, HIST1H2BB, HIST1H2BD, CREBBP, H2AFJ, HIST2H2AB, HIST1H2BM, HIST1H2BN, H2AFV, HIST2H2BE, HIST2H2BF, HIST2H2AC, HIST1H2BI, HIST1H2BJ, HIST1H3A, H2AFZ, H3F3A, HIST1H2AH, HIST3H2A, HIST3H3	200	316	18224	5.76709	8.76087e-07	4.17185e-08	2.77257e-06
GOTERM_CC_ALL	GO:0031012~extracellular matrix	16	7.80488	0.000735056	DCD, PTPRZ1, S100A9, CLU, CST3, MGP, EMILIN2, ACTG1, PKM, LAMA1, HMCN1, APOE, CFL1, KRT1, LAMC2, HSPD1	200	530	18224	2.75079	0.280664	0.00729385	1.03713
GOTERM_CC_ALL	GO:0030139~endocytic vesicle	13	6.34146	2.88427e-05	KIAA0368, HBA2, HBA1, B2M, APOA1, SAA1, APOE, UBC, LTF, UBB, HBB, UBA52, RPS27A	200	259	18224	4.57359	0.0128386	0.00039149	0.0408852
GOTERM_CC_ALL	GO:0044297~cell body	13	6.34146	0.00660566	ACTC1, GFAP, ACTA1, ACTA2, FKBP4, BMPR2, CST3, CAD, ACTG2, APOE, CCR2, UBB, NRG1	200	480	18224	2.46783	0.948653	0.0516396	8.96858
GOTERM_CC_ALL	GO:0000788~nuclear nucleosome	12	5.85366	1.11674e-12	HIST1H2BB, HIST1H2BM, HIST1H2BN, HIST1H2BD, HIST2H2BE, HIST2H2BF, HIST1H2BI, HIST1H2BJ, HIST1H3A, H3F3A, HIST3H2A, HIST3H3	200	44	18224	24.8509	5.00314e-10	2.50158e-11	1.58336e-09
GOTERM_CC_ALL	GO:0043292~contractile fiber	11	5.36585	0.000182112	ACTG1, KRT19, ACTC1, ACTA1, ACTA2, KRT8, CST3, TPM2, TPM1, TPM4, TPM3	200	224	18224	4.47464	0.0783537	0.00198811	0.257888
GOTERM_CC_ALL	GO:0043209~myelin sheath	10	4.87805	0.00012778	ACTB, PKM, ACTG1, GFAP, ALB, NEFH, HSPD1, PMP2, RPS27A, SOD2	200	174	18224	5.23678	0.0556412	0.00150542	0.181013
GOTERM_CC_ALL	GO:0060205~cytoplasmic membrane-bounded vesicle lumen	9	4.39024	1.98029e-05	APOA1, APOE, ALB, SAA1, CLU, LTF, HBA2, HBA1, HBB	200	105	18224	7.81029	0.00883257	0.000286146	0.0280728
GOTERM_CC_ALL	GO:0031983~vesicle lumen	9	4.39024	2.12214e-05	APOA1, APOE, ALB, SAA1, CLU, LTF, HBA2, HBA1, HBB	200	106	18224	7.7366	0.00946224	0.000297059	0.0300834
GOTERM_CC_ALL	GO:0044449~contractile fiber part	9	4.39024	0.00189809	KRT19, ACTC1, ACTA1, ACTA2, KRT8, TPM2, TPM1, TPM4, TPM3	200	205	18224	4.00039	0.573076	0.017576	2.6577
GOTERM_CC_ALL	GO:0030016~myofibril	9	4.39024	0.00233791	ACTG1, KRT19, ACTC1, ACTA1, KRT8, TPM2, TPM1, TPM4, TPM3	200	212	18224	3.8683	0.649576	0.0207538	3.2641
GOTERM_CC_ALL	GO:0030017~sarcomere	8	3.90244	0.00467984	KRT19, ACTC1, ACTA1, KRT8, TPM2, TPM1, TPM4, TPM3	200	188	18224	3.87745	0.877726	0.0381689	6.43429
GOTERM_CC_ALL	GO:0071682~endocytic vesicle lumen	7	3.41463	1.76038e-08	APOA1, APOE, SAA1, LTF, HBA2, HBA1, HBB	200	17	18224	37.52	7.88647e-06	3.42891e-07	2.49585e-05
GOTERM_CC_ALL	GO:0005884~actin filament	7	3.41463	0.000544873	ACTG1, ACTC1, ACTA1, TPM2, TPM1, TPM4, TPM3	200	93	18224	6.85849	0.216645	0.00566227	0.76975
GOTERM_CC_ALL	GO:0005865~striated muscle thin filament	5	2.43902	8.64939e-05	ACTA1, TPM2, TPM1, TPM4, TPM3	200	22	18224	20.7091	0.0380097	0.00107584	0.122561
GOTERM_CC_ALL	GO:0036379~myofilament	5	2.43902	0.00014579	ACTA1, TPM2, TPM1, TPM4, TPM3	200	25	18224	18.224	0.063231	0.00167343	0.206501
GOTERM_CC_ALL	GO:0034364~high-density lipoprotein particle	5	2.43902	0.000170832	APOA1, SAA2, APOE, SAA1, CLU	200	26	18224	17.5231	0.0736834	0.00191165	0.241932
GOTERM_CC_ALL	GO:0034358~plasma lipoprotein particle	5	2.43902	0.000841325	APOA1, SAA2, APOE, SAA1, CLU	200	39	18224	11.6821	0.314133	0.00816372	1.18624
GOTERM_CC_ALL	GO:1990777~lipoprotein particle	5	2.43902	0.000841325	APOA1, SAA2, APOE, SAA1, CLU	200	39	18224	11.6821	0.314133	0.00816372	1.18624
GOTERM_CC_ALL	GO:0032994~protein-lipid complex	5	2.43902	0.00101841	APOA1, SAA2, APOE, SAA1, CLU	200	41	18224	11.1122	0.36649	0.00966531	1.43424
GOTERM_CC_ALL	GO:0042641~actomyosin	5	2.43902	0.00555751	ACTC1, ACTA1, TPM1, TPM4, TPM3	200	65	18224	7.00923	0.917644	0.0443798	7.59729
GOTERM_CC_ALL	GO:0005862~muscle thin filament tropomyosin	4	1.95122	5.0894e-06	TPM2, TPM1, TPM4, TPM3	200	4	18224	91.12	0.00227746	7.59991e-05	0.00721548
GOTERM_CC_ALL	GO:0005833~hemoglobin complex	4	1.95122	0.000262392	HBA2, HBA1, HBE1, HBB	200	12	18224	30.3733	0.110919	0.0027953	0.371375
GOTERM_CC_ALL	GO:0042571~immunoglobulin complex, circulating	4	1.95122	0.00193341	IGHG1, IGHG3, IGHG4, JCHAIN	200	23	18224	15.847	0.579792	0.0175384	2.70653
GOTERM_CC_ALL	GO:0019814~immunoglobulin complex	4	1.95122	0.00277101	IGHG1, IGHG3, IGHG4, JCHAIN	200	26	18224	14.0185	0.711522	0.0240805	3.85779
GOTERM_CC_ALL	GO:0031838~haptoglobin-hemoglobin complex	3	1.46341	0.000701658	HBA2, HBA1, HBB	200	4	18224	68.34	0.269812	0.00712119	0.990221

## Sheet: GO_BP
Category	Term	Count	%	PValue	Genes	List Total	Pop Hits	Pop Total	Fold Enrichment	Bonferroni	Benjamini	FDR
GOTERM_BP_ALL	GO:0045104~intermediate filament cytoskeleton organization	15	7.31707	5.85004e-18	KRT6C, GFAP, KRT6A, KRT20, KRT9, KRT25, KRT74, KRT18, KRT17, KRT16, KRT14, NEFH, KRT2, KRT3, KRT71	180	42	16792	33.3175	1.98316e-14	1.98316e-14	1.06774e-14
GOTERM_BP_ALL	GO:0045103~intermediate filament-based process	15	7.31707	8.58875e-18	KRT6C, GFAP, KRT6A, KRT20, KRT9, KRT25, KRT74, KRT18, KRT17, KRT16, KRT14, NEFH, KRT2, KRT3, KRT71	180	43	16792	32.5426	2.91159e-14	1.45579e-14	1.5676e-14
GOTERM_BP_ALL	GO:0001895~retina homeostasis	14	6.82927	4.13889e-13	ACTB, IGHG3, LYZ, JCHAIN, B2M, ACTG1, POTEJ, POTEI, ALB, KRT1, LTF, POTEF, POTEE, CDH23	180	70	16792	18.6578	1.40309e-09	4.67697e-10	7.55429e-10
GOTERM_BP_ALL	GO:0008544~epidermis development	23	11.2195	1.10523e-12	HRNR, KRT31, KRT10, KRT34, KRT32, KRT9, KRT25, INHBA, DSG4, KRT36, KRT27, KRT5, KRT17, KRT16, KRT76, IRF6, KRT15, KRT14, OVOL1, KRT2, LAMC2, KRT71, KRT84	180	300	16792	7.15215	3.74672e-09	9.3668e-10	2.01724e-09
GOTERM_BP_ALL	GO:0045109~intermediate filament organization	9	4.39024	2.57647e-11	KRT9, KRT25, GFAP, KRT17, KRT14, KRT2, NEFH, KRT20, KRT71	180	21	16792	39.981	8.73424e-08	1.74685e-08	4.70252e-08
GOTERM_BP_ALL	GO:0007010~cytoskeleton organization	40	19.5122	6.30583e-11	KRT6C, GFAP, KRT6A, KRT6B, FKBP4, S100A9, KRT20, TPM2, TPM1, TPM4, TPM3, KRT9, ACTG1, KRT25, APOA1, KRT5, APOE, KRT8, NEFH, KRT2, KRT3, KRT4, KRT84, ACTB, CKAP2, ACTC1, ACTA1, KRT13, KRT31, CEP152, KRT19, KRT18, KRT74, KRT17, KRT16, KRT76, KRT15, CFL1, KRT14, KRT71	180	1144	16792	3.26185	2.13767e-07	3.56279e-08	1.15093e-07
GOTERM_BP_ALL	GO:0006996~organelle organization	80	39.0244	6.45324e-11	GFAP, S100A8, AGTPBP1, S100A9, ACTG1, HIST2H2AB, EPC2, HIST1H2BM, BRPF1, APOA1, HIST1H2BN, H2AFV, APOE, HIST1H2BI, HIST2H2AC, HIST1H2BJ, H2AFZ, LSM4, HIST3H2A, HIST3H3, NRG1, RPS27A, KRT84, ACTA1, ND5, DMRT1, KRT13, H2AFJ, CEP152, KRT19, KRT18, KRT17, KRT16, HIST2H2BE, HIST2H2BF, KRT15, CFL1, KRT14, ASH1L, UBC, UBB, UBA52, KRT6C, KRT6A, KRT6B, FKBP4, CLU, KRT20, TPM2, TPM1, SYCP1, TPM4, TPM3, KRT…	180	3753	16792	1.98857	2.18765e-07	3.12521e-08	1.17783e-07
GOTERM_BP_ALL	GO:0071824~protein-DNA complex subunit organization	19	9.26829	4.09071e-10	HIST2H3A, HIST1H2BB, HIST1H2BD, BDP1, HIST2H3D, HIST1H2BM, HIST1H2BN, HIST2H2BE, HIST2H2BF, HIST1H2BI, HIST1H2BJ, HIST1H3A, UBC, H3F3A, HIST3H2A, UBB, HIST3H3, UBA52, RPS27A	180	262	16792	6.76522	1.38675e-06	1.73344e-07	7.46627e-07
GOTERM_BP_ALL	GO:0065004~protein-DNA complex assembly	18	8.78049	5.81148e-10	HIST2H3A, HIST1H2BB, HIST1H2BD, BDP1, HIST2H3D, HIST1H2BM, HIST1H2BN, HIST2H2BE, HIST2H2BF, HIST1H2BI, HIST1H2BJ, HIST1H3A, UBC, H3F3A, UBB, HIST3H3, UBA52, RPS27A	180	235	16792	7.14553	1.97009e-06	2.18899e-07	1.0607e-06
GOTERM_BP_ALL	GO:0016043~cellular component organization	106	51.7073	9.51298e-10	HRNR, S100A8, S100A9, B2M, ACTG1, BRPF1, EPC2, HIST1H2BM, APOA1, HIST1H2BN, H2AFV, APOE, HIST1H2BI, HIST1H2BJ, H2AFZ, LSM4, HIST3H3, RPS27A, CDH23, KRT84, CST3, KRT13, H2AFJ, CEP152, KRT19, KRT18, KRT17, KRT16, KRT15, KRT14, LAMC2, UBA52, CLU, BMPR2, KRT20, SYCP1, KRT25, CKAP2, HIST2H3A, CREBBP, KRT31, HBA2, HBA1, HIST2H3D, LAMA1, HIST1H3A, H3F3A, HSPD1, PMP2, IGHG1, IGHG3, GFAP, IGHG4, KIAA0368,…	180	6109	16792	1.6187	3.2249e-06	3.2249e-07	1.73629e-06
GOTERM_BP_ALL	GO:0071103~DNA conformation change	19	9.26829	1.49522e-09	HIST2H3A, HIST1H2BB, HIST1H2BD, SYCP1, HIST2H3D, HIST1H2BM, HIST1H2BN, HIST2H2BE, HIST2H2BF, HIST1H2BI, HIST1H2BJ, HIST1H3A, ASH1L, UBC, H3F3A, UBB, HIST3H3, UBA52, RPS27A	180	284	16792	6.24116	5.06877e-06	4.60799e-07	2.72904e-06
GOTERM_BP_ALL	GO:0009888~tissue development	48	23.4146	1.66953e-09	HRNR, KRT6A, KRT6B, BMPR2, ZBTB16, TPM1, KRT9, PKM, ACTG2, KRT25, KRT27, KRT5, FAM228B, OVOL1, LTF, KRT2, KRT3, KRT4, NRG1, RPS27A, KRT84, MYF6, IKZF3, ACTC1, ACTA1, ACTA2, CST3, DMRT1, MGP, KRT31, KRT10, KRT34, KRT32, INHBA, DSG4, KRT36, KRT17, KRT16, IRF6, KRT76, KRT15, KRT14, UBC, NPPC, LAMC2, UBB, UBA52, KRT71	180	1756	16792	2.55004	5.65969e-06	4.71642e-07	3.04719e-06
GOTERM_BP_ALL	GO:0071840~cellular component organization or biogenesis	107	52.1951	1.91638e-09	HRNR, S100A8, S100A9, B2M, ACTG1, BRPF1, IMP3, EPC2, HIST1H2BM, APOA1, HIST1H2BN, H2AFV, APOE, HIST1H2BI, HIST1H2BJ, H2AFZ, LSM4, HIST3H3, RPS27A, CDH23, KRT84, CST3, KRT13, H2AFJ, CEP152, KRT19, KRT18, KRT17, KRT16, KRT15, KRT14, LAMC2, UBA52, CLU, BMPR2, KRT20, SYCP1, KRT25, CKAP2, HIST2H3A, CREBBP, KRT31, HBA2, HBA1, HIST2H3D, LAMA1, HIST1H3A, H3F3A, HSPD1, PMP2, IGHG1, IGHG3, GFAP, IGHG4, KIA…	180	6265	16792	1.59328	6.49652e-06	4.99734e-07	3.49774e-06
GOTERM_BP_ALL	GO:0043588~skin development	17	8.29268	4.87059e-09	HRNR, FLG2, KRT10, KRT9, KRT25, INHBA, DSG4, KRT27, KRT17, KRT76, IRF6, KRT16, OVOL1, KRT1, KRT2, KRT71, KRT84	180	236	16792	6.71996	1.65112e-05	1.17938e-06	8.8897e-06
GOTERM_BP_ALL	GO:0042742~defense response to bacterium	17	8.29268	2.64723e-08	LALBA, IGHG1, DCD, IGHG3, HIST1H2BD, IGHG4, S100A8, S100A9, JCHAIN, PGLYRP1, LYZ, B2M, S100A12, HIST2H2BE, HIST1H2BI, HIST1H2BJ, LTF	180	266	16792	5.96207	8.9737e-05	5.98272e-06	4.83166e-05
GOTERM_BP_ALL	GO:0044707~single-multicellular organism process	100	48.7805	3.62667e-08	HRNR, S100A8, S100A9, PGLYRP1, B2M, ACTG1, ACTG2, APOA1, APOE, RPS27A, CDH23, KRT84, CST3, KRT13, MGP, KRT10, MED14, SLC34A2, KRT19, KRT17, KRT16, CCR2, KRT14, PAEP, UBA52, CLU, BMPR2, FLG2, KRT25, POTEJ, TPI1, POTEI, KRT27, ALB, OVOL1, POTEF, POTEE, HIST2H3A, IKZF3, CREBBP, S100A12, HIST2H3D, LAMA1, DSG4, KRT36, PPIB, HIST1H3A, H3F3A, HSPD1, LHB, IGHG3, GFAP, AGTPBP1, CAD, KRT33B, PKM, FAM228B, …	180	5943	16792	1.56973	0.000122937	7.68398e-06	6.61932e-05
GOTERM_BP_ALL	GO:0006323~DNA packaging	15	7.31707	4.22254e-08	HIST2H3A, HIST1H2BB, HIST1H2BD, SYCP1, HIST2H3D, HIST1H2BM, HIST1H2BN, HIST2H2BE, HIST1H2BI, HIST2H2BF, HIST1H2BJ, ASH1L, HIST1H3A, H3F3A, HIST3H3	180	205	16792	6.82602	0.000143134	8.42021e-06	7.70689e-05
GOTERM_BP_ALL	GO:0034728~nucleosome organization	14	6.82927	5.93961e-08	HIST2H3A, HIST1H2BB, HIST1H2BD, HIST2H3D, HIST1H2BM, HIST1H2BN, HIST2H2BE, HIST1H2BI, HIST2H2BF, HIST1H2BJ, HIST1H3A, H3F3A, HIST3H2A, HIST3H3	180	178	16792	7.33733	0.000201333	1.11862e-05	0.000108409
GOTERM_BP_ALL	GO:0006334~nucleosome assembly	13	6.34146	7.69103e-08	HIST2H3A, HIST1H2BB, HIST1H2BD, HIST2H3D, HIST1H2BM, HIST1H2BN, HIST2H2BE, HIST1H2BI, HIST2H2BF, HIST1H3A, HIST1H2BJ, H3F3A, HIST3H3	180	151	16792	8.03149	0.000260692	1.37223e-05	0.000140375
GOTERM_BP_ALL	GO:0032502~developmental process	95	46.3415	1.17195e-07	GFAP, HRNR, S100A8, AGTPBP1, S100A9, PGLYRP1, CAD, B2M, KRT33B, PKM, ACTG1, ACTG2, APOA1, FAM228B, CXCR4, APOE, LTF, CALCRL, NRG1, RPS27A, KRT84, CDH23, ACTA1, ACTA2, CST3, DMRT1, KRT13, MGP, KRT10, MED14, SLC34A2, INHBA, KRT19, KRT18, KRT17, KRT16, KRT15, CCR2, CFL1, KRT14, UBC, NPPC, LAMC2, UBB, PAEP, UBA52, KRT6A, KRT6B, C3, FKBP4, CLU, BMPR2, FLG2, ZBTB16, TPM1, SYCP1, KRT9, KRT25, TPI1, KRT2…	180	5632	16792	1.57359	0.000397214	1.98644e-05	0.000213902
GOTERM_BP_ALL	GO:0006950~response to stress	71	34.6341	1.27195e-07	IGHG1, IGHG3, GFAP, IGHG4, S100A8, KIAA0368, S100A9, PGLYRP1, CAD, B2M, PKM, ACTG1, EPC2, APOA1, SAA2, CXCR4, SAA1, APOE, HIST1H2BI, HIST1H2BJ, LTF, HIST3H2A, CALCRL, HIST3H3, NRG1, RPS27A, ND5, CST3, LYZ, INHBA, KRT16, HIST2H2BE, CCR2, ASH1L, UBC, NPPC, UBB, UBA52, LALBA, DCD, KRT6A, BPIFB3, C3, FKBP4, CLU, JCHAIN, BMPR2, KRT20, TPM1, SYCP1, ALB, KRT8, KRT1, ND6, HBB, HIST2H3A, MYF6, ACTB, HIST1…	180	3677	16792	1.80134	0.000431099	2.05327e-05	0.000232154
GOTERM_BP_ALL	GO:0006333~chromatin assembly or disassembly	14	6.82927	1.35829e-07	HIST2H3A, HIST1H2BB, HIST1H2BD, HIST2H3D, HIST1H2BM, HIST1H2BN, HIST2H2BE, HIST1H2BI, HIST2H2BF, HIST1H2BJ, HIST1H3A, H3F3A, HIST3H2A, HIST3H3	180	191	16792	6.83793	0.000460353	2.09297e-05	0.000247911
GOTERM_BP_ALL	GO:0001894~tissue homeostasis	14	6.82927	2.06681e-07	ACTB, IGHG3, LYZ, JCHAIN, B2M, ACTG1, POTEJ, POTEI, ALB, KRT1, LTF, POTEF, POTEE, CDH23	180	198	16792	6.59618	0.000700403	3.04625e-05	0.000377229
GOTERM_BP_ALL	GO:0031497~chromatin assembly	13	6.34146	2.33256e-07	HIST2H3A, HIST1H2BB, HIST1H2BD, HIST2H3D, HIST1H2BM, HIST1H2BN, HIST2H2BE, HIST1H2BI, HIST2H2BF, HIST1H3A, HIST1H2BJ, H3F3A, HIST3H3	180	167	16792	7.26201	0.000790424	3.29468e-05	0.000425732
GOTERM_BP_ALL	GO:0048856~anatomical structure development	92	44.878	2.93838e-07	GFAP, HRNR, S100A8, AGTPBP1, S100A9, PGLYRP1, CAD, B2M, PKM, ACTG1, ACTG2, APOA1, FAM228B, CXCR4, APOE, LTF, CALCRL, NRG1, RPS27A, KRT84, CDH23, ACTA1, ACTA2, CST3, DMRT1, KRT13, MGP, KRT10, SLC34A2, INHBA, KRT19, KRT18, KRT17, KRT16, KRT15, CCR2, CFL1, KRT14, UBC, NPPC, LAMC2, UBB, PAEP, UBA52, KRT6A, KRT6B, C3, FKBP4, CLU, BMPR2, FLG2, ZBTB16, TPM1, SYCP1, KRT9, KRT25, TPI1, KRT27, KRT5, KRT8, …	180	5473	16792	1.56817	0.000995614	3.98436e-05	0.000536305
GOTERM_BP_ALL	GO:0048871~multicellular organismal homeostasis	17	8.29268	2.96561e-07	ACTB, HRNR, IGHG3, LYZ, JCHAIN, FLG2, B2M, ACTG1, POTEJ, POTEI, ALB, KRT16, KRT1, LTF, POTEF, POTEE, CDH23	180	317	16792	5.00287	0.00100484	3.86663e-05	0.000541276
GOTERM_BP_ALL	GO:0032501~multicellular organismal process	109	53.1707	4.25416e-07	HRNR, OR51D1, S100A8, S100A9, PGLYRP1, B2M, ACTG1, ACTG2, APOA1, HMCN1, APOE, RPS27A, CDH23, KRT84, KRT12, CST3, KRT13, MGP, KRT10, MED14, SLC34A2, KRT19, KRT17, KRT16, KRT14, CCR2, PAEP, UBA52, CLU, BMPR2, FLG2, SYCP1, KRT25, POTEJ, TPI1, POTEI, KRT27, ALB, OVOL1, POTEF, POTEE, HIST2H3A, IKZF3, CREBBP, S100A12, HIST2H3D, LAMA1, DSG4, KRT36, PPIB, HIST1H3A, H3F3A, HSPD1, LHB, CRYM, IGHG3, GFAP, A…	180	7027	16792	1.44706	0.00144112	5.3412e-05	0.000776458
GOTERM_BP_ALL	GO:0006952~defense response	39	19.0244	4.98795e-07	LALBA, IGHG1, DCD, IGHG3, IGHG4, S100A8, BPIFB3, C3, S100A9, CLU, JCHAIN, PGLYRP1, B2M, APOA1, SAA2, CXCR4, APOE, SAA1, HIST1H2BI, HIST1H2BJ, KRT1, LTF, CALCRL, RPS27A, HIST1H2BD, CREBBP, CST3, LYZ, S100A12, INHBA, KRT16, HIST2H2BE, IRF6, CCR2, ASH1L, UBC, UBB, HSPD1, UBA52	180	1518	16792	2.39675	0.00168949	6.03881e-05	0.000910387
GOTERM_BP_ALL	GO:0006342~chromatin silencing	11	5.36585	5.75035e-07	HIST2H3A, HIST2H2AB, H2AFV, HIST2H2AC, HIST1H3A, H2AFZ, H3F3A, HIST1H2AH, HIST3H2A, H2AFJ, HIST2H3D	180	119	16792	8.62334	0.00194747	6.72173e-05	0.00104954
GOTERM_BP_ALL	GO:0006325~chromatin organization	26	12.6829	6.34768e-07	SYCP1, HIST2H2AB, BRPF1, EPC2, HIST1H2BM, HIST1H2BN, H2AFV, HIST1H2BI, HIST2H2AC, HIST1H2BJ, H2AFZ, HIST3H2A, HIST3H3, ACTB, HIST2H3A, HIST1H2BB, HIST1H2BD, CREBBP, H2AFJ, HIST2H3D, HIST2H2BE, HIST2H2BF, ASH1L, HIST1H3A, H3F3A, HIST1H2AH	180	768	16792	3.15822	0.00214955	7.17263e-05	0.00115856
GOTERM_BP_ALL	GO:0045087~innate immune response	27	13.1707	8.76134e-07	IGHG1, IGHG3, IGHG4, S100A8, BPIFB3, C3, CLU, S100A9, PGLYRP1, JCHAIN, B2M, SAA1, HIST1H2BI, HIST1H2BJ, KRT1, LTF, RPS27A, HIST1H2BD, CREBBP, S100A12, HIST2H2BE, IRF6, KRT16, UBC, UBB, HSPD1, UBA52	180	836	16792	3.01292	0.00296569	9.5805e-05	0.00159909
GOTERM_BP_ALL	GO:0042633~hair cycle	10	4.87805	9.28234e-07	KRT25, INHBA, DSG4, KRT27, KRT17, KRT16, KRT14, KRT71, KRT84, KRT33B	180	97	16792	9.61741	0.00314177	9.833e-05	0.00169418
GOTERM_BP_ALL	GO:0042303~molting cycle	10	4.87805	9.28234e-07	KRT25, INHBA, DSG4, KRT27, KRT17, KRT16, KRT14, KRT71, KRT84, KRT33B	180	97	16792	9.61741	0.00314177	9.833e-05	0.00169418
GOTERM_BP_ALL	GO:0051704~multi-organism process	50	24.3902	1.64475e-06	IGHG1, IGHG3, IGHG4, S100A8, S100A9, PGLYRP1, CAD, B2M, APOE, CXCR4, HIST1H2BI, HIST1H2BJ, LTF, RPS27A, ACTA2, DMRT1, LYZ, CST3, HERC4, INHBA, KRT19, KRT18, HIST2H2BE, CCR2, CFL1, NPPC, UBC, UBB, UBA52, LALBA, DCD, FKBP4, CLU, BMPR2, JCHAIN, ZBTB16, SYCP1, KRT9, ALB, KRT7, OVOL1, KRT8, HIST1H2BD, CREBBP, SOD2, S100A12, PPIB, H3F3A, HSPD1, LHB	180	2341	16792	1.9925	0.00556019	0.000168946	0.00300192
GOTERM_BP_ALL	GO:0009611~response to wounding	23	11.2195	1.64642e-06	ACTB, HIST2H3A, MYF6, GFAP, KRT6A, S100A8, S100A9, CST3, TPM1, SOD2, HIST2H3D, ACTG1, PKM, APOA1, SAA1, APOE, CCR2, HIST1H3A, KRT1, H3F3A, NRG1, HBE1, HBB	180	649	16792	3.30608	0.00556581	0.000164144	0.00300496
GOTERM_BP_ALL	GO:0045814~negative regulation of gene expression, epigenetic	11	5.36585	1.96591e-06	HIST2H3A, HIST2H2AB, H2AFV, HIST2H2AC, HIST1H3A, H2AFZ, H3F3A, HIST1H2AH, HIST3H2A, H2AFJ, HIST2H3D	180	136	16792	7.54542	0.00664227	0.000190394	0.00358807
GOTERM_BP_ALL	GO:0060249~anatomical structure homeostasis	16	7.80488	5.76082e-06	ACTB, IGHG3, JCHAIN, LYZ, SMC5, B2M, ACTG1, POTEJ, POTEI, ALB, KRT1, LTF, HIST3H3, POTEF, POTEE, CDH23	180	352	16792	4.2404	0.0193398	0.000542332	0.010514
GOTERM_BP_ALL	GO:0048513~animal organ development	59	28.7805	6.68415e-06	HRNR, AGTPBP1, PGLYRP1, CAD, B2M, PKM, ACTG2, APOA1, FAM228B, LTF, CALCRL, NRG1, RPS27A, CDH23, KRT84, ACTA1, ACTA2, CST3, DMRT1, KRT13, MGP, KRT10, INHBA, KRT19, KRT17, KRT16, NPPC, UBC, UBB, UBA52, FKBP4, BMPR2, FLG2, ZBTB16, TPM1, KRT9, KRT25, KRT27, KRT8, OVOL1, KRT1, KRT2, POTEE, ACTB, MYF6, ACTC1, IKZF3, PTPRZ1, SOD2, DSG4, KRT75, PPIB, IRF6, KRT76, H3F3A, LHB, CSN3, KRT71, CSN2	180	3129	16792	1.75904	0.0224046	0.000612228	0.0121991
GOTERM_BP_ALL	GO:0043933~macromolecular complex subunit organization	50	24.3902	6.8542e-06	KIAA0368, FKBP4, CLU, BDP1, JCHAIN, SYCP1, HIST2H2AB, BRPF1, HIST1H2BM, EPC2, HIST1H2BN, APOA1, H2AFV, APOE, HIST2H2AC, HIST1H2BI, HIST1H2BJ, H2AFZ, LSM4, HIST3H2A, HIST3H3, NRG1, ND6, HBB, RPS27A, CKAP2, ACTB, HIST2H3A, HIST1H2BB, HIST1H2BD, ND5, PIK3C2A, CREBBP, HBA2, HBA1, H2AFJ, HIST2H3D, SOD2, HIST2H2BE, HIST2H2BF, CFL1, ASH1L, HIST1H3A, UBC, H3F3A, HIST1H2AH, UBB, HSPD1, HBE1, UBA52	180	2461	16792	1.89535	0.0229679	0.000611282	0.0125094
GOTERM_BP_ALL	GO:0051276~chromosome organization	31	15.122	7.8022e-06	SYCP1, HIST2H2AB, BRPF1, EPC2, HIST1H2BM, HIST1H2BN, H2AFV, HIST2H2AC, HIST1H2BI, HIST1H2BJ, H2AFZ, HIST3H2A, HIST3H3, RPS27A, ACTB, HIST2H3A, HIST1H2BB, HIST1H2BD, CREBBP, SMC5, H2AFJ, HIST2H3D, HIST2H2BE, HIST2H2BF, HIST1H3A, ASH1L, UBC, H3F3A, HIST1H2AH, UBB, UBA52	180	1184	16792	2.44253	0.0261028	0.000677964	0.0142395
GOTERM_BP_ALL	GO:0065008~regulation of biological quality	64	31.2195	9.1242e-06	IGHG3, HRNR, GFAP, S100A8, AGTPBP1, S100A9, CAD, B2M, ACTG1, IMP3, APOA1, CXCR4, SAA1, APOE, SLC1A6, LTF, HIST3H3, NRG1, RPS27A, CDH23, ACTA2, PIK3C2A, LYZ, SLC34A2, INHBA, KRT16, CCR2, CFL1, NPPC, UBC, UBB, UBA52, DCD, C3, CLU, JCHAIN, BMPR2, FLG2, TPM1, POTEJ, POTEI, ALB, KRT1, POTEF, HBB, POTEE, ACTB, HIST2H3A, CREBBP, SMC5, S100A12, HIST2H3D, ABCG2, SOD2, PPIB, HIST1H3A, FABP3, H3F3A, HSPD1, …	180	3548	16792	1.68278	0.0304577	0.000772981	0.016652
GOTERM_BP_ALL	GO:0090131~mesenchyme migration	4	1.95122	1.17263e-05	ACTG2, ACTC1, ACTA1, ACTA2	180	5	16792	74.6311	0.0389727	0.000969103	0.0214005
GOTERM_BP_ALL	GO:0006959~humoral immune response	13	6.34146	1.45792e-05	IGHG1, IGHG3, IGHG4, HIST1H2BD, HIST2H2BE, C3, HIST1H2BI, HIST1H2BJ, CLU, JCHAIN, KRT1, LTF, B2M	180	248	16792	4.89014	0.0482224	0.00117607	0.0266063
GOTERM_BP_ALL	GO:0009617~response to bacterium	19	9.26829	2.13519e-05	LALBA, IGHG1, DCD, IGHG3, HIST1H2BD, IGHG4, S100A8, S100A9, JCHAIN, PGLYRP1, LYZ, SOD2, B2M, S100A12, HIST2H2BE, HIST1H2BI, HIST1H2BJ, LTF, HSPD1	180	544	16792	3.25825	0.0698262	0.00168193	0.0389639
GOTERM_BP_ALL	GO:0034622~cellular macromolecular complex assembly	27	13.1707	2.35097e-05	KIAA0368, FKBP4, BDP1, CLU, HIST1H2BM, HIST1H2BN, HIST1H2BI, HIST1H2BJ, LSM4, HIST3H3, NRG1, ND6, RPS27A, HIST2H3A, HIST1H2BB, HIST1H2BD, ND5, PIK3C2A, HIST2H3D, HIST2H2BE, HIST2H2BF, HIST1H3A, UBC, H3F3A, HSPD1, UBB, UBA52	180	1004	16792	2.50876	0.0766055	0.0018097	0.0429007
GOTERM_BP_ALL	GO:0043207~response to external biotic stimulus	24	11.7073	2.51831e-05	LALBA, IGHG1, DCD, IGHG3, HIST1H2BD, IGHG4, S100A8, ACTA2, CLU, S100A9, JCHAIN, PGLYRP1, LYZ, SOD2, S100A12, B2M, CXCR4, HIST2H2BE, HIST1H2BI, KRT8, HIST1H2BJ, CFL1, LTF, HSPD1	180	829	16792	2.70076	0.0818291	0.00189535	0.0459537
GOTERM_BP_ALL	GO:0051707~response to other organism	24	11.7073	2.51831e-05	LALBA, IGHG1, DCD, IGHG3, HIST1H2BD, IGHG4, S100A8, ACTA2, CLU, S100A9, JCHAIN, PGLYRP1, LYZ, SOD2, S100A12, B2M, CXCR4, HIST2H2BE, HIST1H2BI, KRT8, HIST1H2BJ, CFL1, LTF, HSPD1	180	829	16792	2.70076	0.0818291	0.00189535	0.0459537
GOTERM_BP_ALL	GO:0019731~antibacterial humoral response	7	3.41463	2.53614e-05	HIST1H2BD, HIST2H2BE, HIST1H2BI, HIST1H2BJ, JCHAIN, LTF, B2M	180	55	16792	11.8731	0.0823839	0.0018673	0.0462789
GOTERM_BP_ALL	GO:0050878~regulation of body fluid levels	18	8.78049	2.79922e-05	ACTB, HIST2H3A, HRNR, S100A9, FLG2, CAD, HIST2H3D, ACTG1, SAA1, APOE, KRT16, HIST1H3A, KRT1, H3F3A, HBE1, HBB, CSN3, CSN2	180	503	16792	3.33837	0.0905313	0.002017	0.0510783
GOTERM_BP_ALL	GO:0019730~antimicrobial humoral response	7	3.41463	4.19109e-05	HIST1H2BD, HIST2H2BE, HIST1H2BI, HIST1H2BJ, JCHAIN, LTF, B2M	180	60	16792	10.8837	0.132449	0.00295564	0.0764672
GOTERM_BP_ALL	GO:0050830~defense response to Gram-positive bacterium	8	3.90244	4.26859e-05	LALBA, HIST1H2BD, HIST2H2BE, HIST1H2BI, HIST1H2BJ, PGLYRP1, LYZ, B2M	180	88	16792	8.48081	0.134725	0.00294887	0.0778807
GOTERM_BP_ALL	GO:0001816~cytokine production	20	9.7561	4.54329e-05	S100A8, C3, CREBBP, CLU, S100A9, PGLYRP1, B2M, S100A12, INHBA, APOA1, SAA1, CCR2, ASH1L, UBC, LTF, UBB, PAEP, HSPD1, UBA52, RPS27A	180	631	16792	2.95686	0.142746	0.00307568	0.0828907
GOTERM_BP_ALL	GO:0033275~actin-myosin filament sliding	6	2.92683	4.91217e-05	ACTC1, ACTA1, TPM2, TPM1, TPM4, TPM3	180	38	16792	14.7298	0.1534	0.0032599	0.0896178
GOTERM_BP_ALL	GO:0030049~muscle filament sliding	6	2.92683	4.91217e-05	ACTC1, ACTA1, TPM2, TPM1, TPM4, TPM3	180	38	16792	14.7298	0.1534	0.0032599	0.0896178
GOTERM_BP_ALL	GO:0009607~response to biotic stimulus	24	11.7073	5.60202e-05	LALBA, IGHG1, DCD, IGHG3, HIST1H2BD, IGHG4, S100A8, ACTA2, CLU, S100A9, JCHAIN, PGLYRP1, LYZ, SOD2, S100A12, B2M, CXCR4, HIST2H2BE, HIST1H2BI, KRT8, HIST1H2BJ, CFL1, LTF, HSPD1	180	873	16792	2.56464	0.17297	0.00364553	0.102197
GOTERM_BP_ALL	GO:0060429~epithelium development	27	13.1707	5.86493e-05	KRT6A, HRNR, BMPR2, KRT25, KRT27, KRT2, KRT3, KRT4, NRG1, RPS27A, KRT84, MYF6, ACTA2, DMRT1, CST3, KRT10, INHBA, DSG4, KRT36, KRT17, IRF6, KRT16, KRT14, UBC, UBB, UBA52, KRT71	180	1060	16792	2.37623	0.180308	0.00374442	0.106991
GOTERM_BP_ALL	GO:0042060~wound healing	18	8.78049	7.08505e-05	ACTB, HIST2H3A, MYF6, KRT6A, S100A8, S100A9, TPM1, HIST2H3D, ACTG1, PKM, SAA1, APOE, HIST1H3A, KRT1, H3F3A, NRG1, HBE1, HBB	180	542	16792	3.09815	0.213523	0.00443812	0.129236
GOTERM_BP_ALL	GO:0022607~cellular component assembly	49	23.9024	7.69273e-05	KIAA0368, FKBP4, CLU, BDP1, JCHAIN, TPM1, SYCP1, ACTG1, HIST1H2BM, HIST1H2BN, APOA1, KRT5, APOE, HIST1H2BI, KRT8, HIST1H2BJ, NEFH, LSM4, HIST3H3, NRG1, ND6, HBB, RPS27A, ACTB, HIST2H3A, HIST1H2BB, ACTC1, HIST1H2BD, ACTA1, ND5, PIK3C2A, CREBBP, HBA2, HBA1, CEP152, SOD2, HIST2H3D, KRT19, HIST2H2BE, HIST2H2BF, KRT14, HIST1H3A, UBC, H3F3A, LAMC2, UBB, HSPD1, HBE1, UBA52	180	2618	16792	1.74605	0.22956	0.00473048	0.140313
GOTERM_BP_ALL	GO:0098542~defense response to other organism	17	8.29268	8.02336e-05	LALBA, IGHG1, DCD, IGHG3, HIST1H2BD, IGHG4, S100A8, S100A9, JCHAIN, PGLYRP1, LYZ, B2M, S100A12, HIST2H2BE, HIST1H2BI, HIST1H2BJ, LTF	180	494	16792	3.21035	0.238148	0.00484541	0.146339
GOTERM_BP_ALL	GO:0044767~single-organism developmental process	84	40.9756	8.0557e-05	GFAP, HRNR, S100A8, AGTPBP1, S100A9, PGLYRP1, CAD, B2M, KRT33B, PKM, ACTG1, ACTG2, APOA1, FAM228B, CXCR4, APOE, LTF, CALCRL, NRG1, RPS27A, KRT84, CDH23, ACTA1, ACTA2, CST3, DMRT1, KRT13, MGP, KRT10, MED14, SLC34A2, INHBA, KRT19, KRT17, KRT16, CCR2, CFL1, KRT14, UBC, NPPC, UBB, PAEP, UBA52, KRT6A, C3, FKBP4, CLU, BMPR2, FLG2, ZBTB16, TPM1, SYCP1, KRT9, KRT25, TPI1, KRT27, KRT8, OVOL1, KRT1, KRT2, …	180	5475	16792	1.43128	0.238983	0.00477976	0.146929
GOTERM_BP_ALL	GO:0048731~system development	70	34.1463	8.27302e-05	HRNR, GFAP, S100A8, AGTPBP1, S100A9, PGLYRP1, CAD, B2M, PKM, ACTG2, APOA1, FAM228B, CXCR4, APOE, LTF, CALCRL, NRG1, RPS27A, CDH23, KRT84, ACTA1, ACTA2, CST3, DMRT1, KRT13, MGP, KRT10, INHBA, KRT19, KRT17, KRT16, CCR2, CFL1, NPPC, UBC, UBB, UBA52, C3, FKBP4, CLU, BMPR2, FLG2, ZBTB16, TPM1, KRT9, KRT25, KRT27, KRT8, OVOL1, KRT1, KRT2, NEFH, POTEE, MYF6, ACTB, IKZF3, ACTC1, PTPRZ1, SOD2, DSG4, KRT75…	180	4291	16792	1.52184	0.244569	0.00482397	0.15089
GOTERM_BP_ALL	GO:0051092~positive regulation of NF-kappaB transcription factor activity	9	4.39024	8.9985e-05	S100A8, CLU, S100A9, UBC, LTF, UBB, UBA52, RPS27A, S100A12	180	133	16792	6.31278	0.262923	0.00515721	0.164111
GOTERM_BP_ALL	GO:0031347~regulation of defense response	20	9.7561	0.000112989	S100A8, C3, CREBBP, S100A9, PGLYRP1, S100A12, B2M, APOA1, SAA1, APOE, CCR2, ASH1L, UBC, KRT1, LTF, UBB, CALCRL, HSPD1, UBA52, RPS27A	180	676	16792	2.76003	0.318225	0.00636393	0.206025
GOTERM_BP_ALL	GO:0065003~macromolecular complex assembly	36	17.561	0.00011547	KIAA0368, FKBP4, BDP1, CLU, JCHAIN, HIST1H2BM, APOA1, HIST1H2BN, APOE, HIST1H2BI, HIST1H2BJ, LSM4, HIST3H3, NRG1, HBB, ND6, RPS27A, HIST2H3A, HIST1H2BB, HIST1H2BD, ND5, PIK3C2A, CREBBP, HBA2, HBA1, HIST2H3D, SOD2, HIST2H2BE, HIST2H2BF, HIST1H3A, UBC, H3F3A, HSPD1, UBB, HBE1, UBA52	180	1710	16792	1.96398	0.323935	0.00639692	0.210543
GOTERM_BP_ALL	GO:0048729~tissue morphogenesis	19	9.26829	0.000120006	MYF6, ACTC1, KRT6A, ACTA1, ACTA2, BMPR2, TPM1, KRT25, INHBA, ACTG2, KRT27, KRT17, KRT16, UBC, UBB, NRG1, UBA52, KRT71, RPS27A	180	622	16792	2.84966	0.334253	0.00654053	0.218806
GOTERM_BP_ALL	GO:0040029~regulation of gene expression, epigenetic	12	5.85366	0.000123079	ACTB, HIST2H3A, HIST2H2AB, H2AFV, HIST2H2AC, HIST1H3A, H2AFZ, H3F3A, HIST1H2AH, HIST3H2A, H2AFJ, HIST2H3D	180	263	16792	4.25653	0.341152	0.00660132	0.224402
GOTERM_BP_ALL	GO:0002227~innate immune response in mucosa	5	2.43902	0.000132573	HIST1H2BD, HIST2H2BE, HIST1H2BI, HIST1H2BJ, LTF	180	25	16792	18.6578	0.362022	0.00699808	0.241693
GOTERM_BP_ALL	GO:0050727~regulation of inflammatory response	13	6.34146	0.000142105	APOA1, S100A8, APOE, SAA1, C3, CCR2, S100A9, ASH1L, PGLYRP1, KRT1, HSPD1, CALCRL, S100A12	180	314	16792	3.86228	0.38231	0.00738443	0.259049
GOTERM_BP_ALL	GO:0007275~multicellular organism development	76	37.0732	0.000151716	HRNR, GFAP, S100A8, AGTPBP1, S100A9, PGLYRP1, CAD, B2M, PKM, ACTG2, APOA1, FAM228B, CXCR4, APOE, LTF, CALCRL, NRG1, RPS27A, CDH23, KRT84, ACTA1, ACTA2, CST3, DMRT1, KRT13, MGP, KRT10, SLC34A2, INHBA, KRT19, KRT17, KRT16, CCR2, CFL1, UBC, NPPC, UBB, PAEP, UBA52, C3, FKBP4, CLU, BMPR2, FLG2, ZBTB16, TPM1, KRT9, KRT25, TPI1, KRT27, KRT8, OVOL1, KRT1, KRT2, NEFH, POTEE, MYF6, ACTB, IKZF3, ACTC1, PTPR…	180	4877	16792	1.45375	0.402115	0.007763	0.276547
GOTERM_BP_ALL	GO:0022404~molting cycle process	7	3.41463	0.000196899	KRT25, INHBA, DSG4, KRT27, KRT17, KRT71, KRT84	180	79	16792	8.2661	0.487038	0.00991401	0.358766
GOTERM_BP_ALL	GO:0001942~hair follicle development	7	3.41463	0.000196899	KRT25, INHBA, DSG4, KRT27, KRT17, KRT71, KRT84	180	79	16792	8.2661	0.487038	0.00991401	0.358766
GOTERM_BP_ALL	GO:0022405~hair cycle process	7	3.41463	0.000196899	KRT25, INHBA, DSG4, KRT27, KRT17, KRT71, KRT84	180	79	16792	8.2661	0.487038	0.00991401	0.358766
GOTERM_BP_ALL	GO:0098773~skin epidermis development	7	3.41463	0.000225893	KRT25, INHBA, DSG4, KRT27, KRT17, KRT71, KRT84	180	81	16792	8.062	0.535067	0.0111995	0.411492
GOTERM_BP_ALL	GO:0030239~myofibril assembly	6	2.92683	0.000246838	ACTG1, KRT19, ACTC1, ACTA1, KRT8, TPM1	180	53	16792	10.561	0.566942	0.0120555	0.449566
GOTERM_BP_ALL	GO:0001666~response to hypoxia	12	5.85366	0.000256576	PKM, CXCR4, ND5, CREBBP, CST3, NPPC, UBC, HSPD1, UBB, UBA52, RPS27A, SOD2	180	286	16792	3.91422	0.581008	0.0123503	0.467262
GOTERM_BP_ALL	GO:0009605~response to external stimulus	40	19.5122	0.000260234	LALBA, IGHG1, DCD, IGHG3, IGHG4, S100A8, C3, S100A9, CLU, BMPR2, JCHAIN, PGLYRP1, CAD, B2M, PKM, APOA1, SAA2, CXCR4, ALB, APOE, SAA1, HIST1H2BI, KRT8, HIST1H2BJ, KRT1, LTF, CALCRL, NRG1, HIST1H2BD, ACTA1, ACTA2, CST3, LYZ, S100A12, SOD2, HIST2H2BE, CCR2, CFL1, ASH1L, HSPD1	180	2073	16792	1.80008	0.586173	0.01235	0.473909
GOTERM_BP_ALL	GO:0006897~endocytosis	19	9.26829	0.000272893	ACTB, IGHG1, IGHG3, IGHG4, PRG4, PIK3C2A, C3, JCHAIN, HBA2, HBA1, B2M, ACTG1, APOA1, ALB, SAA1, APOE, CALCRL, TMPRSS13, HBB	180	665	16792	2.6654	0.603561	0.0127682	0.496907
GOTERM_BP_ALL	GO:0044085~cellular component biogenesis	51	24.878	0.0002769	GFAP, KIAA0368, ACTG1, IMP3, HIST1H2BM, APOA1, HIST1H2BN, APOE, HIST1H2BI, HIST1H2BJ, LSM4, HIST3H3, NRG1, RPS27A, ACTA1, PIK3C2A, ND5, CEP152, KRT19, HIST2H2BE, HIST2H2BF, KRT14, UBC, LAMC2, UBB, UBA52, FKBP4, BDP1, CLU, JCHAIN, SYCP1, TPM1, KRT5, KRT8, NEFH, HBB, ND6, HIST2H3A, ACTB, HIST1H2BB, ACTC1, HIST1H2BD, CREBBP, HBA2, HBA1, HIST2H3D, SOD2, HIST1H3A, H3F3A, HSPD1, HBE1	180	2914	16792	1.63272	0.608912	0.0127782	0.504187
GOTERM_BP_ALL	GO:0098869~cellular oxidant detoxification	7	3.41463	0.000293918	APOE, ALB, S100A9, HBA2, HBA1, HBB, SOD2	180	85	16792	7.68261	0.630842	0.0133763	0.535095
GOTERM_BP_ALL	GO:0036293~response to decreased oxygen levels	12	5.85366	0.00033215	PKM, CXCR4, ND5, CREBBP, CST3, NPPC, UBC, HSPD1, UBB, UBA52, RPS27A, SOD2	180	295	16792	3.7948	0.675728	0.0149035	0.604498
GOTERM_BP_ALL	GO:1990748~cellular detoxification	7	3.41463	0.000333467	APOE, ALB, S100A9, HBA2, HBA1, HBB, SOD2	180	87	16792	7.506	0.677174	0.0147668	0.60689
GOTERM_BP_ALL	GO:0030855~epithelial cell differentiation	17	8.29268	0.000353957	HRNR, ACTA2, BMPR2, DMRT1, CST3, KRT10, DSG4, KRT36, KRT17, IRF6, KRT16, KRT14, KRT2, KRT3, KRT4, NRG1, KRT84	180	563	16792	2.81689	0.698844	0.0154652	0.644066
GOTERM_BP_ALL	GO:0061418~regulation of transcription from RNA polymerase II promoter in response to hypoxia	5	2.43902	0.000355562	CREBBP, UBC, UBB, UBA52, RPS27A	180	32	16792	14.5764	0.700478	0.0153372	0.646977
GOTERM_BP_ALL	GO:0042542~response to hydrogen peroxide	8	3.90244	0.000385546	ND5, CST3, HBA2, HSPD1, HBA1, HBB, ND6, SOD2	180	125	16792	5.97049	0.729438	0.0164114	0.701355
GOTERM_BP_ALL	GO:0016458~gene silencing	11	5.36585	0.000388842	HIST2H3A, HIST2H2AB, H2AFV, HIST2H2AC, HIST1H3A, H2AFZ, H3F3A, HIST1H2AH, HIST3H2A, H2AFJ, HIST2H3D	180	253	16792	4.05604	0.732445	0.0163453	0.70733
GOTERM_BP_ALL	GO:0002755~MyD88-dependent toll-like receptor signaling pathway	5	2.43902	0.00040126	UBC, HSPD1, UBB, UBA52, RPS27A	180	33	16792	14.1347	0.743479	0.0166566	0.729842
GOTERM_BP_ALL	GO:0098754~detoxification	7	3.41463	0.000425006	APOE, ALB, S100A9, HBA2, HBA1, HBB, SOD2	180	91	16792	7.17607	0.763328	0.0174206	0.772875
GOTERM_BP_ALL	GO:0000302~response to reactive oxygen species	10	4.87805	0.000427646	APOE, ND5, CST3, HBA2, HSPD1, HBA1, HBB, TPM1, ND6, SOD2	180	210	16792	4.44233	0.765437	0.0173185	0.777658
GOTERM_BP_ALL	GO:0002385~mucosal immune response	5	2.43902	0.000451003	HIST1H2BD, HIST2H2BE, HIST1H2BI, HIST1H2BJ, LTF	180	34	16792	13.719	0.783301	0.0180406	0.819967
GOTERM_BP_ALL	GO:0006955~immune response	32	15.6098	0.000456838	IGHG1, IGHG3, IGHG4, S100A8, BPIFB3, C3, CLU, S100A9, JCHAIN, PGLYRP1, B2M, ACTG1, APOA1, SAA1, HIST1H2BI, HIST1H2BJ, KRT1, LTF, RPS27A, ACTB, HIST1H2BD, PRG4, CREBBP, S100A12, HIST2H2BE, IRF6, KRT16, CCR2, UBC, UBB, HSPD1, UBA52	180	1551	16792	1.92472	0.787547	0.0180589	0.830534
GOTERM_BP_ALL	GO:0015671~oxygen transport	4	1.95122	0.000493175	HBA2, HBA1, HBE1, HBB	180	15	16792	24.877	0.812181	0.0192572	0.896314
GOTERM_BP_ALL	GO:0070482~response to oxygen levels	12	5.85366	0.000561536	PKM, CXCR4, ND5, CREBBP, CST3, NPPC, UBC, HSPD1, UBB, UBA52, RPS27A, SOD2	180	314	16792	3.56518	0.85105	0.0216489	1.01995
GOTERM_BP_ALL	GO:0002251~organ or tissue specific immune response	5	2.43902	0.000563422	HIST1H2BD, HIST2H2BE, HIST1H2BI, HIST1H2BJ, LTF	180	36	16792	12.9568	0.852	0.0214767	1.02336
GOTERM_BP_ALL	GO:0055002~striated muscle cell development	8	3.90244	0.000612403	MYF6, ACTG1, KRT19, ACTC1, ACTA1, FAM228B, KRT8, TPM1	180	135	16792	5.52823	0.874654	0.0230634	1.11186
GOTERM_BP_ALL	GO:0009913~epidermal cell differentiation	9	4.39024	0.000653202	HRNR, DSG4, KRT36, KRT17, IRF6, KRT16, KRT2, KRT10, KRT84	180	178	16792	4.71685	0.890855	0.0243116	1.18552
GOTERM_BP_ALL	GO:0038128~ERBB2 signaling pathway	5	2.43902	0.000767406	UBC, UBB, NRG1, UBA52, RPS27A	180	39	16792	11.9601	0.925912	0.0281939	1.39142
GOTERM_BP_ALL	GO:0019068~virion assembly	5	2.43902	0.000767406	APOE, UBC, UBB, UBA52, RPS27A	180	39	16792	11.9601	0.925912	0.0281939	1.39142
GOTERM_BP_ALL	GO:0050832~defense response to fungus	5	2.43902	0.000767406	DCD, S100A8, S100A9, LTF, S100A12	180	39	16792	11.9601	0.925912	0.0281939	1.39142
GOTERM_BP_ALL	GO:0048468~cell development	37	18.0488	0.000796856	GFAP, S100A8, FKBP4, S100A9, CLU, BMPR2, ZBTB16, TPM1, SYCP1, B2M, ACTG1, APOA1, FAM228B, CXCR4, APOE, KRT8, LTF, NEFH, KRT2, NRG1, CDH23, MYF6, ACTC1, ACTA1, ACTA2, PTPRZ1, CST3, DMRT1, SOD2, INHBA, KRT19, IRF6, CCR2, CFL1, NPPC, H3F3A, UBB	180	1968	16792	1.75391	0.932957	0.0289469	1.44445
GOTERM_BP_ALL	GO:0002253~activation of immune response	16	7.80488	0.000826114	ACTB, IGHG1, IGHG3, IGHG4, C3, CLU, CREBBP, PGLYRP1, ACTG1, UBC, KRT1, LTF, UBB, HSPD1, UBA52, RPS27A	180	550	16792	2.71386	0.939292	0.0296764	1.49711
GOTERM_BP_ALL	GO:0061436~establishment of skin barrier	4	1.95122	0.000863896	HRNR, KRT16, KRT1, FLG2	180	18	16792	20.7309	0.946596	0.0306881	1.56507
GOTERM_BP_ALL	GO:0006898~receptor-mediated endocytosis	12	5.85366	0.000955575	APOA1, APOE, PRG4, ALB, SAA1, JCHAIN, HBA2, CALCRL, HBA1, HBB, TMPRSS13, B2M	180	335	16792	3.34169	0.960873	0.0335399	1.72979
GOTERM_BP_ALL	GO:0090130~tissue migration	10	4.87805	0.0010153	ACTG2, ACTC1, APOA1, ACTA1, APOE, ACTA2, KRT16, FAT2, BMPR2, KRT2	180	237	16792	3.93624	0.968052	0.0352354	1.83697
GOTERM_BP_ALL	GO:0070987~error-free translesion synthesis	4	1.95122	0.00101787	UBC, UBB, UBA52, RPS27A	180	19	16792	19.6398	0.968328	0.0349652	1.84157
GOTERM_BP_ALL	GO:0015669~gas transport	4	1.95122	0.00101787	HBA2, HBA1, HBE1, HBB	180	19	16792	19.6398	0.968328	0.0349652	1.84157
GOTERM_BP_ALL	GO:0042276~error-prone translesion synthesis	4	1.95122	0.00101787	UBC, UBB, UBA52, RPS27A	180	19	16792	19.6398	0.968328	0.0349652	1.84157
GOTERM_BP_ALL	GO:0050778~positive regulation of immune response	18	8.78049	0.00104911	ACTB, IGHG1, IGHG3, IGHG4, C3, CREBBP, CLU, PGLYRP1, B2M, ACTG1, CCR2, UBC, KRT1, LTF, UBB, HSPD1, UBA52, RPS27A	180	684	16792	2.45497	0.971514	0.0356584	1.89758
GOTERM_BP_ALL	GO:0007596~blood coagulation	12	5.85366	0.00112903	ACTB, HIST2H3A, ACTG1, APOE, SAA1, HIST1H3A, S100A9, KRT1, H3F3A, HBE1, HBB, HIST2H3D	180	342	16792	3.27329	0.978281	0.037944	2.04074
GOTERM_BP_ALL	GO:0055001~muscle cell development	8	3.90244	0.0011395	MYF6, ACTG1, KRT19, ACTC1, ACTA1, FAM228B, KRT8, TPM1	180	150	16792	4.97541	0.979039	0.0379137	2.05948
GOTERM_BP_ALL	GO:0050728~negative regulation of inflammatory response	7	3.41463	0.00115656	APOA1, APOE, SAA1, ASH1L, PGLYRP1, KRT1, CALCRL	180	110	16792	5.93657	0.980219	0.0380971	2.09001
GOTERM_BP_ALL	GO:0033561~regulation of water loss via skin	4	1.95122	0.00118815	HRNR, KRT16, KRT1, FLG2	180	20	16792	18.6578	0.98223	0.0387417	2.14651
GOTERM_BP_ALL	GO:0042592~homeostatic process	32	15.6098	0.00121305	HRNR, IGHG3, S100A8, S100A9, JCHAIN, FLG2, B2M, ACTG1, POTEJ, POTEI, APOA1, CXCR4, ALB, APOE, SAA1, KRT1, LTF, HIST3H3, POTEF, POTEE, CDH23, ACTB, CREBBP, LYZ, SMC5, SOD2, ABCG2, SLC34A2, INHBA, KRT16, CCR2, FABP3	180	1645	16792	1.81474	0.983669	0.0391613	2.19101
GOTERM_BP_ALL	GO:0035821~modification of morphology or physiology of other organism	7	3.41463	0.0012695	DCD, PPIB, APOE, ALB, CFL1, LTF, S100A12	180	112	16792	5.83056	0.986517	0.0405615	2.29186
GOTERM_BP_ALL	GO:0031349~positive regulation of defense response	13	6.34146	0.00128727	S100A8, C3, S100A9, CREBBP, PGLYRP1, S100A12, CCR2, UBC, LTF, UBB, HSPD1, RPS27A, UBA52	180	402	16792	3.0168	0.987306	0.0407342	2.32358
GOTERM_BP_ALL	GO:0006954~inflammatory response	17	8.29268	0.00132107	S100A8, C3, S100A9, PGLYRP1, LYZ, S100A12, APOA1, SAA2, CXCR4, SAA1, APOE, KRT16, CCR2, ASH1L, KRT1, CALCRL, HSPD1	180	637	16792	2.48966	0.988682	0.0413961	2.38391
GOTERM_BP_ALL	GO:0001817~regulation of cytokine production	16	7.80488	0.00133339	C3, CLU, CREBBP, PGLYRP1, B2M, INHBA, APOA1, SAA1, CCR2, UBC, LTF, UBB, PAEP, HSPD1, UBA52, RPS27A	180	577	16792	2.58687	0.989146	0.0413919	2.40588
GOTERM_BP_ALL	GO:0044788~modulation by host of viral process	4	1.95122	0.00137537	PPIB, APOE, CFL1, LTF	180	21	16792	17.7693	0.990587	0.0422812	2.48074
GOTERM_BP_ALL	GO:0009893~positive regulation of metabolic process	50	24.3902	0.00149375	S100A8, S100A9, ACTG2, IMP3, BRPF1, APOA1, APOE, SAA1, CXCR4, H2AFZ, LTF, CALCRL, NRG1, RPS27A, ACTA1, ACTA2, DMRT1, CST3, MED14, INHBA, KRT17, CCR2, ASH1L, NPPC, UBC, UBB, UBA52, ZNF382, C3, CLU, BMPR2, JCHAIN, ZBTB16, HBB, ACTB, HIST2H3A, MYF6, CKAP2, ACTC1, IKZF3, CREBBP, S100A12, HIST2H3D, SOD2, IRF6, HIST1H3A, FABP3, H3F3A, HSPD1, IGFBP3	180	3052	16792	1.52832	0.993702	0.0454275	2.69151
GOTERM_BP_ALL	GO:0000717~nucleotide-excision repair, DNA duplex unwinding	4	1.95122	0.00158012	UBC, UBB, UBA52, RPS27A	180	22	16792	16.9616	0.995303	0.0475665	2.84503
GOTERM_BP_ALL	GO:0050817~coagulation	12	5.85366	0.00162427	ACTB, HIST2H3A, ACTG1, APOE, SAA1, HIST1H3A, S100A9, KRT1, H3F3A, HBE1, HBB, HIST2H3D	180	358	16792	3.127	0.995957	0.0484341	2.92341
GOTERM_BP_ALL	GO:0007599~hemostasis	12	5.85366	0.00162427	ACTB, HIST2H3A, ACTG1, APOE, SAA1, HIST1H3A, S100A9, KRT1, H3F3A, HBE1, HBB, HIST2H3D	180	358	16792	3.127	0.995957	0.0484341	2.92341
GOTERM_BP_ALL	GO:0030216~keratinocyte differentiation	7	3.41463	0.00173229	HRNR, DSG4, KRT17, IRF6, KRT16, KRT2, KRT10	180	119	16792	5.48758	0.997198	0.0511248	3.11493
GOTERM_BP_ALL	GO:1902589~single-organism organelle organization	31	15.122	0.00178279	KRT6C, KRT6A, GFAP, FKBP4, S100A9, KRT20, TPM2, TPM1, TPM4, TPM3, KRT9, ACTG1, KRT25, APOA1, KRT8, NEFH, KRT2, KRT3, CKAP2, ACTC1, ACTA1, SMC5, CEP152, KRT19, KRT18, KRT74, KRT17, KRT16, CFL1, KRT14, KRT71	180	1612	16792	1.79402	0.99764	0.0521238	3.20435
GOTERM_BP_ALL	GO:0000715~nucleotide-excision repair, DNA damage recognition	4	1.95122	0.00180299	UBC, UBB, UBA52, RPS27A	180	23	16792	16.2242	0.997796	0.0522491	3.24009
GOTERM_BP_ALL	GO:0006297~nucleotide-excision repair, DNA gap filling	4	1.95122	0.00204452	UBC, UBB, UBA52, RPS27A	180	24	16792	15.5481	0.99903	0.0585466	3.66652
GOTERM_BP_ALL	GO:0010803~regulation of tumor necrosis factor-mediated signaling pathway	5	2.43902	0.00211138	APOA1, UBC, UBB, UBA52, RPS27A	180	51	16792	9.14597	0.999227	0.0598996	3.78427
GOTERM_BP_ALL	GO:0009620~response to fungus	5	2.43902	0.00243358	DCD, S100A8, S100A9, LTF, S100A12	180	53	16792	8.80084	0.999741	0.068163	4.3497
GOTERM_BP_ALL	GO:0010939~regulation of necrotic cell death	4	1.95122	0.00258565	UBC, UBB, UBA52, RPS27A	180	26	16792	14.3521	0.999846	0.0716801	4.61548
GOTERM_BP_ALL	GO:0031069~hair follicle morphogenesis	4	1.95122	0.00288625	KRT25, KRT27, KRT17, KRT71	180	27	16792	13.8206	0.999944	0.0790417	5.13879
GOTERM_BP_ALL	GO:0006461~protein complex assembly	28	13.6585	0.00291356	KIAA0368, FKBP4, CLU, JCHAIN, HIST1H2BM, HIST1H2BN, HIST1H2BI, HIST1H2BJ, NRG1, HIST3H3, HBB, ND6, HIST2H3A, HIST1H2BB, HIST1H2BD, ND5, PIK3C2A, CREBBP, HBA2, HBA1, HIST2H3D, SOD2, HIST2H2BE, HIST2H2BF, HIST1H3A, H3F3A, HSPD1, HBE1	180	1445	16792	1.80767	0.999949	0.0791226	5.18622
GOTERM_BP_ALL	GO:0070271~protein complex biogenesis	28	13.6585	0.00294164	KIAA0368, FKBP4, CLU, JCHAIN, HIST1H2BM, HIST1H2BN, HIST1H2BI, HIST1H2BJ, NRG1, HIST3H3, HBB, ND6, HIST2H3A, HIST1H2BB, HIST1H2BD, ND5, PIK3C2A, CREBBP, HBA2, HBA1, HIST2H3D, SOD2, HIST2H2BE, HIST2H2BF, HIST1H3A, H3F3A, HSPD1, HBE1	180	1446	16792	1.80642	0.999954	0.0792216	5.23492
GOTERM_BP_ALL	GO:0030154~cell differentiation	56	27.3171	0.00308847	HRNR, GFAP, S100A8, AGTPBP1, S100A9, PGLYRP1, B2M, ACTG1, APOA1, FAM228B, CXCR4, APOE, LTF, NRG1, CDH23, KRT84, ACTA1, ACTA2, DMRT1, CST3, MGP, HERC4, KRT10, INHBA, KRT19, KRT17, KRT16, CCR2, CFL1, KRT14, NPPC, UBB, KRT6A, FKBP4, CLU, BMPR2, ZBTB16, TPM1, SYCP1, TPM4, KRT8, NEFH, KRT2, KRT3, KRT4, MYF6, ACTC1, IKZF3, PTPRZ1, SOD2, KRT75, DSG4, KRT36, IRF6, H3F3A, IGFBP3	180	3652	16792	1.4305	0.999972	0.0823615	5.48932
GOTERM_BP_ALL	GO:0071822~protein complex subunit organization	31	15.122	0.00315073	KIAA0368, FKBP4, CLU, JCHAIN, HIST1H2BM, HIST1H2BN, HIST1H2BI, HIST1H2BJ, HIST3H2A, NRG1, HIST3H3, HBB, ND6, CKAP2, HIST2H3A, HIST1H2BB, HIST1H2BD, ND5, PIK3C2A, CREBBP, HBA2, HBA1, HIST2H3D, SOD2, HIST2H2BE, HIST2H2BF, CFL1, HIST1H3A, H3F3A, HSPD1, HBE1	180	1674	16792	1.72757	0.999977	0.0832992	5.59698
GOTERM_BP_ALL	GO:0035666~TRIF-dependent toll-like receptor signaling pathway	4	1.95122	0.00320748	UBC, UBB, UBA52, RPS27A	180	28	16792	13.327	0.999981	0.0840828	5.69504
GOTERM_BP_ALL	GO:0050880~regulation of blood vessel size	7	3.41463	0.00326236	APOE, ACTA2, PIK3C2A, BMPR2, NPPC, HBB, SOD2	180	135	16792	4.8372	0.999985	0.0848066	5.78976
GOTERM_BP_ALL	GO:0035150~regulation of tube size	7	3.41463	0.0033834	APOE, ACTA2, PIK3C2A, BMPR2, NPPC, HBB, SOD2	180	136	16792	4.80163	0.99999	0.0871501	5.99834
GOTERM_BP_ALL	GO:0006294~nucleotide-excision repair, preincision complex assembly	4	1.95122	0.00354979	UBC, UBB, UBA52, RPS27A	180	29	16792	12.8674	0.999994	0.090557	6.28438
GOTERM_BP_ALL	GO:0051091~positive regulation of sequence-specific DNA binding transcription factor activity	9	4.39024	0.00357268	S100A8, CLU, S100A9, UBC, LTF, UBB, UBA52, RPS27A, S100A12	180	233	16792	3.60343	0.999995	0.0904358	6.32367
GOTERM_BP_ALL	GO:0010628~positive regulation of gene expression	31	15.122	0.00368695	C3, BMPR2, ZBTB16, ACTG2, IMP3, BRPF1, H2AFZ, NRG1, RPS27A, ACTB, MYF6, HIST2H3A, CKAP2, ACTC1, IKZF3, ACTA1, ACTA2, CREBBP, DMRT1, MED14, HIST2H3D, INHBA, KRT17, IRF6, HIST1H3A, ASH1L, UBC, H3F3A, UBB, UBA52, ZNF382	180	1692	16792	1.70919	0.999996	0.0925064	6.51955
GOTERM_BP_ALL	GO:0033209~tumor necrosis factor-mediated signaling pathway	7	3.41463	0.00376661	KRT18, APOA1, KRT8, UBC, UBB, UBA52, RPS27A	180	139	16792	4.698	0.999997	0.0937201	6.65587
GOTERM_BP_ALL	GO:0048730~epidermis morphogenesis	4	1.95122	0.0039136	KRT25, KRT27, KRT17, KRT71	180	30	16792	12.4385	0.999998	0.0964957	6.90693
GOTERM_BP_ALL	GO:0009653~anatomical structure morphogenesis	43	20.9756	0.00397568	KRT6A, AGTPBP1, C3, CLU, BMPR2, ZBTB16, TPM1, ACTG1, ACTG2, KRT25, KRT27, APOA1, APOE, KRT8, KRT1, LTF, NEFH, CALCRL, NRG1, RPS27A, MYF6, ACTC1, ACTA1, ACTA2, PTPRZ1, CREBBP, CST3, DMRT1, KRT13, MGP, KRT35, INHBA, KRT19, KRT18, KRT17, KRT16, CCR2, CFL1, NPPC, UBC, UBB, UBA52, KRT71	180	2631	16792	1.52468	0.999999	0.0972469	7.01276
GOTERM_BP_ALL	GO:0050776~regulation of immune response	20	9.7561	0.00401724	ACTB, IGHG1, IGHG3, IGHG4, C3, CREBBP, CLU, PGLYRP1, B2M, ACTG1, APOA1, GLYCAM1, CCR2, UBC, KRT1, LTF, UBB, HSPD1, UBA52, RPS27A	180	912	16792	2.04581	0.999999	0.0975126	7.08355
GOTERM_BP_ALL	GO:0070252~actin-mediated cell contraction	6	2.92683	0.00433472	ACTC1, ACTA1, TPM2, TPM1, TPM4, TPM3	180	100	16792	5.59733	1	0.104077	7.62265
GOTERM_BP_ALL	GO:0045892~negative regulation of transcription, DNA-templated	23	11.2195	0.00448245	MYF6, HIST2H3A, CREBBP, DMRT1, H2AFJ, ZBTB16, HIST2H3D, HIST2H2AB, H2AFV, HIST2H2AC, HIST1H3A, OVOL1, UBC, H2AFZ, HIST1H2AH, H3F3A, HIST3H2A, UBB, NRG1, UBA52, ZNF382, CRYM, RPS27A	180	1130	16792	1.8988	1	0.106682	7.87249
GOTERM_BP_ALL	GO:0032101~regulation of response to external stimulus	17	8.29268	0.00451285	S100A8, C3, S100A9, BMPR2, PGLYRP1, B2M, S100A12, APOA1, CXCR4, SAA1, APOE, CCR2, ASH1L, KRT1, LTF, CALCRL, HSPD1	180	721	16792	2.1996	1	0.106621	7.92383
GOTERM_BP_ALL	GO:0010035~response to inorganic substance	13	6.34146	0.00454095	S100A8, ACTA1, ND5, CST3, HBA2, HBA1, B2M, SOD2, KRT14, KRT8, HSPD1, ND6, HBB	180	469	16792	2.58583	1	0.106509	7.97125
GOTERM_BP_ALL	GO:0038093~Fc receptor signaling pathway	9	4.39024	0.00459217	ACTB, IGHG1, ACTG1, IGHG3, IGHG4, UBC, UBB, UBA52, RPS27A	180	243	16792	3.45514	1	0.10691	8.05764
GOTERM_BP_ALL	GO:0045214~sarcomere organization	4	1.95122	0.00470728	ACTG1, KRT19, KRT8, TPM1	180	32	16792	11.6611	1	0.1087	8.25151
GOTERM_BP_ALL	GO:0002756~MyD88-independent toll-like receptor signaling pathway	4	1.95122	0.00470728	UBC, UBB, UBA52, RPS27A	180	32	16792	11.6611	1	0.1087	8.25151
GOTERM_BP_ALL	GO:0070911~global genome nucleotide-excision repair	4	1.95122	0.00470728	UBC, UBB, UBA52, RPS27A	180	32	16792	11.6611	1	0.1087	8.25151
GOTERM_BP_ALL	GO:0000187~activation of MAPK activity	7	3.41463	0.00479213	CXCR4, SAA1, UBC, UBB, NRG1, UBA52, RPS27A	180	146	16792	4.47275	1	0.109807	8.39415
GOTERM_BP_ALL	GO:0044419~interspecies interaction between organisms	21	10.2439	0.00488894	ACTA2, CLU, CREBBP, PGLYRP1, B2M, KRT19, KRT18, PPIB, CXCR4, ALB, APOE, KRT7, CCR2, KRT8, CFL1, UBC, LTF, UBB, HSPD1, UBA52, RPS27A	180	998	16792	1.96299	1	0.111154	8.55666
GOTERM_BP_ALL	GO:0044403~symbiosis, encompassing mutualism through parasitism	21	10.2439	0.00488894	ACTA2, CLU, CREBBP, PGLYRP1, B2M, KRT19, KRT18, PPIB, CXCR4, ALB, APOE, KRT7, CCR2, KRT8, CFL1, UBC, LTF, UBB, HSPD1, UBA52, RPS27A	180	998	16792	1.96299	1	0.111154	8.55666
GOTERM_BP_ALL	GO:0031032~actomyosin structure organization	7	3.41463	0.00494838	ACTG1, KRT19, ACTC1, APOA1, ACTA1, KRT8, TPM1	180	147	16792	4.44233	1	0.111683	8.65631
GOTERM_BP_ALL	GO:0009890~negative regulation of biosynthetic process	28	13.6585	0.00501718	BMPR2, ZBTB16, HIST2H2AB, H2AFV, APOE, HIST2H2AC, OVOL1, H2AFZ, HIST3H2A, NRG1, RPS27A, HIST2H3A, MYF6, CREBBP, DMRT1, H2AFJ, HIST2H3D, INHBA, CCR2, HIST1H3A, UBC, H3F3A, HIST1H2AH, HSPD1, UBB, UBA52, CRYM, ZNF382	180	1504	16792	1.73676	1	0.112404	8.77152
GOTERM_BP_ALL	GO:0031328~positive regulation of cellular biosynthetic process	31	15.122	0.0050373	CLU, BMPR2, ZBTB16, IMP3, BRPF1, APOA1, APOE, H2AFZ, CALCRL, NRG1, HBB, RPS27A, MYF6, CKAP2, IKZF3, CREBBP, CST3, DMRT1, MED14, SOD2, INHBA, KRT17, IRF6, CCR2, ASH1L, NPPC, UBC, FABP3, UBB, UBA52, ZNF382	180	1729	16792	1.67262	1	0.112091	8.80517
GOTERM_BP_ALL	GO:0043618~regulation of transcription from RNA polymerase II promoter in response to stress	5	2.43902	0.0050977	CREBBP, UBC, UBB, UBA52, RPS27A	180	65	16792	7.17607	1	0.112623	8.90617
GOTERM_BP_ALL	GO:0051172~negative regulation of nitrogen compound metabolic process	28	13.6585	0.00510654	CLU, BMPR2, ZBTB16, HIST2H2AB, H2AFV, APOE, HIST2H2AC, OVOL1, H2AFZ, HIST3H2A, NRG1, RPS27A, HIST2H3A, MYF6, CREBBP, DMRT1, H2AFJ, HIST2H3D, CCR2, HIST1H3A, NPPC, UBC, H3F3A, HIST1H2AH, UBB, UBA52, CRYM, ZNF382	180	1506	16792	1.73445	1	0.11208	8.92093
GOTERM_BP_ALL	GO:0070423~nucleotide-binding oligomerization domain containing signaling pathway	4	1.95122	0.00513788	UBC, UBB, UBA52, RPS27A	180	33	16792	11.3077	1	0.112007	8.97329
GOTERM_BP_ALL	GO:0019433~triglyceride catabolic process	4	1.95122	0.00513788	APOA1, APOE, FABP3, LIPE	180	33	16792	11.3077	1	0.112007	8.97329
GOTERM_BP_ALL	GO:0051146~striated muscle cell differentiation	9	4.39024	0.00544499	MYF6, ACTG1, KRT19, ACTC1, ACTA1, FAM228B, KRT8, NRG1, TPM1	180	250	16792	3.3584	1	0.117556	9.48479
GOTERM_BP_ALL	GO:0042692~muscle cell differentiation	11	5.36585	0.00554949	MYF6, ACTG1, KRT19, ACTC1, ACTA1, FAM228B, KRT8, H3F3A, NRG1, IGFBP3, TPM1	180	362	16792	2.83475	1	0.118924	9.65822
GOTERM_BP_ALL	GO:0010942~positive regulation of cell death	15	7.31707	0.00558246	S100A8, CLU, S100A9, HBA2, ZBTB16, HBA1, INHBA, APOE, UBC, UBB, HSPD1, IGFBP3, HBB, UBA52, RPS27A	180	607	16792	2.30533	1	0.118841	9.71288
GOTERM_BP_ALL	GO:0035872~nucleotide-binding domain, leucine rich repeat containing receptor signaling pathway	4	1.95122	0.00559145	UBC, UBB, UBA52, RPS27A	180	34	16792	10.9752	1	0.118281	9.72777
GOTERM_BP_ALL	GO:0045934~negative regulation of nucleobase-containing compound metabolic process	26	12.6829	0.00570951	BMPR2, ZBTB16, HIST2H2AB, H2AFV, HIST2H2AC, OVOL1, H2AFZ, HIST3H2A, NRG1, RPS27A, HIST2H3A, MYF6, CREBBP, DMRT1, H2AFJ, HIST2H3D, CCR2, HIST1H3A, NPPC, UBC, H3F3A, HIST1H2AH, UBB, CRYM, ZNF382, UBA52	180	1371	16792	1.76915	1	0.119884	9.92318
GOTERM_BP_ALL	GO:0032606~type I interferon production	6	2.92683	0.00599678	CREBBP, UBC, HSPD1, UBB, UBA52, RPS27A	180	108	16792	5.18272	1	0.124771	10.397
GOTERM_BP_ALL	GO:0051241~negative regulation of multicellular organismal process	21	10.2439	0.00599981	GFAP, FKBP4, BMPR2, PGLYRP1, CST3, ZBTB16, B2M, INHBA, APOA1, APOE, CCR2, UBC, KRT1, NPPC, LTF, UBB, CALCRL, NRG1, UBA52, RPS27A, CSN2	180	1017	16792	1.92632	1	0.124072	10.402
GOTERM_BP_ALL	GO:0009636~response to toxic substance	8	3.90244	0.00602934	APOE, ALB, S100A9, CST3, HBA2, HBA1, HBB, SOD2	180	202	16792	3.69461	1	0.123893	10.4506
GOTERM_BP_ALL	GO:0045742~positive regulation of epidermal growth factor receptor signaling pathway	4	1.95122	0.00606831	UBC, UBB, UBA52, RPS27A	180	35	16792	10.6616	1	0.123896	10.5146
GOTERM_BP_ALL	GO:0031348~negative regulation of defense response	7	3.41463	0.00617413	APOA1, APOE, SAA1, ASH1L, PGLYRP1, KRT1, CALCRL	180	154	16792	4.2404	1	0.125171	10.6883
GOTERM_BP_ALL	GO:0009891~positive regulation of biosynthetic process	31	15.122	0.00647095	CLU, BMPR2, ZBTB16, IMP3, BRPF1, APOA1, APOE, H2AFZ, CALCRL, NRG1, HBB, RPS27A, MYF6, CKAP2, IKZF3, CREBBP, CST3, DMRT1, MED14, SOD2, INHBA, KRT17, IRF6, CCR2, ASH1L, NPPC, UBC, FABP3, UBB, UBA52, ZNF382	180	1760	16792	1.64316	1	0.130024	11.1739
GOTERM_BP_ALL	GO:0002376~immune system process	40	19.5122	0.00656102	IGHG1, IGHG3, IGHG4, S100A8, BPIFB3, C3, S100A9, CLU, JCHAIN, PGLYRP1, ZBTB16, B2M, ACTG1, GLYCAM1, APOA1, CXCR4, SAA1, HIST1H2BI, HIST1H2BJ, KRT1, LTF, RPS27A, ACTB, IKZF3, HIST1H2BD, PRG4, PTPRZ1, CREBBP, S100A12, SOD2, INHBA, KRT75, KRT16, HIST2H2BE, IRF6, CCR2, UBC, HSPD1, UBB, UBA52	180	2465	16792	1.51382	1	0.130943	11.3208
GOTERM_BP_ALL	GO:0042769~DNA damage response, detection of DNA damage	4	1.95122	0.00656875	UBC, UBB, UBA52, RPS27A	180	36	16792	10.3654	1	0.130324	11.3334
GOTERM_BP_ALL	GO:1901186~positive regulation of ERBB signaling pathway	4	1.95122	0.00656875	UBC, UBB, UBA52, RPS27A	180	36	16792	10.3654	1	0.130324	11.3334
GOTERM_BP_ALL	GO:0043620~regulation of DNA-templated transcription in response to stress	5	2.43902	0.00662625	CREBBP, UBC, UBB, UBA52, RPS27A	180	70	16792	6.66349	1	0.13063	11.427
GOTERM_BP_ALL	GO:0055076~transition metal ion homeostasis	6	2.92683	0.00672194	S100A8, S100A9, LTF, SOD2, ABCG2, B2M	180	111	16792	5.04264	1	0.13163	11.5826
GOTERM_BP_ALL	GO:0002684~positive regulation of immune system process	20	9.7561	0.00689132	ACTB, IGHG1, IGHG3, IGHG4, C3, CREBBP, CLU, PGLYRP1, ZBTB16, B2M, ACTG1, INHBA, CCR2, UBC, KRT1, LTF, UBB, HSPD1, UBA52, RPS27A	180	960	16792	1.94352	1	0.133955	11.8574
GOTERM_BP_ALL	GO:0031581~hemidesmosome assembly	3	1.46341	0.00695224	KRT5, KRT14, LAMC2	180	12	16792	23.3222	1	0.134294	11.956
GOTERM_BP_ALL	GO:0032479~regulation of type I interferon production	6	2.92683	0.00697673	CREBBP, UBC, HSPD1, UBB, UBA52, RPS27A	180	112	16792	4.99762	1	0.133976	11.9957
GOTERM_BP_ALL	GO:0006296~nucleotide-excision repair, DNA incision, 5'-to lesion	4	1.95122	0.00709307	UBC, UBB, UBA52, RPS27A	180	37	16792	10.0853	1	0.135296	12.1836
GOTERM_BP_ALL	GO:1903507~negative regulation of nucleic acid-templated transcription	23	11.2195	0.00716444	MYF6, HIST2H3A, CREBBP, DMRT1, H2AFJ, ZBTB16, HIST2H3D, HIST2H2AB, H2AFV, HIST2H2AC, HIST1H3A, OVOL1, UBC, H2AFZ, HIST1H2AH, H3F3A, HIST3H2A, UBB, NRG1, UBA52, ZNF382, CRYM, RPS27A	180	1177	16792	1.82298	1	0.135805	12.2988
GOTERM_BP_ALL	GO:0002221~pattern recognition receptor signaling pathway	7	3.41463	0.00719859	PGLYRP1, UBC, LTF, HSPD1, UBB, UBA52, RPS27A	180	159	16792	4.10706	1	0.135654	12.3538
GOTERM_BP_ALL	GO:0002757~immune response-activating signal transduction	13	6.34146	0.00721892	IGHG1, ACTB, IGHG3, IGHG4, CREBBP, PGLYRP1, ACTG1, UBC, LTF, UBB, HSPD1, UBA52, RPS27A	180	498	16792	2.43525	1	0.135264	12.3866
GOTERM_BP_ALL	GO:0003018~vascular process in circulatory system	7	3.41463	0.00740132	APOE, ACTA2, PIK3C2A, BMPR2, NPPC, HBB, SOD2	180	160	16792	4.08139	1	0.13769	12.6799
GOTERM_BP_ALL	GO:0044764~multi-organism cellular process	20	9.7561	0.00790824	ACTA2, CLU, CREBBP, B2M, KRT19, KRT18, PPIB, CXCR4, ALB, APOE, KRT7, CCR2, KRT8, CFL1, UBC, LTF, UBB, HSPD1, UBA52, RPS27A	180	973	16792	1.91755	1	0.145638	13.4903
GOTERM_BP_ALL	GO:0000731~DNA synthesis involved in DNA repair	5	2.43902	0.0080474	UBC, UBB, SYCP1, UBA52, RPS27A	180	74	16792	6.3033	1	0.147217	13.7115
GOTERM_BP_ALL	GO:0051239~regulation of multicellular organismal process	42	20.4878	0.00815029	GFAP, C3, FKBP4, S100A9, CLU, BMPR2, PGLYRP1, ZBTB16, TPM1, B2M, APOA1, CXCR4, APOE, SAA1, KRT1, LTF, CALCRL, NRG1, RPS27A, KRT84, MYF6, IKZF3, PTPRZ1, CREBBP, CST3, DMRT1, CACNG5, MGP, LAMA1, INHBA, KRT36, KRT17, PPIB, CCR2, CFL1, NPPC, UBC, HSPD1, UBB, PAEP, UBA52, CSN2	180	2659	16792	1.47354	1	0.148165	13.8747
GOTERM_BP_ALL	GO:0044794~positive regulation by host of viral process	3	1.46341	0.00815903	PPIB, APOE, CFL1	180	13	16792	21.5282	1	0.147526	13.8885
GOTERM_BP_ALL	GO:0046461~neutral lipid catabolic process	4	1.95122	0.00821436	APOA1, APOE, FABP3, LIPE	180	39	16792	9.56809	1	0.14767	13.9762
GOTERM_BP_ALL	GO:0046464~acylglycerol catabolic process	4	1.95122	0.00821436	APOA1, APOE, FABP3, LIPE	180	39	16792	9.56809	1	0.14767	13.9762
GOTERM_BP_ALL	GO:0000183~chromatin silencing at rDNA	4	1.95122	0.00821436	HIST2H3A, HIST1H3A, H3F3A, HIST2H3D	180	39	16792	9.56809	1	0.14767	13.9762
GOTERM_BP_ALL	GO:0006956~complement activation	6	2.92683	0.0083526	IGHG1, IGHG3, IGHG4, C3, CLU, KRT1	180	117	16792	4.78405	1	0.149183	14.1948
GOTERM_BP_ALL	GO:0050729~positive regulation of inflammatory response	6	2.92683	0.0083526	S100A8, C3, CCR2, S100A9, HSPD1, S100A12	180	117	16792	4.78405	1	0.149183	14.1948
GOTERM_BP_ALL	GO:1902679~negative regulation of RNA biosynthetic process	23	11.2195	0.00841307	MYF6, HIST2H3A, CREBBP, DMRT1, H2AFJ, ZBTB16, HIST2H3D, HIST2H2AB, H2AFV, HIST2H2AC, HIST1H3A, OVOL1, UBC, H2AFZ, HIST1H2AH, H3F3A, HIST3H2A, UBB, NRG1, UBA52, ZNF382, CRYM, RPS27A	180	1194	16792	1.79702	1	0.1494	14.2902
GOTERM_BP_ALL	GO:0001775~cell activation	19	9.26829	0.00852425	ACTB, IGHG1, IKZF3, IGHG3, IGHG4, CLU, PGLYRP1, CST3, ZBTB16, S100A12, B2M, ACTG1, INHBA, SAA1, APOE, CCR2, KRT2, HSPD1, HBB	180	910	16792	1.94779	1	0.150443	14.4654
GOTERM_BP_ALL	GO:2000026~regulation of multicellular organismal development	30	14.6341	0.00867048	GFAP, C3, FKBP4, BMPR2, PGLYRP1, ZBTB16, B2M, APOA1, CXCR4, APOE, KRT1, LTF, NRG1, RPS27A, KRT84, MYF6, IKZF3, PTPRZ1, DMRT1, MGP, INHBA, LAMA1, KRT36, KRT17, CCR2, CFL1, UBC, UBB, UBA52, CSN2	180	1721	16792	1.62619	1	0.15204	14.6954
GOTERM_BP_ALL	GO:0043406~positive regulation of MAP kinase activity	8	3.90244	0.00874399	CXCR4, SAA1, UBC, UBB, NRG1, UBA52, RPS27A, S100A12	180	217	16792	3.43922	1	0.152448	14.8108
GOTERM_BP_ALL	GO:0042743~hydrogen peroxide metabolic process	4	1.95122	0.00881183	HBA2, HBA1, HBB, SOD2	180	40	16792	9.32889	1	0.152759	14.9171
GOTERM_BP_ALL	GO:0032480~negative regulation of type I interferon production	4	1.95122	0.00881183	UBC, UBB, UBA52, RPS27A	180	40	16792	9.32889	1	0.152759	14.9171
GOTERM_BP_ALL	GO:0002224~toll-like receptor signaling pathway	6	2.92683	0.00895211	UBC, LTF, HSPD1, UBB, UBA52, RPS27A	180	119	16792	4.70364	1	0.15422	15.1366
GOTERM_BP_ALL	GO:0008219~cell death	33	16.0976	0.00900275	LALBA, S100A8, CLU, S100A9, BMPR2, ZBTB16, KRT20, PKM, CXCR4, ALB, APOE, KRT8, LTF, NRG1, HBB, RPS27A, CKAP2, ACTC1, IKZF3, CREBBP, CST3, HBA2, HBA1, SOD2, INHBA, KRT18, CFL1, UBC, HSPD1, UBB, PAEP, IGFBP3, UBA52	180	1958	16792	1.57228	1	0.154247	15.2157
GOTERM_BP_ALL	GO:0006936~muscle contraction	10	4.87805	0.0092019	ACTG2, ACTC1, ACTA1, ACTA2, PIK3C2A, CALCRL, TPM2, TPM1, TPM4, TPM3	180	331	16792	2.8184	1	0.156605	15.5262
GOTERM_BP_ALL	GO:0019985~translesion synthesis	4	1.95122	0.00943413	UBC, UBB, UBA52, RPS27A	180	41	16792	9.10136	1	0.159447	15.8868
GOTERM_BP_ALL	GO:0033683~nucleotide-excision repair, DNA incision	4	1.95122	0.00943413	UBC, UBB, UBA52, RPS27A	180	41	16792	9.10136	1	0.159447	15.8868
GOTERM_BP_ALL	GO:0051291~protein heterooligomerization	6	2.92683	0.00958073	HIST1H3A, HBA2, HBA1, HBE1, HIST3H3, HBB	180	121	16792	4.6259	1	0.160928	16.1138
GOTERM_BP_ALL	GO:0006979~response to oxidative stress	11	5.36585	0.00978953	APOE, ND5, CST3, KRT1, HBA2, HSPD1, HBA1, HBB, TPM1, ND6, SOD2	180	394	16792	2.60451	1	0.163344	16.4359
GOTERM_BP_ALL	GO:0050793~regulation of developmental process	35	17.0732	0.00992877	GFAP, C3, FKBP4, BMPR2, PGLYRP1, ZBTB16, TPM1, B2M, APOA1, CXCR4, APOE, KRT1, LTF, NRG1, RPS27A, KRT84, MYF6, IKZF3, PTPRZ1, DMRT1, CST3, MGP, LAMA1, INHBA, KRT36, KRT17, PPIB, CCR2, CFL1, NPPC, UBC, UBB, IGFBP3, UBA52, CSN2	180	2129	16792	1.53364	1	0.164671	16.6501
GOTERM_BP_ALL	GO:0001818~negative regulation of cytokine production	8	3.90244	0.0100667	INHBA, APOA1, PGLYRP1, UBC, LTF, UBB, UBA52, RPS27A	180	223	16792	3.34669	1	0.165962	16.8618
GOTERM_BP_ALL	GO:0045815~positive regulation of gene expression, epigenetic	5	2.43902	0.0100875	ACTB, HIST2H3A, HIST1H3A, H3F3A, HIST2H3D	180	79	16792	5.90436	1	0.165477	16.8936
GOTERM_BP_ALL	GO:0034637~cellular carbohydrate biosynthetic process	5	2.43902	0.010989	LALBA, UBC, UBB, UBA52, RPS27A	180	81	16792	5.75857	1	0.178087	18.2643
GOTERM_BP_ALL	GO:0002764~immune response-regulating signaling pathway	13	6.34146	0.0116383	IGHG1, ACTB, IGHG3, IGHG4, CREBBP, PGLYRP1, ACTG1, UBC, LTF, UBB, HSPD1, UBA52, RPS27A	180	531	16792	2.28391	1	0.186732	19.2382
GOTERM_BP_ALL	GO:0042059~negative regulation of epidermal growth factor receptor signaling pathway	4	1.95122	0.0121755	UBC, UBB, UBA52, RPS27A	180	45	16792	8.29235	1	0.193598	20.0356
GOTERM_BP_ALL	GO:0051253~negative regulation of RNA metabolic process	23	11.2195	0.0127063	MYF6, HIST2H3A, CREBBP, DMRT1, H2AFJ, ZBTB16, HIST2H3D, HIST2H2AB, H2AFV, HIST2H2AC, HIST1H3A, OVOL1, UBC, H2AFZ, HIST1H2AH, H3F3A, HIST3H2A, UBB, NRG1, UBA52, ZNF382, CRYM, RPS27A	180	1240	16792	1.73036	1	0.200249	20.8162
GOTERM_BP_ALL	GO:0048869~cellular developmental process	57	27.8049	0.0128483	HRNR, GFAP, S100A8, AGTPBP1, S100A9, PGLYRP1, B2M, ACTG1, APOA1, FAM228B, CXCR4, APOE, LTF, NRG1, CDH23, KRT84, ACTA1, ACTA2, DMRT1, CST3, HERC4, MGP, KRT10, INHBA, KRT19, KRT17, KRT16, CCR2, CFL1, KRT14, NPPC, UBB, KRT6A, FKBP4, CLU, BMPR2, ZBTB16, TPM1, SYCP1, TPM4, KRT8, NEFH, KRT2, KRT3, KRT4, MYF6, ACTC1, IKZF3, PTPRZ1, SMC5, SOD2, KRT75, DSG4, KRT36, IRF6, H3F3A, IGFBP3	180	3992	16792	1.33203	1	0.201333	21.0239
GOTERM_BP_ALL	GO:0042493~response to drug	11	5.36585	0.0128759	INHBA, ACTC1, APOA1, CST3, FABP3, NPPC, CAD, HSPD1, SOD2, ABCG2, B2M	180	411	16792	2.49678	1	0.200802	21.0641
GOTERM_BP_ALL	GO:0005978~glycogen biosynthetic process	4	1.95122	0.0129247	UBC, UBB, UBA52, RPS27A	180	46	16792	8.11208	1	0.200573	21.1353
GOTERM_BP_ALL	GO:1901185~negative regulation of ERBB signaling pathway	4	1.95122	0.0129247	UBC, UBB, UBA52, RPS27A	180	46	16792	8.11208	1	0.200573	21.1353
GOTERM_BP_ALL	GO:0010001~glial cell differentiation	7	3.41463	0.0131017	GFAP, S100A8, PTPRZ1, CXCR4, CLU, S100A9, NRG1	180	181	16792	3.60786	1	0.202121	21.393
GOTERM_BP_ALL	GO:0030048~actin filament-based movement	6	2.92683	0.0135868	ACTC1, ACTA1, TPM2, TPM1, TPM4, TPM3	180	132	16792	4.2404	1	0.207879	22.0953
GOTERM_BP_ALL	GO:0072132~mesenchyme morphogenesis	4	1.95122	0.0136998	ACTG2, ACTC1, ACTA1, ACTA2	180	47	16792	7.93948	1	0.208493	22.2579
GOTERM_BP_ALL	GO:2000113~negative regulation of cellular macromolecule biosynthetic process	24	11.7073	0.0137555	MYF6, HIST2H3A, CREBBP, BMPR2, DMRT1, H2AFJ, ZBTB16, HIST2H3D, HIST2H2AB, H2AFV, HIST2H2AC, HIST1H3A, OVOL1, UBC, H2AFZ, HIST1H2AH, H3F3A, HIST3H2A, UBB, NRG1, UBA52, ZNF382, CRYM, RPS27A	180	1324	16792	1.69104	1	0.208326	22.3381
GOTERM_BP_ALL	GO:0031327~negative regulation of cellular biosynthetic process	26	12.6829	0.0142871	BMPR2, ZBTB16, HIST2H2AB, H2AFV, HIST2H2AC, OVOL1, H2AFZ, HIST3H2A, NRG1, RPS27A, HIST2H3A, MYF6, CREBBP, DMRT1, H2AFJ, HIST2H3D, INHBA, CCR2, HIST1H3A, UBC, H3F3A, HIST1H2AH, UBB, CRYM, ZNF382, UBA52	180	1480	16792	1.63886	1	0.214549	23.0986
GOTERM_BP_ALL	GO:0042063~gliogenesis	8	3.90244	0.014622	GFAP, S100A8, PTPRZ1, CXCR4, CCR2, CLU, S100A9, NRG1	180	240	16792	3.10963	1	0.218064	23.574
GOTERM_BP_ALL	GO:0045862~positive regulation of proteolysis	10	4.87805	0.0147661	S100A8, APOE, C3, CLU, S100A9, UBC, HSPD1, UBB, UBA52, RPS27A	180	358	16792	2.60583	1	0.219021	23.7778
GOTERM_BP_ALL	GO:0048732~gland development	11	5.36585	0.0150052	PKM, APOA1, IRF6, KRT76, FKBP4, CST3, CAD, NRG1, CSN3, CSN2, SOD2	180	421	16792	2.43748	1	0.221212	24.1148
GOTERM_BP_ALL	GO:0016032~viral process	19	9.26829	0.0150329	ACTA2, CLU, CREBBP, B2M, KRT19, KRT18, PPIB, CXCR4, APOE, KRT7, CCR2, KRT8, CFL1, UBC, LTF, UBB, HSPD1, UBA52, RPS27A	180	966	16792	1.83487	1	0.220626	24.1537
GOTERM_BP_ALL	GO:0071902~positive regulation of protein serine/threonine kinase activity	9	4.39024	0.0152979	CXCR4, SAA1, UBC, LTF, UBB, NRG1, UBA52, RPS27A, S100A12	180	300	16792	2.79867	1	0.223118	24.5252
GOTERM_BP_ALL	GO:0043691~reverse cholesterol transport	3	1.46341	0.0154557	APOA1, APOE, CLU	180	18	16792	15.5481	1	0.224204	24.7457
GOTERM_BP_ALL	GO:0002758~innate immune response-activating signal transduction	8	3.90244	0.0155148	CREBBP, PGLYRP1, UBC, LTF, HSPD1, UBB, UBA52, RPS27A	180	243	16792	3.07124	1	0.224016	24.828
GOTERM_BP_ALL	GO:0010558~negative regulation of macromolecule biosynthetic process	25	12.1951	0.0159452	BMPR2, ZBTB16, HIST2H2AB, H2AFV, HIST2H2AC, OVOL1, H2AFZ, HIST3H2A, NRG1, RPS27A, HIST2H3A, MYF6, CREBBP, DMRT1, H2AFJ, HIST2H3D, INHBA, HIST1H3A, UBC, H3F3A, HIST1H2AH, UBB, CRYM, ZNF382, UBA52	180	1418	16792	1.64473	1	0.228544	25.4257
GOTERM_BP_ALL	GO:0010604~positive regulation of macromolecule metabolic process	43	20.9756	0.016157	S100A8, C3, S100A9, CLU, BMPR2, ZBTB16, ACTG2, IMP3, BRPF1, CXCR4, SAA1, APOE, H2AFZ, LTF, NRG1, RPS27A, ACTB, CKAP2, MYF6, HIST2H3A, IKZF3, ACTC1, ACTA1, ACTA2, CREBBP, CST3, DMRT1, MED14, S100A12, HIST2H3D, INHBA, KRT17, IRF6, CCR2, HIST1H3A, ASH1L, UBC, H3F3A, HSPD1, UBB, IGFBP3, UBA52, ZNF382	180	2856	16792	1.40456	1	0.230261	25.7181
GOTERM_BP_ALL	GO:0046503~glycerolipid catabolic process	4	1.95122	0.0161809	APOA1, APOE, FABP3, LIPE	180	50	16792	7.46311	1	0.229609	25.751
GOTERM_BP_ALL	GO:0036297~interstrand cross-link repair	4	1.95122	0.0161809	UBC, UBB, UBA52, RPS27A	180	50	16792	7.46311	1	0.229609	25.751
GOTERM_BP_ALL	GO:0031424~keratinization	4	1.95122	0.0161809	HRNR, KRT17, KRT16, KRT2	180	50	16792	7.46311	1	0.229609	25.751
GOTERM_BP_ALL	GO:2000060~positive regulation of protein ubiquitination involved in ubiquitin-dependent protein catabolic process	5	2.43902	0.0162718	CLU, UBC, UBB, UBA52, RPS27A	180	91	16792	5.12576	1	0.229798	25.876
GOTERM_BP_ALL	GO:0002429~immune response-activating cell surface receptor signaling pathway	10	4.87805	0.0170841	ACTB, IGHG1, ACTG1, IGHG3, IGHG4, CREBBP, UBC, UBB, UBA52, RPS27A	180	367	16792	2.54193	1	0.238884	26.9853
GOTERM_BP_ALL	GO:0051447~negative regulation of meiotic cell cycle	3	1.46341	0.0171543	OVOL1, NPPC, DMRT1	180	19	16792	14.7298	1	0.238775	27.0805
GOTERM_BP_ALL	GO:0051817~modification of morphology or physiology of other organism involved in symbiotic interaction	5	2.43902	0.0174893	PPIB, APOE, ALB, CFL1, LTF	180	93	16792	5.01553	1	0.241879	27.5327
GOTERM_BP_ALL	GO:0002218~activation of innate immune response	8	3.90244	0.0178928	CREBBP, PGLYRP1, UBC, LTF, HSPD1, UBB, UBA52, RPS27A	180	250	16792	2.98524	1	0.245768	28.074
GOTERM_BP_ALL	GO:0061077~chaperone-mediated protein folding	4	1.95122	0.0179658	PPIB, FKBP4, CLU, HSPD1	180	52	16792	7.17607	1	0.245664	28.1716
GOTERM_BP_ALL	GO:0009250~glucan biosynthetic process	4	1.95122	0.0179658	UBC, UBB, UBA52, RPS27A	180	52	16792	7.17607	1	0.245664	28.1716
GOTERM_BP_ALL	GO:0080134~regulation of response to stress	23	11.2195	0.0184608	S100A8, C3, FKBP4, CREBBP, S100A9, CLU, PGLYRP1, SOD2, S100A12, B2M, APOA1, SAA1, APOE, CCR2, ASH1L, UBC, KRT1, LTF, UBB, CALCRL, HSPD1, UBA52, RPS27A	180	1285	16792	1.66976	1	0.250563	28.8294
GOTERM_BP_ALL	GO:0002753~cytoplasmic pattern recognition receptor signaling pathway	4	1.95122	0.0198561	UBC, UBB, UBA52, RPS27A	180	54	16792	6.91029	1	0.26585	30.6535
GOTERM_BP_ALL	GO:0072376~protein activation cascade	6	2.92683	0.0201779	IGHG1, IGHG3, IGHG4, C3, CLU, KRT1	180	146	16792	3.83379	1	0.268518	31.068
GOTERM_BP_ALL	GO:0006301~postreplication repair	4	1.95122	0.0208408	UBC, UBB, UBA52, RPS27A	180	55	16792	6.78465	1	0.275017	31.9141
GOTERM_BP_ALL	GO:2001244~positive regulation of intrinsic apoptotic signaling pathway	4	1.95122	0.0208408	S100A8, CLU, S100A9, UBB	180	55	16792	6.78465	1	0.275017	31.9141
GOTERM_BP_ALL	GO:1902998~positive regulation of neurofibrillary tangle assembly	2	0.97561	0.0212067	APOE, CLU	180	2	16792	93.2889	1	0.278084	32.377
GOTERM_BP_ALL	GO:0070488~neutrophil aggregation	2	0.97561	0.0212067	S100A8, S100A9	180	2	16792	93.2889	1	0.278084	32.377
GOTERM_BP_ALL	GO:0038127~ERBB signaling pathway	6	2.92683	0.0212368	PIK3C2A, UBC, UBB, NRG1, UBA52, RPS27A	180	148	16792	3.78198	1	0.27737	32.415
GOTERM_BP_ALL	GO:0006958~complement activation, classical pathway	5	2.43902	0.0214768	IGHG1, IGHG3, IGHG4, C3, CLU	180	99	16792	4.71156	1	0.278995	32.7169
GOTERM_BP_ALL	GO:0051851~modification by host of symbiont morphology or physiology	4	1.95122	0.0218519	PPIB, APOE, CFL1, LTF	180	56	16792	6.66349	1	0.282091	33.186
GOTERM_BP_ALL	GO:0012501~programmed cell death	30	14.6341	0.0219283	LALBA, S100A8, CLU, S100A9, BMPR2, KRT20, ZBTB16, PKM, ALB, APOE, CXCR4, KRT8, LTF, NRG1, RPS27A, CKAP2, ACTC1, IKZF3, CREBBP, CST3, SOD2, INHBA, KRT18, CFL1, UBC, UBB, HSPD1, PAEP, IGFBP3, UBA52	180	1852	16792	1.51116	1	0.281881	33.2813
GOTERM_BP_ALL	GO:0007178~transmembrane receptor protein serine/threonine kinase signaling pathway	9	4.39024	0.0223811	INHBA, DSG4, APOA1, BMPR2, UBC, DMRT1, UBB, UBA52, RPS27A	180	322	16792	2.60745	1	0.285771	33.8427
GOTERM_BP_ALL	GO:2000058~regulation of protein ubiquitination involved in ubiquitin-dependent protein catabolic process	5	2.43902	0.0229197	CLU, UBC, UBB, UBA52, RPS27A	180	101	16792	4.61826	1	0.290532	34.5048
GOTERM_BP_ALL	GO:0008283~cell proliferation	30	14.6341	0.0232379	GFAP, KRT6A, CLU, BMPR2, ZBTB16, TPM1, APOA1, APOE, OVOL1, LTF, KRT2, KRT4, CALCRL, NRG1, IKZF3, PRG4, PTPRZ1, DMRT1, CST3, SOD2, INHBA, KRT16, IRF6, CCR2, NPPC, FABP3, H3F3A, LAMC2, HSPD1, IGFBP3	180	1861	16792	1.50385	1	0.292876	34.893
GOTERM_BP_ALL	GO:0051702~interaction with symbiont	4	1.95122	0.0239533	PPIB, APOE, CFL1, LTF	180	58	16792	6.43372	1	0.299388	35.758
GOTERM_BP_ALL	GO:0043405~regulation of MAP kinase activity	9	4.39024	0.0239682	APOE, CXCR4, SAA1, UBC, UBB, NRG1, UBA52, RPS27A, S100A12	180	327	16792	2.56758	1	0.29847	35.7759
GOTERM_BP_ALL	GO:0006641~triglyceride metabolic process	5	2.43902	0.0244203	APOA1, APOE, C3, FABP3, LIPE	180	103	16792	4.52859	1	0.302121	36.3166
GOTERM_BP_ALL	GO:0032102~negative regulation of response to external stimulus	8	3.90244	0.0245809	APOA1, APOE, SAA1, ASH1L, PGLYRP1, KRT1, LTF, CALCRL	180	267	16792	2.79517	1	0.302713	36.5077
GOTERM_BP_ALL	GO:0030307~positive regulation of cell growth	6	2.92683	0.0246467	S100A8, KRT17, S100A9, BMPR2, H3F3A, NRG1	180	154	16792	3.63463	1	0.302321	36.5858
GOTERM_BP_ALL	GO:0042744~hydrogen peroxide catabolic process	3	1.46341	0.0246854	HBA2, HBA1, HBB	180	23	16792	12.1681	1	0.301654	36.6317
GOTERM_BP_ALL	GO:0014002~astrocyte development	3	1.46341	0.0246854	GFAP, S100A8, S100A9	180	23	16792	12.1681	1	0.301654	36.6317
GOTERM_BP_ALL	GO:0006928~movement of cell or subcellular component	29	14.1463	0.025343	S100A8, S100A9, BMPR2, DNAH2, TPM2, TPM1, TPM4, TPM3, ACTG1, APOA1, SAA2, APOE, SAA1, CXCR4, FAT2, NEFH, KRT2, NRG1, ACTB, ACTC1, ACTA1, DMRT1, S100A12, LAMA1, KRT16, CCR2, LAMC2, UBB, IGFBP3	180	1795	16792	1.50717	1	0.30731	37.407
GOTERM_BP_ALL	GO:0002223~stimulatory C-type lectin receptor signaling pathway	5	2.43902	0.0259791	CREBBP, UBC, UBB, UBA52, RPS27A	180	105	16792	4.44233	1	0.312662	38.1484
GOTERM_BP_ALL	GO:0050891~multicellular organismal water homeostasis	4	1.95122	0.0261604	HRNR, KRT16, KRT1, FLG2	180	60	16792	6.21926	1	0.313399	38.3583
GOTERM_BP_ALL	GO:0090092~regulation of transmembrane receptor protein serine/threonine kinase signaling pathway	7	3.41463	0.0262382	INHBA, BMPR2, UBC, DMRT1, UBB, UBA52, RPS27A	180	212	16792	3.08029	1	0.313098	38.4481
GOTERM_BP_ALL	GO:0046661~male sex differentiation	6	2.92683	0.0272003	INHBA, FKBP4, CST3, DMRT1, H3F3A, LHB	180	158	16792	3.54262	1	0.321527	39.5487
GOTERM_BP_ALL	GO:0002768~immune response-regulating cell surface receptor signaling pathway	10	4.87805	0.0274833	ACTB, IGHG1, ACTG1, IGHG3, IGHG4, CREBBP, UBC, UBB, UBA52, RPS27A	180	399	16792	2.33807	1	0.323202	39.8688
GOTERM_BP_ALL	GO:0002220~innate immune response activating cell surface receptor signaling pathway	5	2.43902	0.0275964	CREBBP, UBC, UBB, UBA52, RPS27A	180	107	16792	4.35929	1	0.323213	39.9963
GOTERM_BP_ALL	GO:0006977~DNA damage response, signal transduction by p53 class mediator resulting in cell cycle arrest	4	1.95122	0.0284729	UBC, UBB, UBA52, RPS27A	180	62	16792	6.01864	1	0.33057	40.9759
GOTERM_BP_ALL	GO:0072431~signal transduction involved in mitotic G1 DNA damage checkpoint	4	1.95122	0.0296686	UBC, UBB, UBA52, RPS27A	180	63	16792	5.9231	1	0.340801	42.2878
GOTERM_BP_ALL	GO:0072413~signal transduction involved in mitotic cell cycle checkpoint	4	1.95122	0.0296686	UBC, UBB, UBA52, RPS27A	180	63	16792	5.9231	1	0.340801	42.2878
GOTERM_BP_ALL	GO:1902402~signal transduction involved in mitotic DNA damage checkpoint	4	1.95122	0.0296686	UBC, UBB, UBA52, RPS27A	180	63	16792	5.9231	1	0.340801	42.2878
GOTERM_BP_ALL	GO:1902403~signal transduction involved in mitotic DNA integrity checkpoint	4	1.95122	0.0296686	UBC, UBB, UBA52, RPS27A	180	63	16792	5.9231	1	0.340801	42.2878
GOTERM_BP_ALL	GO:1902400~intracellular signal transduction involved in G1 DNA damage checkpoint	4	1.95122	0.0296686	UBC, UBB, UBA52, RPS27A	180	63	16792	5.9231	1	0.340801	42.2878
GOTERM_BP_ALL	GO:0003012~muscle system process	10	4.87805	0.0298435	ACTG2, ACTC1, ACTA1, ACTA2, PIK3C2A, CALCRL, TPM2, TPM1, TPM4, TPM3	180	405	16792	2.30343	1	0.341321	42.4772
GOTERM_BP_ALL	GO:0007219~Notch signaling pathway	6	2.92683	0.02986	KRT19, CREBBP, UBC, UBB, UBA52, RPS27A	180	162	16792	3.45514	1	0.340361	42.4951
GOTERM_BP_ALL	GO:0010941~regulation of cell death	25	12.1951	0.0308492	S100A8, CLU, S100A9, ZBTB16, ALB, APOE, LTF, NRG1, HBB, RPS27A, ACTC1, IKZF3, CREBBP, CST3, HBA2, HBA1, SOD2, INHBA, KRT18, CFL1, UBC, HSPD1, UBB, IGFBP3, UBA52	180	1509	16792	1.54554	1	0.348404	43.556
GOTERM_BP_ALL	GO:1902988~neurofibrillary tangle assembly	2	0.97561	0.0316417	APOE, CLU	180	3	16792	62.1926	1	0.354511	44.3925
GOTERM_BP_ALL	GO:1902996~regulation of neurofibrillary tangle assembly	2	0.97561	0.0316417	APOE, CLU	180	3	16792	62.1926	1	0.354511	44.3925
GOTERM_BP_ALL	GO:0002455~humoral immune response mediated by circulating immunoglobulin	5	2.43902	0.0318983	IGHG1, IGHG3, IGHG4, C3, CLU	180	112	16792	4.16468	1	0.355699	44.6608
GOTERM_BP_ALL	GO:0072401~signal transduction involved in DNA integrity checkpoint	4	1.95122	0.0321386	UBC, UBB, UBA52, RPS27A	180	65	16792	5.74085	1	0.35673	44.9109
GOTERM_BP_ALL	GO:0072422~signal transduction involved in DNA damage checkpoint	4	1.95122	0.0321386	UBC, UBB, UBA52, RPS27A	180	65	16792	5.74085	1	0.35673	44.9109
GOTERM_BP_ALL	GO:0044765~single-organism transport	48	23.4146	0.0325163	IGHG1, POTEKP, IGHG3, GFAP, IGHG4, S100A8, C3, FKBP4, S100A9, CLU, CAD, KRT20, B2M, ACTG1, APOA1, SAA1, APOE, ALB, SLC1A6, LTF, CALCRL, NRG1, HBB, RPS27A, CDH23, ACTB, PIK3C2A, CACNG5, HBA2, HBA1, CSN1S1, S100A12, SLC34A2, ABCG2, INHBA, KRT18, CCR2, CFL1, FABP3, UBC, PAEP, HSPD1, UBB, HBE1, UBA52, CSN3, CRYM, CSN2	180	3415	16792	1.31123	1	0.358978	45.3021
GOTERM_BP_ALL	GO:0072395~signal transduction involved in cell cycle checkpoint	4	1.95122	0.0334127	UBC, UBB, UBA52, RPS27A	180	66	16792	5.65387	1	0.365776	46.2196
GOTERM_BP_ALL	GO:0007292~female gamete generation	5	2.43902	0.0337231	INHBA, NPPC, DMRT1, H3F3A, LHB	180	114	16792	4.09162	1	0.367357	46.5341
GOTERM_BP_ALL	GO:0031099~regeneration	6	2.92683	0.0341268	MYF6, PKM, GFAP, APOA1, APOE, CAD	180	168	16792	3.33175	1	0.36973	46.9402
GOTERM_BP_ALL	GO:0002460~adaptive immune response based on somatic recombination of immune receptors built from immunoglobulin superfamily domains	8	3.90244	0.0341695	IGHG1, IGHG3, IGHG4, C3, CCR2, CLU, HSPD1, B2M	180	286	16792	2.60948	1	0.368963	46.9831
GOTERM_BP_ALL	GO:0075733~intracellular transport of virus	4	1.95122	0.0347128	UBC, UBB, UBA52, RPS27A	180	67	16792	5.56949	1	0.372506	47.5247
GOTERM_BP_ALL	GO:1903845~negative regulation of cellular response to transforming growth factor beta stimulus	4	1.95122	0.0347128	UBC, UBB, UBA52, RPS27A	180	67	16792	5.56949	1	0.372506	47.5247
GOTERM_BP_ALL	GO:0030512~negative regulation of transforming growth factor beta receptor signaling pathway	4	1.95122	0.0347128	UBC, UBB, UBA52, RPS27A	180	67	16792	5.56949	1	0.372506	47.5247
GOTERM_BP_ALL	GO:0033692~cellular polysaccharide biosynthetic process	4	1.95122	0.0347128	UBC, UBB, UBA52, RPS27A	180	67	16792	5.56949	1	0.372506	47.5247
GOTERM_BP_ALL	GO:0030036~actin cytoskeleton organization	12	5.85366	0.0350061	ACTG1, KRT19, ACTC1, APOA1, ACTA1, KRT8, CFL1, S100A9, TPM2, TPM1, TPM4, TPM3	180	553	16792	2.02435	1	0.373876	47.815
GOTERM_BP_ALL	GO:0051173~positive regulation of nitrogen compound metabolic process	28	13.6585	0.0350554	CLU, BMPR2, ZBTB16, IMP3, BRPF1, APOE, H2AFZ, CALCRL, NRG1, HBB, RPS27A, MYF6, CKAP2, IKZF3, CREBBP, DMRT1, CST3, MED14, SOD2, INHBA, KRT17, IRF6, ASH1L, NPPC, UBC, UBB, UBA52, ZNF382	180	1767	16792	1.47826	1	0.373163	47.8636
GOTERM_BP_ALL	GO:0050851~antigen receptor-mediated signaling pathway	7	3.41463	0.0356055	IGHG1, IGHG3, IGHG4, UBC, UBB, UBA52, RPS27A	180	228	16792	2.86413	1	0.376688	48.4035
GOTERM_BP_ALL	GO:0045682~regulation of epidermis development	4	1.95122	0.0360388	INHBA, KRT36, KRT17, KRT84	180	68	16792	5.48758	1	0.379192	48.8249
GOTERM_BP_ALL	GO:1902581~multi-organism cellular localization	4	1.95122	0.0360388	UBC, UBB, UBA52, RPS27A	180	68	16792	5.48758	1	0.379192	48.8249
GOTERM_BP_ALL	GO:1902583~multi-organism intracellular transport	4	1.95122	0.0360388	UBC, UBB, UBA52, RPS27A	180	68	16792	5.48758	1	0.379192	48.8249
GOTERM_BP_ALL	GO:0009887~organ morphogenesis	18	8.78049	0.0361577	MYF6, ACTC1, ACTA1, AGTPBP1, ACTA2, BMPR2, KRT13, MGP, TPM1, ACTG2, INHBA, UBC, NPPC, LTF, UBB, NRG1, UBA52, RPS27A	180	992	16792	1.69274	1	0.379053	48.9401
GOTERM_BP_ALL	GO:0016064~immunoglobulin mediated immune response	6	2.92683	0.0363432	IGHG1, IGHG3, IGHG4, C3, CLU, HSPD1	180	171	16792	3.27329	1	0.379468	49.1191
GOTERM_BP_ALL	GO:0031324~negative regulation of cellular metabolic process	35	17.0732	0.0366001	C3, CLU, BMPR2, ZBTB16, HIST2H2AB, H2AFV, APOE, HIST2H2AC, OVOL1, H2AFZ, ITIH2, HIST3H2A, NRG1, RPS27A, MYF6, HIST2H3A, CREBBP, CST3, DMRT1, H2AFJ, HIST2H3D, INHBA, CCR2, HIST1H3A, ASH1L, NPPC, UBC, HIST1H2AH, H3F3A, HSPD1, UBB, IGFBP3, UBA52, CRYM, ZNF382	180	2345	16792	1.39237	1	0.380471	49.3661
GOTERM_BP_ALL	GO:0002682~regulation of immune system process	23	11.2195	0.0367146	ACTB, IGHG1, IKZF3, IGHG3, IGHG4, C3, CREBBP, CLU, PGLYRP1, ZBTB16, B2M, ACTG1, INHBA, APOA1, GLYCAM1, CCR2, UBC, KRT1, LTF, UBB, HSPD1, UBA52, RPS27A	180	1378	16792	1.55707	1	0.380293	49.4758
GOTERM_BP_ALL	GO:0045089~positive regulation of innate immune response	8	3.90244	0.0373905	CREBBP, PGLYRP1, UBC, LTF, HSPD1, UBB, UBA52, RPS27A	180	292	16792	2.55586	1	0.384706	50.1189
GOTERM_BP_ALL	GO:1903426~regulation of reactive oxygen species biosynthetic process	4	1.95122	0.0373906	CLU, HSPD1, HBB, SOD2	180	69	16792	5.40805	1	0.383586	50.119
GOTERM_BP_ALL	GO:0006639~acylglycerol metabolic process	5	2.43902	0.0375523	APOA1, APOE, C3, FABP3, LIPE	180	118	16792	3.95292	1	0.383784	50.2718
GOTERM_BP_ALL	GO:0019724~B cell mediated immunity	6	2.92683	0.0379931	IGHG1, IGHG3, IGHG4, C3, CLU, HSPD1	180	173	16792	3.23545	1	0.386227	50.6858
GOTERM_BP_ALL	GO:0006638~neutral lipid metabolic process	5	2.43902	0.0385471	APOA1, APOE, C3, FABP3, LIPE	180	119	16792	3.9197	1	0.389548	51.2016
GOTERM_BP_ALL	GO:0046794~transport of virus	4	1.95122	0.0387681	UBC, UBB, UBA52, RPS27A	180	70	16792	5.33079	1	0.390191	51.4059
GOTERM_BP_ALL	GO:1901700~response to oxygen-containing compound	24	11.7073	0.0391013	ACTC1, S100A8, PIK3C2A, ND5, CST3, KRT13, CAD, HBA2, HBA1, TPM1, SOD2, B2M, PKM, INHBA, APOE, KRT8, FABP3, H2AFZ, NPPC, LTF, CALCRL, HSPD1, ND6, HBB	180	1466	16792	1.52724	1	0.391716	51.7125
GOTERM_BP_ALL	GO:0007173~epidermal growth factor receptor signaling pathway	5	2.43902	0.0395569	PIK3C2A, UBC, UBB, UBA52, RPS27A	180	120	16792	3.88704	1	0.394185	52.1286
GOTERM_BP_ALL	GO:0051436~negative regulation of ubiquitin-protein ligase activity involved in mitotic cell cycle	4	1.95122	0.0401712	UBC, UBB, UBA52, RPS27A	180	71	16792	5.25571	1	0.397861	52.6844
GOTERM_BP_ALL	GO:0030104~water homeostasis	4	1.95122	0.0401712	HRNR, KRT16, KRT1, FLG2	180	71	16792	5.25571	1	0.397861	52.6844
GOTERM_BP_ALL	GO:0031640~killing of cells of other organism	3	1.46341	0.0404399	DCD, ALB, S100A12	180	30	16792	9.32889	1	0.398828	52.9255
GOTERM_BP_ALL	GO:0044364~disruption of cells of other organism	3	1.46341	0.0404399	DCD, ALB, S100A12	180	30	16792	9.32889	1	0.398828	52.9255
GOTERM_BP_ALL	GO:0051439~regulation of ubiquitin-protein ligase activity involved in mitotic cell cycle	4	1.95122	0.0415998	UBC, UBB, UBA52, RPS27A	180	72	16792	5.18272	1	0.406599	53.9533
GOTERM_BP_ALL	GO:0055072~iron ion homeostasis	4	1.95122	0.0415998	LTF, SOD2, ABCG2, B2M	180	72	16792	5.18272	1	0.406599	53.9533
GOTERM_BP_ALL	GO:0044819~mitotic G1/S transition checkpoint	4	1.95122	0.0415998	UBC, UBB, UBA52, RPS27A	180	72	16792	5.18272	1	0.406599	53.9533
GOTERM_BP_ALL	GO:0031571~mitotic G1 DNA damage checkpoint	4	1.95122	0.0415998	UBC, UBB, UBA52, RPS27A	180	72	16792	5.18272	1	0.406599	53.9533
GOTERM_BP_ALL	GO:0043122~regulation of I-kappaB kinase/NF-kappaB signaling	7	3.41463	0.0417916	ASH1L, UBC, LTF, UBB, UBA52, RPS27A, S100A12	180	238	16792	2.74379	1	0.406935	54.1213
GOTERM_BP_ALL	GO:1902947~regulation of tau-protein kinase activity	2	0.97561	0.0419661	APOE, CLU	180	4	16792	46.6444	1	0.407138	54.2735
GOTERM_BP_ALL	GO:1904667~negative regulation of ubiquitin protein ligase activity	4	1.95122	0.0430537	UBC, UBB, UBA52, RPS27A	180	73	16792	5.11172	1	0.414167	55.2117
GOTERM_BP_ALL	GO:0044783~G1 DNA damage checkpoint	4	1.95122	0.0430537	UBC, UBB, UBA52, RPS27A	180	73	16792	5.11172	1	0.414167	55.2117
GOTERM_BP_ALL	GO:0060415~muscle tissue morphogenesis	4	1.95122	0.0430537	MYF6, ACTC1, NRG1, TPM1	180	73	16792	5.11172	1	0.414167	55.2117
GOTERM_BP_ALL	GO:0044766~multi-organism transport	4	1.95122	0.0445328	UBC, UBB, UBA52, RPS27A	180	74	16792	5.04264	1	0.423938	56.4586
GOTERM_BP_ALL	GO:0006283~transcription-coupled nucleotide-excision repair	4	1.95122	0.0445328	UBC, UBB, UBA52, RPS27A	180	74	16792	5.04264	1	0.423938	56.4586
GOTERM_BP_ALL	GO:1902579~multi-organism localization	4	1.95122	0.0445328	UBC, UBB, UBA52, RPS27A	180	74	16792	5.04264	1	0.423938	56.4586
GOTERM_BP_ALL	GO:0046903~secretion	19	9.26829	0.0455052	POTEKP, S100A8, PIK3C2A, CLU, S100A9, CAD, KRT20, S100A12, INHBA, APOA1, ALB, SAA1, SLC1A6, CCR2, PAEP, HSPD1, NRG1, CSN3, CSN2	180	1098	16792	1.61429	1	0.429852	57.2603
GOTERM_BP_ALL	GO:0043123~positive regulation of I-kappaB kinase/NF-kappaB signaling	6	2.92683	0.0456574	UBC, LTF, UBB, UBA52, RPS27A, S100A12	180	182	16792	3.07546	1	0.42981	57.3845
GOTERM_BP_ALL	GO:0002824~positive regulation of adaptive immune response based on somatic recombination of immune receptors built from immunoglobulin superfamily domains	4	1.95122	0.046037	C3, CCR2, HSPD1, B2M	180	75	16792	4.97541	1	0.431393	57.6929
GOTERM_BP_ALL	GO:0000086~G2/M transition of mitotic cell cycle	6	2.92683	0.0465922	CEP78, UBC, UBB, CEP152, UBA52, RPS27A	180	183	16792	3.05865	1	0.434207	58.14
GOTERM_BP_ALL	GO:0051090~regulation of sequence-specific DNA binding transcription factor activity	9	4.39024	0.0468159	S100A8, CLU, S100A9, UBC, LTF, UBB, UBA52, RPS27A, S100A12	180	373	16792	2.25094	1	0.434655	58.3189
GOTERM_BP_ALL	GO:0071356~cellular response to tumor necrosis factor	7	3.41463	0.0470444	KRT18, APOA1, KRT8, UBC, UBB, UBA52, RPS27A	180	244	16792	2.67632	1	0.435134	58.5009
GOTERM_BP_ALL	GO:0002433~immune response-regulating cell surface receptor signaling pathway involved in phagocytosis	5	2.43902	0.0470461	ACTB, IGHG1, ACTG1, IGHG3, IGHG4	180	127	16792	3.67279	1	0.434021	58.5023
GOTERM_BP_ALL	GO:0038096~Fc-gamma receptor signaling pathway involved in phagocytosis	5	2.43902	0.0470461	ACTB, IGHG1, ACTG1, IGHG3, IGHG4	180	127	16792	3.67279	1	0.434021	58.5023
GOTERM_BP_ALL	GO:0050864~regulation of B cell activation	5	2.43902	0.0470461	IGHG1, INHBA, IGHG3, IKZF3, IGHG4	180	127	16792	3.67279	1	0.434021	58.5023
GOTERM_BP_ALL	GO:0000271~polysaccharide biosynthetic process	4	1.95122	0.0475662	UBC, UBB, UBA52, RPS27A	180	76	16792	4.90994	1	0.436534	58.9137
GOTERM_BP_ALL	GO:0051437~positive regulation of ubiquitin-protein ligase activity involved in regulation of mitotic cell cycle transition	4	1.95122	0.0475662	UBC, UBB, UBA52, RPS27A	180	76	16792	4.90994	1	0.436534	58.9137
GOTERM_BP_ALL	GO:0048709~oligodendrocyte differentiation	4	1.95122	0.0475662	PTPRZ1, CXCR4, CLU, NRG1	180	76	16792	4.90994	1	0.436534	58.9137
GOTERM_BP_ALL	GO:0032508~DNA duplex unwinding	4	1.95122	0.0475662	UBC, UBB, UBA52, RPS27A	180	76	16792	4.90994	1	0.436534	58.9137
GOTERM_BP_ALL	GO:0045927~positive regulation of growth	7	3.41463	0.048396	S100A8, KRT17, PPIB, S100A9, BMPR2, H3F3A, NRG1	180	246	16792	2.65456	1	0.441157	59.5621
GOTERM_BP_ALL	GO:0043627~response to estrogen	4	1.95122	0.0491201	KRT19, APOA1, HSPD1, SLC34A2	180	77	16792	4.84618	1	0.444996	60.1201
GOTERM_BP_ALL	GO:1903364~positive regulation of cellular protein catabolic process	6	2.92683	0.0492061	APOE, CLU, UBC, UBB, UBA52, RPS27A	180	186	16792	3.00932	1	0.444457	60.1859

## Sheet: GO_MF
Category	Term	Count	%	PValue	Genes	List Total	Pop Hits	Pop Total	Fold Enrichment	Bonferroni	Benjamini	FDR
GOTERM_MF_ALL	GO:0005198~structural molecule activity	66	32.1951	2.5143e-39	GFAP, KIAA0368, KRT33B, ACTG1, IMP3, KRT80, KRT40, KRT222, RPS27A, KRT84, ACTA1, KRT12, KRT13, MGP, KRT10, KRT19, KRT18, KRT17, KRT16, KRT15, KRT14, IFFO2, IFFO1, UBA52, KRT6C, KRT6A, KRT6B, FLG2, KRT20, TPM2, TPM1, TPM4, TPM3, KRT24, KRT9, KRT26, KRT25, KRT28, KRT27, KRT5, KRT7, KRT8, KRT1, NEFH, KRT2, KRT3, KRT4, ACTB, KRT31, EMILIN2, KRT34, KRT35, KRT32, KRT73, LAMA1, KRT72, KRT38, KRT37, KRT7…	190	782	16881	7.49863	1.30744e-36	1.30744e-36	3.64066e-36
GOTERM_MF_ALL	GO:0005200~structural constituent of cytoskeleton	19	9.26829	2.60374e-16	ACTB, GFAP, KRT6A, KRT6B, ACTA1, KRT31, KRT20, TPM1, KRT9, ACTG1, KRT19, KRT5, KRT17, KRT16, KRT15, KRT14, NEFH, KRT2, KRT84	190	110	16881	15.3464	1.15463e-13	5.77316e-14	3.21965e-13
GOTERM_MF_ALL	GO:0046982~protein heterodimerization activity	25	12.1951	4.59225e-10	HIST2H3A, MYF6, HIST1H2BB, IKZF3, HIST1H2BD, DMRT1, H2AFJ, HIST2H3D, KRT25, INHBA, HIST2H2AB, HIST1H2BM, HIST1H2BN, H2AFV, HIST2H2BE, HIST2H2BF, HIST2H2AC, HIST1H2BI, HIST1H2BJ, HIST1H3A, H2AFZ, HIST1H2AH, H3F3A, HIST3H2A, HIST3H3	190	465	16881	4.77674	2.38797e-07	7.95989e-08	6.64949e-07
GOTERM_MF_ALL	GO:0046983~protein dimerization activity	32	15.6098	5.19158e-06	JCHAIN, ZBTB16, KRT25, HIST2H2AB, HIST1H2BM, HIST1H2BN, H2AFV, APOE, HIST1H2BI, HIST2H2AC, HIST1H2BJ, H2AFZ, HIST3H2A, HIST3H3, MYF6, HIST2H3A, HIST1H2BB, IKZF3, HIST1H2BD, DMRT1, H2AFJ, ABCG2, HIST2H3D, INHBA, HIST2H2BE, HIST2H2BF, CCR2, HIST1H3A, NPPC, HIST1H2AH, H3F3A, CRYM	190	1160	16881	2.45096	0.00269599	0.00067468	0.00751705
GOTERM_MF_ALL	GO:0031492~nucleosomal DNA binding	7	3.41463	1.17434e-05	ACTB, HIST2H3A, HIST1H3A, H2AFZ, H3F3A, HIST3H3, HIST2H3D	190	46	16881	13.5203	0.00608802	0.00122058	0.0170029
GOTERM_MF_ALL	GO:0031491~nucleosome binding	7	3.41463	7.95533e-05	ACTB, HIST2H3A, HIST1H3A, H2AFZ, H3F3A, HIST3H3, HIST2H3D	190	64	16881	9.71768	0.0405253	0.00687117	0.11513
GOTERM_MF_ALL	GO:0019825~oxygen binding	6	2.92683	0.000234952	ALB, HBA2, HBA1, HBE1, HBB, SOD2	190	50	16881	10.6617	0.115019	0.0173042	0.339668
GOTERM_MF_ALL	GO:0005504~fatty acid binding	5	2.43902	0.000290376	S100A8, ALB, S100A9, FABP3, PMP2	190	29	16881	15.3185	0.140167	0.0187001	0.419638
GOTERM_MF_ALL	GO:0016209~antioxidant activity	7	3.41463	0.000294295	APOE, ALB, S100A9, HBA2, HBA1, HBB, SOD2	190	81	16881	7.67817	0.141918	0.0168624	0.42529
GOTERM_MF_ALL	GO:0031720~haptoglobin binding	3	1.46341	0.000371322	HBA2, HBA1, HBB	190	3	16881	88.8474	0.17562	0.019127	0.536324
GOTERM_MF_ALL	GO:0032403~protein complex binding	21	10.2439	0.000382844	ACTB, HIST2H3A, GFAP, JCHAIN, TPM2, TPM1, TPM4, TPM3, HIST2H3D, PKM, KRT19, KRT74, PPIB, KRT8, CFL1, KRT14, HIST1H3A, H2AFZ, H3F3A, HIST3H3, NRG1	190	766	16881	2.43576	0.180546	0.0179387	0.552923
GOTERM_MF_ALL	GO:0005344~oxygen transporter activity	4	1.95122	0.00045909	HBA2, HBA1, HBE1, HBB	190	14	16881	25.385	0.212413	0.0197018	0.662701
GOTERM_MF_ALL	GO:0031490~chromatin DNA binding	7	3.41463	0.00105879	ACTB, HIST2H3A, HIST1H3A, H2AFZ, H3F3A, HIST3H3, HIST2H3D	190	103	16881	6.03817	0.423548	0.0414889	1.52222
GOTERM_MF_ALL	GO:0008307~structural constituent of muscle	5	2.43902	0.00122183	KRT19, TPM2, TPM1, TPM4, TPM3	190	42	16881	10.5771	0.470456	0.0443944	1.75469
GOTERM_MF_ALL	GO:0050543~icosatetraenoic acid binding	3	1.46341	0.00181585	S100A8, S100A9, FABP3	190	6	16881	44.4237	0.611359	0.0610627	2.59737
GOTERM_MF_ALL	GO:0034987~immunoglobulin receptor binding	4	1.95122	0.00331497	IGHG1, IGHG3, IGHG4, JCHAIN	190	27	16881	13.1626	0.82212	0.102296	4.69423
GOTERM_MF_ALL	GO:0030280~structural constituent of epidermis	3	1.46341	0.00333989	KRT36, KRT10, KRT84	190	8	16881	33.3178	0.824418	0.0972706	4.72874
GOTERM_MF_ALL	GO:0033293~monocarboxylic acid binding	5	2.43902	0.00542059	S100A8, ALB, S100A9, FABP3, PMP2	190	63	16881	7.05138	0.940773	0.145314	7.56852
GOTERM_MF_ALL	GO:0043566~structure-specific DNA binding	7	3.41463	0.00548298	ACTB, HIST2H3A, HIST1H3A, H2AFZ, H3F3A, HIST3H3, HIST2H3D	190	143	16881	4.34917	0.942674	0.139699	7.65245
GOTERM_MF_ALL	GO:0044877~macromolecular complex binding	26	12.6829	0.00584621	GFAP, JCHAIN, TPM2, TPM1, TPM4, TPM3, PKM, APOA1, APOE, KRT8, H2AFZ, NRG1, HIST3H3, ACTB, HIST2H3A, CREBBP, DMRT1, HIST2H3D, KRT19, KRT74, PPIB, ASH1L, HIST1H3A, KRT14, CFL1, H3F3A	190	1306	16881	1.76878	0.952591	0.141396	8.13962
GOTERM_MF_ALL	GO:0036041~long-chain fatty acid binding	3	1.46341	0.00641711	S100A8, S100A9, FABP3	190	11	16881	24.2311	0.964833	0.147355	8.9005
GOTERM_MF_ALL	GO:0050786~RAGE receptor binding	3	1.46341	0.00641711	S100A8, S100A9, S100A12	190	11	16881	24.2311	0.964833	0.147355	8.9005
GOTERM_MF_ALL	GO:0004252~serine-type endopeptidase activity	9	4.39024	0.00813865	IGHG1, IGHG3, IGHG4, C3, PRSS1, LTF, KLK11, TMPRSS11A, TMPRSS13	190	255	16881	3.13579	0.985727	0.175646	11.1596
GOTERM_MF_ALL	GO:0008236~serine-type peptidase activity	9	4.39024	0.0142921	IGHG1, IGHG3, IGHG4, C3, PRSS1, LTF, KLK11, TMPRSS11A, TMPRSS13	190	282	16881	2.83555	0.999439	0.277803	18.8151
GOTERM_MF_ALL	GO:0017171~serine hydrolase activity	9	4.39024	0.0151379	IGHG1, IGHG3, IGHG4, C3, PRSS1, LTF, KLK11, TMPRSS11A, TMPRSS13	190	285	16881	2.80571	0.999641	0.281433	19.8179
GOTERM_MF_ALL	GO:0097110~scaffold protein binding	4	1.95122	0.0165185	KRT18, KRT5, KRT15, KRT8	190	48	16881	7.40395	0.999827	0.292809	21.4301
GOTERM_MF_ALL	GO:0008092~cytoskeletal protein binding	17	8.29268	0.0283596	ACTB, ACTC1, S100A8, ACTA1, AGTPBP1, FKBP4, S100A9, TPM2, TPM1, TPM4, TPM3, CXCR4, APOE, CFL1, FABP3, NEFH, KRT2	190	846	16881	1.78535	1	0.437515	34.07
GOTERM_MF_ALL	GO:0000980~RNA polymerase II distal enhancer sequence-specific DNA binding	4	1.95122	0.0363738	ACTB, H2AFZ, H3F3A, ZBTB16	190	65	16881	5.46753	1	0.510118	41.521
GOTERM_MF_ALL	GO:0003677~DNA binding	38	18.5366	0.0590486	BDP1, JCHAIN, ZBTB16, SYCP1, HIST2H2AB, HIST1H2BM, BRPF1, HIST1H2BN, H2AFV, ALB, HIST1H2BI, HIST2H2AC, HIST1H2BJ, OVOL1, H2AFZ, LTF, HIST3H2A, HIST3H3, ACTB, MYF6, HIST2H3A, HIST1H2BB, IKZF3, HIST1H2BD, CREBBP, DMRT1, H2AFJ, SOD2, HIST2H3D, IRF6, HIST2H2BE, HIST2H2BF, HIST1H3A, ASH1L, HIST1H2AH, H3F3A, HSPD1, ZNF382	190	2562	16881	1.3178	1	0.628065	58.5755
GOTERM_MF_ALL	GO:0005515~protein binding	131	63.9024	0.096245	S100A8, S100A9, B2M, ACTG1, HIST1H2BM, BRPF1, IMP3, HIST1H2BN, APOA1, KRT80, H2AFV, APOE, HIST1H2BI, HIST1H2BJ, H2AFZ, LSM4, HIST3H3, RPS27A, CDH23, CST3, MGP, MED14, H2AFJ, CEP152, KRT19, KRT18, KRT17, KRT16, KRT15, KRT14, CCR2, PAEP, UBA52, ACTBL2, CLU, BMPR2, KRT20, KRT25, TPI1, ALB, HIST2H3A, IKZF3, CREBBP, KRT31, HBA2, HBA1, EMILIN2, S100A12, HIST2H3D, ABCG2, KRT38, LAMA1, PPIB, HIST1H3A, FA…	190	10806	16881	1.07709	1	0.714329	76.8995
GOTERM_MF_ALL	GO:0016684~oxidoreductase activity, acting on peroxide as acceptor	3	1.46341	0.0972071	HBA2, HBA1, HBB	190	47	16881	5.67111	1	0.709647	77.253
GOTERM_MF_ALL	GO:0043168~anion binding	7	3.41463	0.0988051	S100A8, ALB, S100A9, FABP3, CAD, PMP2, SLC34A2	190	283	16881	2.19764	1	0.707558	77.8291
