# Supplementary material for: Post translational modifications of milk proteins in geographically diverse goat breeds
Source: Sci Rep. 2021 Mar 10;11:5619. doi: 10.1038/s41598-021-85094-9 (PMC7946870; doi:10.1038/s41598-021-85094-9)
Supplement: Supplementary file 5 — Supplementary Information 5. [file 41598_2021_85094_MOESM5_ESM.xlsx]

## Sheet: Tab_explanation
Supporting information Table S5: GO annotations of protein subset identified with post translational modifications in goat milk
Analysis using DAVID 6.8
Background Database used:	Homo sapiens
RESULTS:	Biological process [BP] (87.5% genes)
	Cellular component [CC] (94.4% genes)
	Molecular function [MF] (87.5% genes)
Each spreadsheet presents identified terms for each annotation category as the sheetname

## Sheet: CC_ALL
Category	Term	Count	%	PValue	Genes	List Total	Fold Enrichment	Bonferroni	Benjamini	FDR
GOTERM_CC_ALL	GO:0005882~intermediate filament	10	13.8889	6.13633e-08	KRT9, KRT6A, KRT27, KRT6B, VIM, KRT14, KRT1, NEFH, KRT10, IFFO1	68	13.0097	1.57089e-05	1.57089e-05	8.00141e-05
GOTERM_CC_ALL	GO:0045111~intermediate filament cytoskeleton	10	13.8889	3.07982e-07	KRT9, KRT6A, KRT27, KRT6B, VIM, KRT14, KRT1, NEFH, KRT10, IFFO1	68	10.7631	7.88404e-05	3.9421e-05	0.00040159
GOTERM_CC_ALL	GO:0044421~extracellular region part	34	47.2222	3.56515e-07	LALBA, LDHA, KRT6A, KRT6B, FKBP4, VIM, BMPR2, PRSS1, CAD, KRT9, HMCN1, KRT27, HIST1H2BK, KRT1, ITIH2, HAVCR2, HIST2H3A, PIK3C2A, PTPRZ1, KRT10, HBA1, EMILIN2, CSN1S1, HIST2H3D, LCN2, HIST2H2BE, CFL1, KRT14, NPPC, FABP3, LAMC2, IGFBP3, CSN3, CSN2	68	2.34966	9.12637e-05	3.04221e-05	0.000464874
GOTERM_CC_ALL	GO:0005576~extracellular region	36	50	2.20233e-06	LALBA, LDHA, KRT6A, KRT6B, FKBP4, VIM, BMPR2, PRSS1, CAD, FAM19A5, KRT9, HMCN1, KRT27, HIST1H2BK, KRT1, ITIH2, HAVCR2, HIST2H3A, PRG4, PIK3C2A, PTPRZ1, KRT10, HBA1, EMILIN2, CSN1S1, HIST2H3D, LCN2, HIST2H2BE, CFL1, KRT14, NPPC, FABP3, LAMC2, IGFBP3, CSN3, CSN2	68	2.08696	0.000563637	0.000140939	0.00287167
GOTERM_CC_ALL	GO:0005615~extracellular space	19	26.3889	2.99928e-06	LALBA, BMPR2, PRSS1, KRT10, HBA1, CSN1S1, KRT9, LCN2, HIST1H2BK, HIST2H2BE, CFL1, NPPC, KRT1, FABP3, LAMC2, ITIH2, IGFBP3, CSN3, CSN2	68	3.52632	0.000767521	0.000153551	0.00391081
GOTERM_CC_ALL	GO:0070062~extracellular exosome	24	33.3333	0.000102109	HAVCR2, HIST2H3A, KRT6A, LDHA, KRT6B, PIK3C2A, FKBP4, VIM, PRSS1, KRT10, CAD, HBA1, HIST2H3D, KRT9, LCN2, KRT27, HMCN1, HIST2H2BE, CFL1, KRT14, KRT1, FABP3, ITIH2, IGFBP3	68	2.28815	0.0258025	0.0043474	0.133063
GOTERM_CC_ALL	GO:1903561~extracellular vesicle	24	33.3333	0.000110327	HAVCR2, HIST2H3A, KRT6A, LDHA, KRT6B, PIK3C2A, FKBP4, VIM, PRSS1, KRT10, CAD, HBA1, HIST2H3D, KRT9, LCN2, KRT27, HMCN1, HIST2H2BE, CFL1, KRT14, KRT1, FABP3, ITIH2, IGFBP3	68	2.27681	0.0278501	0.00402691	0.143765
GOTERM_CC_ALL	GO:0043230~extracellular organelle	24	33.3333	0.000110936	HAVCR2, HIST2H3A, KRT6A, LDHA, KRT6B, PIK3C2A, FKBP4, VIM, PRSS1, KRT10, CAD, HBA1, HIST2H3D, KRT9, LCN2, KRT27, HMCN1, HIST2H2BE, CFL1, KRT14, KRT1, FABP3, ITIH2, IGFBP3	68	2.27601	0.0280017	0.00354386	0.144558
GOTERM_CC_ALL	GO:0099512~supramolecular fiber	11	15.2778	0.000235074	KRT9, KRT6A, KRT27, KRT6B, FKBP4, VIM, KRT14, KRT1, NEFH, KRT10, IFFO1	68	4.1875	0.0584105	0.00666501	0.306089
GOTERM_CC_ALL	GO:0099513~polymeric cytoskeletal fiber	11	15.2778	0.000235074	KRT9, KRT6A, KRT27, KRT6B, FKBP4, VIM, KRT14, KRT1, NEFH, KRT10, IFFO1	68	4.1875	0.0584105	0.00666501	0.306089
GOTERM_CC_ALL	GO:0000786~nucleosome	5	6.94444	0.000647938	HIST2H3A, HIST1H2BK, HIST2H2BE, HIST3H2BB, HIST2H3D	68	12.5234	0.152891	0.0164557	0.841586
GOTERM_CC_ALL	GO:0044815~DNA packaging complex	5	6.94444	0.000795193	HIST2H3A, HIST1H2BK, HIST2H2BE, HIST3H2BB, HIST2H3D	68	11.8584	0.184252	0.0183433	1.03194
GOTERM_CC_ALL	GO:0031988~membrane-bounded vesicle	25	34.7222	0.00162784	LDHA, KRT6A, KRT6B, FKBP4, VIM, PRSS1, CAD, KRT9, HMCN1, KRT27, KRT1, ITIH2, HAVCR2, HIST2H3A, PIK3C2A, KRT10, HBA1, HIST2H3D, LCN2, HIST2H2BE, KRT14, CFL1, NPPC, FABP3, IGFBP3	68	1.85544	0.341023	0.0341585	2.10193
GOTERM_CC_ALL	GO:0031982~vesicle	25	34.7222	0.00280592	LDHA, KRT6A, KRT6B, FKBP4, VIM, PRSS1, CAD, KRT9, HMCN1, KRT27, KRT1, ITIH2, HAVCR2, HIST2H3A, PIK3C2A, KRT10, HBA1, HIST2H3D, LCN2, HIST2H2BE, KRT14, CFL1, NPPC, FABP3, IGFBP3	68	1.78476	0.512919	0.0538296	3.59759
GOTERM_CC_ALL	GO:0032993~protein-DNA complex	5	6.94444	0.00426268	HIST2H3A, HIST1H2BK, HIST2H2BE, HIST3H2BB, HIST2H3D	68	7.48603	0.664985	0.0751399	5.41788
GOTERM_CC_ALL	GO:0045095~keratin filament	4	5.55556	0.00595649	KRT6A, KRT6B, KRT14, KRT1	68	10.72	0.783339	0.0969357	7.49444
GOTERM_CC_ALL	GO:0043228~non-membrane-bounded organelle	25	34.7222	0.00713657	KRT6A, KRT6B, FKBP4, CEP78, VIM, BMPR2, KRT9, KRT27, HIST1H2BK, KRT1, NEFH, HIST3H2BB, ZCCHC7, HIST2H3A, CREBBP, SMC5, CACNG5, KRT10, HBA1, CEP152, HIST2H3D, HIST2H2BE, KRT14, CFL1, IFFO1	68	1.66418	0.840149	0.108272	8.91622
GOTERM_CC_ALL	GO:0043232~intracellular non-membrane-bounded organelle	25	34.7222	0.00713657	KRT6A, KRT6B, FKBP4, CEP78, VIM, BMPR2, KRT9, KRT27, HIST1H2BK, KRT1, NEFH, HIST3H2BB, ZCCHC7, HIST2H3A, CREBBP, SMC5, CACNG5, KRT10, HBA1, CEP152, HIST2H3D, HIST2H2BE, KRT14, CFL1, IFFO1	68	1.66418	0.840149	0.108272	8.91622
GOTERM_CC_ALL	GO:0044430~cytoskeletal part	13	18.0556	0.0100697	KRT9, KRT6A, KRT27, KRT6B, FKBP4, KRT14, CEP78, VIM, KRT1, NEFH, KRT10, CEP152, IFFO1	68	2.2521	0.925048	0.141361	12.3632
GOTERM_CC_ALL	GO:0000788~nuclear nucleosome	3	4.16667	0.0114038	HIST1H2BK, HIST2H2BE, HIST3H2BB	68	18.2727	0.94693	0.15051	13.8907
GOTERM_CC_ALL	GO:0031012~extracellular matrix	7	9.72222	0.0131317	HMCN1, PTPRZ1, VIM, CFL1, KRT1, LAMC2, EMILIN2	68	3.53962	0.966088	0.163145	15.8327
GOTERM_CC_ALL	GO:0072562~blood microparticle	4	5.55556	0.0191162	KRT1, PRSS1, ITIH2, HBA1	68	6.96104	0.992853	0.218903	22.2505
GOTERM_CC_ALL	GO:0000785~chromatin	6	8.33333	0.0296754	HIST2H3A, HIST1H2BK, HIST2H2BE, CREBBP, HIST3H2BB, HIST2H3D	68	3.40678	0.999553	0.307353	32.4842
GOTERM_CC_ALL	GO:0005856~cytoskeleton	14	19.4444	0.034664	KRT9, KRT6A, KRT27, KRT6B, FKBP4, CFL1, KRT14, CEP78, VIM, KRT1, NEFH, KRT10, CEP152, IFFO1	68	1.82668	0.99988	0.336694	36.8728
GOTERM_CC_ALL	GO:0043226~organelle	55	76.3889	0.0766874	LDHA, AGTPBP1, CEP78, CAD, ACSS3, EPC2, HMCN1, HIST1H2BK, SLC1A6, ITIH2, HIST3H2BB, ZCCHC7, CDH23, ND5, PIK3C2A, CACNG5, HERC4, KRT10, MED14, CEP152, FAM222B, PPM1K, HIST2H2BE, CFL1, KRT14, NPPC, GLB1L3, IFFO1, ZNF382, LALBA, KRT6A, KRT6B, FKBP4, BDP1, VIM, BMPR2, PRSS1, KRT9, KRT27, OXCT1, OVOL1, KRT1, NEFH, ND6, HIST2H3A, MYF6, HAVCR2, CREBBP, SMC5, HBA1, ABCG2, HIST2H3D, LCN2, FABP3, IGFBP3	68	1.12057	1	0.58855	64.668
GOTERM_CC_ALL	GO:0044420~extracellular matrix component	3	4.16667	0.0805772	HMCN1, PTPRZ1, LAMC2	68	6.28125	1	0.591841	66.5605
GOTERM_CC_ALL	GO:0044427~chromosomal part	7	9.72222	0.082939	HIST2H3A, HIST1H2BK, HIST2H2BE, CREBBP, SMC5, HIST3H2BB, HIST2H3D	68	2.26844	1	0.587943	67.6634
GOTERM_CC_ALL	GO:0044798~nuclear transcription factor complex	3	4.16667	0.0849278	MYF6, BDP1, MED14	68	6.09091	1	0.582666	68.5659

## Sheet: MF_ALL
Category	Term	Count	%	PValue	Genes	List Total	Fold Enrichment	Bonferroni	Benjamini	FDR
GOTERM_MF_ALL	GO:0005200~structural constituent of cytoskeleton	6	8.33333	5.16242e-05	KRT9, KRT6A, KRT6B, VIM, KRT14, NEFH	63	14.6156	0.0184642	0.0184642	0.0709068
GOTERM_MF_ALL	GO:0005198~structural molecule activity	11	15.2778	0.000518577	KRT9, KRT6A, KRT27, KRT6B, VIM, KRT14, KRT1, NEFH, KRT10, EMILIN2, IFFO1	63	3.76915	0.170768	0.0893781	0.710161
GOTERM_MF_ALL	GO:0046983~protein dimerization activity	11	15.2778	0.00921102	MYF6, HIST2H3A, LCN2, HIST1H2BK, HIST2H2BE, OXCT1, CCR2, NPPC, HIST3H2BB, ABCG2, HIST2H3D	63	2.54093	0.964584	0.671602	11.9392
GOTERM_MF_ALL	GO:1990254~keratin filament binding	2	2.77778	0.0182316	VIM, KRT14	63	107.181	0.998696	0.809972	22.3383
GOTERM_MF_ALL	GO:0046982~protein heterodimerization activity	6	8.33333	0.0278125	MYF6, HIST2H3A, HIST1H2BK, HIST2H2BE, HIST3H2BB, HIST2H3D	63	3.45745	0.999962	0.869517	32.1282
GOTERM_MF_ALL	GO:0019215~intermediate filament binding	2	2.77778	0.0537192	VIM, KRT14	63	35.727	1	0.963925	53.1702

## Sheet: BP_ALL
Category	Term	Count	%	PValue	Genes	List Total	Fold Enrichment	Bonferroni	Benjamini	FDR
GOTERM_BP_ALL	GO:0045104~intermediate filament cytoskeleton organization	5	6.94444	1.69745e-05	KRT9, KRT6A, VIM, KRT14, NEFH	63	31.7309	0.0317044	0.0317044	0.0290023
GOTERM_BP_ALL	GO:0045103~intermediate filament-based process	5	6.94444	1.86639e-05	KRT9, KRT6A, VIM, KRT14, NEFH	63	30.993	0.0348043	0.0175563	0.0318883
GOTERM_BP_ALL	GO:0045109~intermediate filament organization	4	5.55556	6.07976e-05	KRT9, VIM, KRT14, NEFH	63	50.7695	0.108988	0.0377354	0.103841
GOTERM_BP_ALL	GO:0042542~response to hydrogen peroxide	5	6.94444	0.00116956	LCN2, LDHA, ND5, HBA1, ND6	63	10.6616	0.891513	0.426089	1.97986
GOTERM_BP_ALL	GO:0065004~protein-DNA complex assembly	6	8.33333	0.00174002	HIST2H3A, HIST1H2BK, HIST2H2BE, BDP1, HIST3H2BB, HIST2H3D	63	6.80527	0.963317	0.48371	2.9321
GOTERM_BP_ALL	GO:0006334~nucleosome assembly	5	6.94444	0.00233879	HIST2H3A, HIST1H2BK, HIST2H2BE, HIST3H2BB, HIST2H3D	63	8.82582	0.988254	0.523222	3.92224
GOTERM_BP_ALL	GO:0071824~protein-DNA complex subunit organization	6	8.33333	0.00279081	HIST2H3A, HIST1H2BK, HIST2H2BE, BDP1, HIST3H2BB, HIST2H3D	63	6.10396	0.99503	0.531287	4.66339
GOTERM_BP_ALL	GO:0031497~chromatin assembly	5	6.94444	0.00336212	HIST2H3A, HIST1H2BK, HIST2H2BE, HIST3H2BB, HIST2H3D	63	7.98023	0.998325	0.550225	5.59245
GOTERM_BP_ALL	GO:0042493~response to drug	7	9.72222	0.00401175	LCN2, LDHA, OXCT1, FABP3, NPPC, CAD, ABCG2	63	4.53961	0.999514	0.571616	6.6385
GOTERM_BP_ALL	GO:0050830~defense response to Gram-positive bacterium	4	5.55556	0.00420834	HAVCR2, LALBA, HIST1H2BK, HIST2H2BE	63	12.1154	0.999666	0.550864	6.9529
GOTERM_BP_ALL	GO:0034728~nucleosome organization	5	6.94444	0.00422034	HIST2H3A, HIST1H2BK, HIST2H2BE, HIST3H2BB, HIST2H3D	63	7.48707	0.999674	0.517967	6.97206
GOTERM_BP_ALL	GO:0008544~epidermis development	6	8.33333	0.00496244	KRT9, KRT27, KRT14, OVOL1, KRT10, LAMC2	63	5.33079	0.999921	0.544722	8.14968
GOTERM_BP_ALL	GO:0006333~chromatin assembly or disassembly	5	6.94444	0.00541246	HIST2H3A, HIST1H2BK, HIST2H2BE, HIST3H2BB, HIST2H3D	63	6.97748	0.999966	0.547227	8.85694
GOTERM_BP_ALL	GO:0006323~DNA packaging	5	6.94444	0.00692845	HIST2H3A, HIST1H2BK, HIST2H2BE, HIST3H2BB, HIST2H3D	63	6.50097	0.999998	0.610375	11.202
GOTERM_BP_ALL	GO:0000302~response to reactive oxygen species	5	6.94444	0.00753159	LCN2, LDHA, ND5, HBA1, ND6	63	6.34618	0.999999	0.615805	12.1191
GOTERM_BP_ALL	GO:0006950~response to stress	23	31.9444	0.00990199	HAVCR2, MYF6, LALBA, HIST2H3A, KRT6A, LDHA, ND5, FKBP4, CREBBP, BMPR2, SMC5, CAD, HBA1, HIST2H3D, LCN2, EPC2, HIST1H2BK, HIST2H2BE, OXCT1, CCR2, KRT1, NPPC, ND6	63	1.66723	1	0.692868	15.6377
GOTERM_BP_ALL	GO:0034622~cellular macromolecular complex assembly	10	13.8889	0.0109802	HIST2H3A, HIST1H2BK, HIST2H2BE, ND5, PIK3C2A, FKBP4, BDP1, HIST3H2BB, ND6, HIST2H3D	63	2.65478	1	0.708493	17.1939
GOTERM_BP_ALL	GO:0007595~lactation	3	4.16667	0.0109895	CAD, CSN3, CSN2	63	18.5958	1	0.688138	17.2072
GOTERM_BP_ALL	GO:0043588~skin development	5	6.94444	0.0112282	KRT9, KRT27, OVOL1, KRT1, KRT10	63	5.64703	1	0.676314	17.548
GOTERM_BP_ALL	GO:0006979~response to oxidative stress	6	8.33333	0.0150324	LCN2, LDHA, ND5, KRT1, HBA1, ND6	63	4.05898	1	0.762456	22.8042
GOTERM_BP_ALL	GO:0006461~protein complex assembly	12	16.6667	0.0157798	HIST2H3A, LCN2, HIST1H2BK, HIST2H2BE, ND5, PIK3C2A, FKBP4, CREBBP, HBA1, HIST3H2BB, ND6, HIST2H3D	63	2.21348	1	0.762494	23.7991
GOTERM_BP_ALL	GO:0070271~protein complex biogenesis	12	16.6667	0.0158547	HIST2H3A, LCN2, HIST1H2BK, HIST2H2BE, ND5, PIK3C2A, FKBP4, CREBBP, HBA1, HIST3H2BB, ND6, HIST2H3D	63	2.21195	1	0.748117	23.8982
GOTERM_BP_ALL	GO:0071822~protein complex subunit organization	13	18.0556	0.0180994	HIST2H3A, LCN2, HIST1H2BK, HIST2H2BE, ND5, PIK3C2A, FKBP4, CFL1, CREBBP, HBA1, HIST3H2BB, ND6, HIST2H3D	63	2.0699	1	0.778488	26.8105
GOTERM_BP_ALL	GO:0032502~developmental process	30	41.6667	0.0206948	KRT6A, LDHA, KRT6B, AGTPBP1, FKBP4, VIM, BMPR2, CAD, KRT9, KRT27, OXCT1, OVOL1, KRT1, NEFH, CDH23, HAVCR2, MYF6, PTPRZ1, CREBBP, SMC5, KRT10, MED14, CCR2, CFL1, KRT14, NPPC, LAMC2, IGFBP3, CSN3, CSN2	63	1.41978	1	0.808676	30.047
GOTERM_BP_ALL	GO:0071103~DNA conformation change	5	6.94444	0.0207625	HIST2H3A, HIST1H2BK, HIST2H2BE, HIST3H2BB, HIST2H3D	63	4.6926	1	0.796661	30.1295
GOTERM_BP_ALL	GO:0065003~macromolecular complex assembly	13	18.0556	0.0210672	LCN2, HIST2H3A, HIST1H2BK, HIST2H2BE, ND5, PIK3C2A, FKBP4, BDP1, CREBBP, HBA1, HIST3H2BB, ND6, HIST2H3D	63	2.02633	1	0.78867	30.5001
GOTERM_BP_ALL	GO:0051704~multi-organism process	16	22.2222	0.02107	HAVCR2, LALBA, FKBP4, VIM, CREBBP, BMPR2, HERC4, CAD, KRT9, LCN2, HIST1H2BK, HIST2H2BE, CCR2, OVOL1, CFL1, NPPC	63	1.82172	1	0.776192	30.5034
GOTERM_BP_ALL	GO:0045110~intermediate filament bundle assembly	2	2.77778	0.0219532	KRT14, NEFH	63	88.8466	1	0.777913	31.5671
GOTERM_BP_ALL	GO:0009888~tissue development	13	18.0556	0.0253779	MYF6, KRT6A, KRT6B, VIM, BMPR2, KRT10, KRT9, KRT27, OXCT1, OVOL1, KRT14, NPPC, LAMC2	63	1.97324	1	0.814069	35.5486
GOTERM_BP_ALL	GO:0022607~cellular component assembly	17	23.6111	0.0256545	HIST2H3A, PIK3C2A, ND5, FKBP4, BDP1, CREBBP, HBA1, CEP152, HIST2H3D, LCN2, HIST1H2BK, HIST2H2BE, KRT14, NEFH, LAMC2, HIST3H2BB, ND6	63	1.73078	1	0.806844	35.8604
GOTERM_BP_ALL	GO:0032501~multicellular organismal process	35	48.6111	0.0263985	LDHA, OR51D1, AGTPBP1, FKBP4, VIM, BMPR2, PRSS1, CAD, KRT9, HMCN1, KRT27, OXCT1, OVOL1, KRT1, NEFH, CDH23, HAVCR2, MYF6, HIST2H3A, PIK3C2A, PTPRZ1, CREBBP, CACNG5, HERC4, KRT10, MED14, OR2K2, HIST2H3D, CCR2, CFL1, KRT14, NPPC, IGFBP3, CSN3, CSN2	63	1.32758	1	0.805629	36.6922
GOTERM_BP_ALL	GO:0010035~response to inorganic substance	6	8.33333	0.0292857	LCN2, LDHA, ND5, KRT14, HBA1, ND6	63	3.40989	1	0.828462	39.8249
GOTERM_BP_ALL	GO:0007565~female pregnancy	4	5.55556	0.0318256	HAVCR2, FKBP4, BMPR2, CAD	63	5.70138	1	0.84436	42.4595
GOTERM_BP_ALL	GO:0032941~secretion by tissue	3	4.16667	0.0328753	CAD, CSN3, CSN2	63	10.3847	1	0.845268	43.5164
GOTERM_BP_ALL	GO:0016043~cellular component organization	31	43.0556	0.03475	KRT6A, KRT6B, AGTPBP1, FKBP4, BDP1, VIM, BMPR2, PRSS1, KRT9, EPC2, HIST1H2BK, NEFH, HIST3H2BB, ND6, CDH23, MYF6, HIST2H3A, ND5, PIK3C2A, PTPRZ1, CREBBP, SMC5, HBA1, CEP152, HIST2H3D, LCN2, HIST2H2BE, CFL1, KRT14, LAMC2, IGFBP3	63	1.35255	1	0.853094	45.3584
GOTERM_BP_ALL	GO:0060284~regulation of cell development	8	11.1111	0.036659	MYF6, PTPRZ1, FKBP4, CCR2, VIM, CFL1, BMPR2, NPPC	63	2.50566	1	0.860412	47.176
GOTERM_BP_ALL	GO:0050878~regulation of body fluid levels	6	8.33333	0.0378761	HIST2H3A, KRT1, CAD, CSN3, CSN2, HIST2H3D	63	3.1794	1	0.862027	48.3049
GOTERM_BP_ALL	GO:0007589~body fluid secretion	3	4.16667	0.0402118	CAD, CSN3, CSN2	63	9.2979	1	0.871261	50.408
GOTERM_BP_ALL	GO:1901700~response to oxygen-containing compound	11	15.2778	0.041222	HAVCR2, LCN2, LDHA, ND5, PIK3C2A, OXCT1, FABP3, NPPC, CAD, HBA1, ND6	63	1.99996	1	0.871092	51.2924
GOTERM_BP_ALL	GO:0044707~single-multicellular organism process	30	41.6667	0.0423235	LDHA, AGTPBP1, FKBP4, VIM, BMPR2, PRSS1, CAD, KRT9, KRT27, OXCT1, OVOL1, KRT1, NEFH, CDH23, HAVCR2, MYF6, HIST2H3A, PTPRZ1, CREBBP, CACNG5, KRT10, MED14, HIST2H3D, CCR2, CFL1, KRT14, NPPC, IGFBP3, CSN3, CSN2	63	1.34548	1	0.871521	52.2399
GOTERM_BP_ALL	GO:1901678~iron coordination entity transport	2	2.77778	0.043432	LCN2, ABCG2	63	44.4233	1	0.871978	53.1758
GOTERM_BP_ALL	GO:0031581~hemidesmosome assembly	2	2.77778	0.043432	KRT14, LAMC2	63	44.4233	1	0.871978	53.1758
GOTERM_BP_ALL	GO:0044706~multi-multicellular organism process	4	5.55556	0.0451123	HAVCR2, FKBP4, BMPR2, CAD	63	4.95888	1	0.875825	54.5616
GOTERM_BP_ALL	GO:0048856~anatomical structure development	28	38.8889	0.0460686	KRT6A, LDHA, KRT6B, AGTPBP1, FKBP4, VIM, BMPR2, CAD, KRT9, KRT27, OXCT1, OVOL1, KRT1, NEFH, CDH23, HAVCR2, MYF6, PTPRZ1, CREBBP, KRT10, CCR2, KRT14, CFL1, NPPC, LAMC2, IGFBP3, CSN3, CSN2	63	1.36362	1	0.875291	55.333
GOTERM_BP_ALL	GO:0044767~single-organism developmental process	28	38.8889	0.0462677	KRT6A, LDHA, AGTPBP1, FKBP4, VIM, BMPR2, CAD, KRT9, KRT27, OXCT1, OVOL1, KRT1, NEFH, CDH23, HAVCR2, MYF6, PTPRZ1, CREBBP, SMC5, MED14, KRT10, CCR2, KRT14, CFL1, NPPC, IGFBP3, CSN3, CSN2	63	1.36313	1	0.870422	55.4921
GOTERM_BP_ALL	GO:0009259~ribonucleotide metabolic process	6	8.33333	0.047251	LDHA, ND5, CCR2, NPPC, CAD, ND6	63	2.98923	1	0.870174	56.2697
GOTERM_BP_ALL	GO:0071840~cellular component organization or biogenesis	31	43.0556	0.0484404	KRT6A, KRT6B, AGTPBP1, FKBP4, BDP1, VIM, BMPR2, PRSS1, KRT9, EPC2, HIST1H2BK, NEFH, HIST3H2BB, ND6, CDH23, MYF6, HIST2H3A, ND5, PIK3C2A, PTPRZ1, CREBBP, SMC5, HBA1, CEP152, HIST2H3D, LCN2, HIST2H2BE, CFL1, KRT14, LAMC2, IGFBP3	63	1.31887	1	0.871101	57.1933
GOTERM_BP_ALL	GO:0065008~regulation of biological quality	20	27.7778	0.0505683	HIST2H3A, PIK3C2A, AGTPBP1, CREBBP, BMPR2, SMC5, CAD, ABCG2, HIST2H3D, LCN2, OXCT1, SLC1A6, CCR2, CFL1, KRT1, NPPC, FABP3, CSN3, CDH23, CSN2	63	1.50248	1	0.876996	58.7999
GOTERM_BP_ALL	GO:0019693~ribose phosphate metabolic process	6	8.33333	0.0517533	LDHA, ND5, CCR2, NPPC, CAD, ND6	63	2.913	1	0.877699	59.6699
GOTERM_BP_ALL	GO:0044703~multi-organism reproductive process	8	11.1111	0.056172	HAVCR2, KRT9, FKBP4, OVOL1, BMPR2, NPPC, HERC4, CAD	63	2.27812	1	0.893467	62.7637
GOTERM_BP_ALL	GO:0048513~animal organ development	18	25	0.0578497	MYF6, LDHA, AGTPBP1, PTPRZ1, FKBP4, VIM, BMPR2, KRT10, CAD, KRT9, KRT27, OXCT1, OVOL1, NPPC, KRT1, CSN3, CDH23, CSN2	63	1.53331	1	0.895864	63.8787
GOTERM_BP_ALL	GO:0007010~cytoskeleton organization	9	12.5	0.058458	KRT9, KRT6A, KRT6B, FKBP4, VIM, CFL1, KRT14, NEFH, CEP152	63	2.0969	1	0.893726	64.2752
GOTERM_BP_ALL	GO:0044085~cellular component biogenesis	17	23.6111	0.0607129	HIST2H3A, PIK3C2A, ND5, FKBP4, BDP1, CREBBP, HBA1, CEP152, HIST2H3D, LCN2, HIST1H2BK, HIST2H2BE, KRT14, NEFH, LAMC2, HIST3H2BB, ND6	63	1.55497	1	0.898342	65.7094
GOTERM_BP_ALL	GO:0031667~response to nutrient levels	5	6.94444	0.0619588	LCN2, LDHA, OXCT1, BMPR2, CAD	63	3.29876	1	0.898789	66.4784
GOTERM_BP_ALL	GO:0043933~macromolecular complex subunit organization	15	20.8333	0.0619858	HIST2H3A, PIK3C2A, ND5, FKBP4, BDP1, CREBBP, HBA1, HIST2H3D, LCN2, EPC2, HIST1H2BK, HIST2H2BE, CFL1, HIST3H2BB, ND6	63	1.62458	1	0.89451	66.4949
GOTERM_BP_ALL	GO:0006325~chromatin organization	7	9.72222	0.0633602	HIST2H3A, EPC2, HIST1H2BK, HIST2H2BE, CREBBP, HIST3H2BB, HIST2H3D	63	2.4294	1	0.895529	67.324
GOTERM_BP_ALL	GO:0051447~negative regulation of meiotic cell cycle	2	2.77778	0.0679045	OVOL1, NPPC	63	28.0568	1	0.907759	69.9298
GOTERM_BP_ALL	GO:0050896~response to stimulus	38	52.7778	0.0715412	LALBA, LDHA, KRT6A, OR51D1, FKBP4, VIM, BMPR2, CAD, EPC2, HMCN1, GLYCAM1, HIST1H2BK, OXCT1, KRT1, ND6, CDH23, HAVCR2, MYF6, HIST2H3A, ND5, PIK3C2A, PRG4, CREBBP, SMC5, CACNG5, OR2K2, MED14, HBA1, ABCG2, HIST2H3D, LCN2, HIST2H2BE, CCR2, CFL1, KRT14, FABP3, NPPC, IGFBP3	63	1.21605	1	0.915559	71.8729
GOTERM_BP_ALL	GO:0045663~positive regulation of myoblast differentiation	2	2.77778	0.0747828	MYF6, IGFBP3	63	25.3847	1	0.921412	73.5047
GOTERM_BP_ALL	GO:0042742~defense response to bacterium	4	5.55556	0.0752247	HAVCR2, LALBA, HIST1H2BK, HIST2H2BE	63	4.00812	1	0.919202	73.7201
GOTERM_BP_ALL	GO:0009991~response to extracellular stimulus	5	6.94444	0.0767501	LCN2, LDHA, OXCT1, BMPR2, CAD	63	3.06367	1	0.920029	74.4511
GOTERM_BP_ALL	GO:0002825~regulation of T-helper 1 type immune response	2	2.77778	0.0782032	HAVCR2, CCR2	63	24.2309	1	0.920634	75.1296
GOTERM_BP_ALL	GO:0009199~ribonucleoside triphosphate metabolic process	4	5.55556	0.0799139	LDHA, ND5, CAD, ND6	63	3.90534	1	0.921894	75.9067
GOTERM_BP_ALL	GO:0051241~negative regulation of multicellular organismal process	8	11.1111	0.0799432	HAVCR2, FKBP4, CCR2, VIM, BMPR2, NPPC, KRT1, CSN2	63	2.09667	1	0.918746	75.9197
GOTERM_BP_ALL	GO:0006996~organelle organization	20	27.7778	0.0814604	HIST2H3A, KRT6A, KRT6B, ND5, AGTPBP1, FKBP4, CREBBP, VIM, SMC5, CEP152, HIST2H3D, KRT9, EPC2, HIST1H2BK, HIST2H2BE, CFL1, KRT14, NEFH, HIST3H2BB, ND6	63	1.42041	1	0.919532	76.5894
GOTERM_BP_ALL	GO:0030879~mammary gland development	3	4.16667	0.0855016	CAD, CSN3, CSN2	63	6.05772	1	0.926457	78.2885
GOTERM_BP_ALL	GO:0002227~innate immune response in mucosa	2	2.77778	0.08839	HIST1H2BK, HIST2H2BE	63	21.3232	1	0.930143	79.431
GOTERM_BP_ALL	GO:0050880~regulation of blood vessel size	3	4.16667	0.0888319	PIK3C2A, BMPR2, NPPC	63	5.9231	1	0.928304	79.6007
GOTERM_BP_ALL	GO:0001666~response to hypoxia	4	5.55556	0.0889533	LDHA, ND5, CREBBP, NPPC	63	3.72783	1	0.925748	79.6471
GOTERM_BP_ALL	GO:0048731~system development	22	30.5556	0.0897639	HAVCR2, MYF6, LDHA, AGTPBP1, PTPRZ1, FKBP4, VIM, BMPR2, KRT10, CAD, KRT9, KRT27, OXCT1, CCR2, CFL1, OVOL1, NPPC, KRT1, NEFH, CSN3, CDH23, CSN2	63	1.36655	1	0.924762	79.9544
GOTERM_BP_ALL	GO:0035150~regulation of tube size	3	4.16667	0.0899506	PIK3C2A, BMPR2, NPPC	63	5.87955	1	0.922362	80.0245
GOTERM_BP_ALL	GO:0009611~response to wounding	6	8.33333	0.0910399	MYF6, HIST2H3A, KRT6A, CCR2, KRT1, HIST2H3D	63	2.46416	1	0.922052	80.4292
GOTERM_BP_ALL	GO:0008285~negative regulation of cell proliferation	6	8.33333	0.0919512	HAVCR2, OVOL1, BMPR2, FABP3, NPPC, IGFBP3	63	2.45659	1	0.921348	80.7618
GOTERM_BP_ALL	GO:0036293~response to decreased oxygen levels	4	5.55556	0.0954545	LDHA, ND5, CREBBP, NPPC	63	3.6141	1	0.926347	81.9915
GOTERM_BP_ALL	GO:0009161~ribonucleoside monophosphate metabolic process	4	5.55556	0.0969255	LDHA, ND5, CAD, ND6	63	3.58976	1	0.926824	82.4854
GOTERM_BP_ALL	GO:0009141~nucleoside triphosphate metabolic process	4	5.55556	0.0969255	LDHA, ND5, CAD, ND6	63	3.58976	1	0.926824	82.4854
GOTERM_BP_ALL	GO:0009117~nucleotide metabolic process	6	8.33333	0.0994141	LDHA, ND5, CCR2, NPPC, CAD, ND6	63	2.39766	1	0.929338	83.2921

## Sheet: KEGG pathways
Category	Term	Count	%	PValue	Genes	List Total	Fold Enrichment	Bonferroni	Benjamini	FDR
KEGG_PATHWAY	hsa05322:Systemic lupus erythematosus	5	6.94444	0.00405836	HIST2H3A, HIST1H2BK, HIST2H2BE, HIST3H2BB, HIST2H3D	35	7.33369	0.283561	0.283561	4.25141
KEGG_PATHWAY	hsa05034:Alcoholism	5	6.94444	0.0107571	HIST2H3A, HIST1H2BK, HIST2H2BE, HIST3H2BB, HIST2H3D	35	5.55206	0.588055	0.35817	10.9118
KEGG_PATHWAY	hsa05203:Viral carcinogenesis	4	5.55556	0.0794702	HIST1H2BK, HIST2H2BE, CREBBP, HIST3H2BB	35	3.83498	0.998875	0.896	58.7133
